# Supplementary material for: Mitochondrial dysfunction promotes the transition of precursor to terminally exhausted T cells through HIF-1α-mediated glycolytic reprogramming
Source: Nat Commun. 2023 Oct 27;14:6858. doi: 10.1038/s41467-023-42634-3 (PMC10611730; doi:10.1038/s41467-023-42634-3)
Supplement: Supplementary file 4 — Source Data [file 41467_2023_42634_MOESM4_ESM.zip]

Archive with 31 entries (30 files):
- Source Data/
- Source Data/Supplementary figure 1.xlsx
- __MACOSX/Source Data/._Supplementary figure 1.xlsx
- Source Data/Figure 1.xlsx
- __MACOSX/Source Data/._Figure 1.xlsx
- Source Data/Supplementary figure 7.xlsx
- __MACOSX/Source Data/._Supplementary figure 7.xlsx
- Source Data/Figure 6.xlsx
- __MACOSX/Source Data/._Figure 6.xlsx
- Source Data/Supplementary figure 6.xlsx
- __MACOSX/Source Data/._Supplementary figure 6.xlsx
- Source Data/Supplementary figure 9.xlsx
- __MACOSX/Source Data/._Supplementary figure 9.xlsx
- Source Data/Figure 4.xlsx
- __MACOSX/Source Data/._Figure 4.xlsx
- Source Data/Supplementary figure 5.xlsx
- __MACOSX/Source Data/._Supplementary figure 5.xlsx
- Source Data/Supplementary figure 4.xlsx
- __MACOSX/Source Data/._Supplementary figure 4.xlsx
- Source Data/Figure 5.xlsx
- __MACOSX/Source Data/._Figure 5.xlsx
- Source Data/Supplementary figure 8.xlsx
- __MACOSX/Source Data/._Supplementary figure 8.xlsx
- Source Data/Figure 2.xlsx
- __MACOSX/Source Data/._Figure 2.xlsx
- Source Data/Supplementary figure 3.xlsx
- __MACOSX/Source Data/._Supplementary figure 3.xlsx
- Source Data/Supplementary figure 2.xlsx
- __MACOSX/Source Data/._Supplementary figure 2.xlsx
- Source Data/Figure 3.xlsx
- __MACOSX/Source Data/._Figure 3.xlsx
