# Supplementary material for: Mitochondrial dysfunction promotes the transition of precursor to terminally exhausted T cells through HIF-1α-mediated glycolytic reprogramming
Source: Nat Commun. 2023 Oct 27;14:6858. doi: 10.1038/s41467-023-42634-3 (PMC10611730; doi:10.1038/s41467-023-42634-3)
Supplement: Supplementary file 4 — Source Data [file 41467_2023_42634_MOESM4_ESM.zip › Source Data/Supplementary figure 1.xlsx]

## Sheet: e
mitochondria genes										mitochondrial translation										electron transport and atp synthesis by chemiosmotic coupling
NAME	PROBE	DESCRIPTION<br>(from dataset)	GENE SYMBOL	GENE_TITLE	RANK IN GENE LIST	RANK METRIC SCORE	RUNNING ES	CORE ENRICHMENT		NAME	PROBE	DESCRIPTION<br>(from dataset)	GENE SYMBOL	GENE_TITLE	RANK IN GENE LIST	RANK METRIC SCORE	RUNNING ES	CORE ENRICHMENT		NAME	PROBE	DESCRIPTION<br>(from dataset)	GENE SYMBOL	GENE_TITLE	RANK IN GENE LIST	RANK METRIC SCORE	RUNNING ES	CORE ENRICHMENT
row_0	BCKDHB	branched chain keto acid dehydrogenase E1 subunit beta [Source:HGNC Symbol;Acc:HGNC:987]	null	null	60	3.1871516704559326	0.022024622	Yes		row_0	MTFMT	mitochondrial methionyl-tRNA formyltransferase [Source:HGNC Symbol;Acc:HGNC:29666]	null	null	2715	0.2297792285680771	-0.27968597	No		row_0	NUBPL	nucleotide binding protein like [Source:HGNC Symbol;Acc:HGNC:20278]	null	null	205	1.9853380918502808	0.0911007	Yes
row_1	NME4	NME/NM23 nucleoside diphosphate kinase 4 [Source:HGNC Symbol;Acc:HGNC:7852]	null	null	76	2.907489776611328	0.04647359	Yes		row_1	MRPL4	mitochondrial ribosomal protein L4 [Source:HGNC Symbol;Acc:HGNC:14276]	null	null	2946	0.19592127203941345	-0.296334	No		row_1	NDUFAF6	NADH:ubiquinone oxidoreductase complex assembly factor 6 [Source:HGNC Symbol;Acc:HGNC:28625]	null	null	505	1.1049466133117676	0.12211544	Yes
row_2	NBN	nibrin [Source:HGNC Symbol;Acc:HGNC:7652]	null	null	110	2.587122678756714	0.066073686	Yes		row_2	MTIF3	mitochondrial translational initiation factor 3 [Source:HGNC Symbol;Acc:HGNC:29788]	null	null	3364	0.139733225107193	-0.3351212	No		row_2	NDUFAF4	NADH:ubiquinone oxidoreductase complex assembly factor 4 [Source:HGNC Symbol;Acc:HGNC:21034]	null	null	607	0.9491705894470215	0.16535127	Yes
row_3	POLRMT	RNA polymerase mitochondrial [Source:HGNC Symbol;Acc:HGNC:9200]	null	null	129	2.4253454208374023	0.08586663	Yes		row_3	MRPS26	mitochondrial ribosomal protein S26 [Source:HGNC Symbol;Acc:HGNC:14045]	null	null	3587	0.11491905897855759	-0.3541523	No		row_3	TMEM186	transmembrane protein 186 [Source:HGNC Symbol;Acc:HGNC:24530]	null	null	778	0.7762411236763	0.19140404	Yes
row_4	SLC25A15	solute carrier family 25 member 15 [Source:HGNC Symbol;Acc:HGNC:10985]	null	null	185	2.12075138092041	0.09886893	Yes		row_4	MRPL18	mitochondrial ribosomal protein L18 [Source:HGNC Symbol;Acc:HGNC:14477]	null	null	3615	0.11275747418403625	-0.35252282	No		row_4	NDUFAF5	NADH:ubiquinone oxidoreductase complex assembly factor 5 [Source:HGNC Symbol;Acc:HGNC:15899]	null	null	1027	0.6086719632148743	0.19962038	Yes
row_5	PC	pyruvate carboxylase [Source:HGNC Symbol;Acc:HGNC:8636]	null	null	251	1.7636332511901855	0.10756973	Yes		row_5	MRPS15	mitochondrial ribosomal protein S15 [Source:HGNC Symbol;Acc:HGNC:14504]	null	null	3625	0.11148228496313095	-0.34902912	No		row_5	NDUFAF2	NADH:ubiquinone oxidoreductase complex assembly factor 2 [Source:HGNC Symbol;Acc:HGNC:28086]	null	null	1138	0.5585822463035583	0.21968094	Yes
row_6	MRPS18B	mitochondrial ribosomal protein S18B [Source:HGNC Symbol;Acc:HGNC:14516]	null	null	258	1.7381739616394043	0.122511335	Yes		row_6	ERAL1	Era like 12S mitochondrial rRNA chaperone 1 [Source:HGNC Symbol;Acc:HGNC:3424]	null	null	4027	0.074660524725914	-0.38871223	No		row_6	COX11	cytochrome c oxidase copper chaperone COX11 [Source:HGNC Symbol;Acc:HGNC:2261]	null	null	1379	0.45590049028396606	0.2200593	Yes
row_7	POLG2	DNA polymerase gamma 2, accessory subunit [Source:HGNC Symbol;Acc:HGNC:9180]	null	null	403	1.3133748769760132	0.11850894	Yes		row_7	MRPL53	mitochondrial ribosomal protein L53 [Source:HGNC Symbol;Acc:HGNC:16684]	null	null	4080	0.06866758316755295	-0.391503	No		row_7	NDUFA12	NADH:ubiquinone oxidoreductase subunit A12 [Source:HGNC Symbol;Acc:HGNC:23987]	null	null	1504	0.41822487115859985	0.23064558	Yes
row_8	SLC25A13	solute carrier family 25 member 13 [Source:HGNC Symbol;Acc:HGNC:10983]	null	null	428	1.263028621673584	0.1272126	Yes		row_8	MRPS18C	mitochondrial ribosomal protein S18C [Source:HGNC Symbol;Acc:HGNC:16633]	null	null	4271	0.05155748873949051	-0.40965936	No		row_8	MT-CO3	mitochondrially encoded cytochrome c oxidase III [Source:HGNC Symbol;Acc:HGNC:7422]	null	null	1509	0.4148004949092865	0.2538139	Yes
row_9	ENDOG	endonuclease G [Source:HGNC Symbol;Acc:HGNC:3346]	null	null	445	1.2096787691116333	0.13631466	Yes		row_9	MRPL57	mitochondrial ribosomal protein L57 [Source:HGNC Symbol;Acc:HGNC:14514]	null	null	4368	0.043624088168144226	-0.4181314	No		row_9	COX14	cytochrome c oxidase assembly factor COX14 [Source:HGNC Symbol;Acc:HGNC:28216]	null	null	1607	0.37840017676353455	0.2650097	Yes
row_10	DAP3	death associated protein 3 [Source:HGNC Symbol;Acc:HGNC:2673]	DLGAP3	DLG associated protein 3 [Source:HGNC Symbol;Acc:HGNC:30368]	466	1.1738252639770508	0.14465635	Yes		row_10	MTRF1L	mitochondrial translational release factor 1 like [Source:HGNC Symbol;Acc:HGNC:21051]	null	null	4512	0.030090367421507835	-0.43214434	No		row_10	LRPPRC	leucine rich pentatricopeptide repeat containing [Source:HGNC Symbol;Acc:HGNC:15714]	null	null	1659	0.3657827079296112	0.28038558	Yes
row_11	AMACR	alpha-methylacyl-CoA racemase [Source:HGNC Symbol;Acc:HGNC:451]	null	null	493	1.1207174062728882	0.15186352	Yes		row_11	MRPL55	mitochondrial ribosomal protein L55 [Source:HGNC Symbol;Acc:HGNC:16686]	null	null	4945	-0.007603700738400221	-0.47780308	No		row_11	SDHD	succinate dehydrogenase complex subunit D [Source:HGNC Symbol;Acc:HGNC:10683]	null	null	1660	0.3656795024871826	0.30118576	Yes
row_12	TYMP	thymidine phosphorylase [Source:HGNC Symbol;Acc:HGNC:3148]	null	null	513	1.0834805965423584	0.15950404	Yes		row_12	OXA1L	OXA1L mitochondrial inner membrane protein [Source:HGNC Symbol;Acc:HGNC:8526]	null	null	5104	-0.022801710292696953	-0.49370298	No		row_12	TACO1	translational activator of cytochrome c oxidase I [Source:HGNC Symbol;Acc:HGNC:24316]	null	null	1675	0.362325519323349	0.32030454	Yes
row_13	DECR1	2,4-dienoyl-CoA reductase 1 [Source:HGNC Symbol;Acc:HGNC:2753]	null	null	534	1.0493016242980957	0.16672818	Yes		row_13	MRPL13	mitochondrial ribosomal protein L13 [Source:HGNC Symbol;Acc:HGNC:14278]	null	null	5138	-0.02528848871588707	-0.49620426	No		row_13	TRAP1	TNF receptor associated protein 1 [Source:HGNC Symbol;Acc:HGNC:16264]	null	null	1762	0.3408859670162201	0.3305377	Yes
row_14	CBARP	CACN subunit beta associated regulatory protein [Source:HGNC Symbol;Acc:HGNC:28617]	null	null	542	1.036434292793274	0.17526227	Yes		row_14	MRPL51	mitochondrial ribosomal protein L51 [Source:HGNC Symbol;Acc:HGNC:14044]	null	null	5308	-0.03943958505988121	-0.5126102	No		row_14	SLC25A14	solute carrier family 25 member 14 [Source:HGNC Symbol;Acc:HGNC:10984]	null	null	1782	0.3376970589160919	0.34772322	Yes
row_15	ACSL1	acyl-CoA synthetase long chain family member 1 [Source:HGNC Symbol;Acc:HGNC:3569]	null	null	629	0.9222321510314941	0.17410916	Yes		row_15	MRPS5	mitochondrial ribosomal protein S5 [Source:HGNC Symbol;Acc:HGNC:14498]	null	null	5335	-0.0416165292263031	-0.5137148	No		row_15	NDUFC1	NADH:ubiquinone oxidoreductase subunit C1 [Source:HGNC Symbol;Acc:HGNC:7705]	null	null	1865	0.3217729926109314	0.3572951	Yes
row_16	MRPL22	mitochondrial ribosomal protein L22 [Source:HGNC Symbol;Acc:HGNC:14480]	null	null	703	0.8533774614334106	0.17376353	Yes		row_16	MRPL58	mitochondrial ribosomal protein L58 [Source:HGNC Symbol;Acc:HGNC:5359]	null	null	5346	-0.04233110323548317	-0.5130885	No		row_16	NDUFAF1	NADH:ubiquinone oxidoreductase complex assembly factor 1 [Source:HGNC Symbol;Acc:HGNC:18828]	null	null	1886	0.3161505460739136	0.37314856	Yes
row_17	MRPS27	mitochondrial ribosomal protein S27 [Source:HGNC Symbol;Acc:HGNC:14512]	null	null	711	0.8472922444343567	0.18060014	Yes		row_17	MRPS24	mitochondrial ribosomal protein S24 [Source:HGNC Symbol;Acc:HGNC:14510]	null	null	5409	-0.0481831356883049	-0.5177612	No		row_17	ECSIT	ECSIT signalling integrator [Source:HGNC Symbol;Acc:HGNC:29548]	null	null	1973	0.29547685384750366	0.38079882	Yes
row_18	WARS2	tryptophanyl tRNA synthetase 2, mitochondrial [Source:HGNC Symbol;Acc:HGNC:12730]	null	null	715	0.8435878753662109	0.1878421	Yes		row_18	MRPS21	mitochondrial ribosomal protein S21 [Source:HGNC Symbol;Acc:HGNC:14046]	null	null	5415	-0.04888554662466049	-0.5163412	No		row_18	NDUFV2	NADH:ubiquinone oxidoreductase core subunit V2 [Source:HGNC Symbol;Acc:HGNC:7717]	null	null	2176	0.2572723925113678	0.37392503	Yes
row_19	TUFM	Tu translation elongation factor, mitochondrial [Source:HGNC Symbol;Acc:HGNC:12420]	null	null	721	0.830275297164917	0.19474529	Yes		row_19	MRPS30	mitochondrial ribosomal protein S30 [Source:HGNC Symbol;Acc:HGNC:8769]	null	null	5511	-0.05618111416697502	-0.5242055	No		row_19	NDUFA7	NADH:ubiquinone oxidoreductase subunit A7 [Source:HGNC Symbol;Acc:HGNC:7691]	null	null	2205	0.25335848331451416	0.38535503	Yes
row_20	RPAIN	RPA interacting protein [Source:HGNC Symbol;Acc:HGNC:28641]	null	null	764	0.7905032634735107	0.19723451	Yes		row_20	MRPL54	mitochondrial ribosomal protein L54 [Source:HGNC Symbol;Acc:HGNC:16685]	null	null	5536	-0.0581379160284996	-0.52443767	No		row_20	NDUFA2	NADH:ubiquinone oxidoreductase subunit A2 [Source:HGNC Symbol;Acc:HGNC:7685]	null	null	2312	0.2387150377035141	0.38764715	Yes
row_21	TIMM9	translocase of inner mitochondrial membrane 9 [Source:HGNC Symbol;Acc:HGNC:11819]	null	null	777	0.7769373655319214	0.20289147	Yes		row_21	MRPL14	mitochondrial ribosomal protein L14 [Source:HGNC Symbol;Acc:HGNC:14279]	null	null	5542	-0.05869537219405174	-0.5226261	No		row_21	NDUFA5	NADH:ubiquinone oxidoreductase subunit A5 [Source:HGNC Symbol;Acc:HGNC:7688]	null	null	2380	0.22951410710811615	0.39356837	Yes
row_22	MAOA	monoamine oxidase A [Source:HGNC Symbol;Acc:HGNC:6833]	null	null	810	0.7473623156547546	0.20609	Yes		row_22	AURKAIP1	aurora kinase A interacting protein 1 [Source:HGNC Symbol;Acc:HGNC:24114]	null	null	5624	-0.06693284958600998	-0.52857155	No		row_22	DMAC2L	distal membrane arm assembly complex 2 like [Source:HGNC Symbol;Acc:HGNC:18799]	null	null	2475	0.21446943283081055	0.39575908	Yes
row_23	MTO1	mitochondrial tRNA translation optimization 1 [Source:HGNC Symbol;Acc:HGNC:19261]	null	null	812	0.7464529275894165	0.2126795	Yes		row_23	MRPS23	mitochondrial ribosomal protein S23 [Source:HGNC Symbol;Acc:HGNC:14509]	null	null	5734	-0.07696571201086044	-0.5370955	No		row_23	UQCR10	ubiquinol-cytochrome c reductase, complex III subunit X [Source:HGNC Symbol;Acc:HGNC:30863]	null	null	2639	0.19203534722328186	0.38932702	Yes
row_24	COQ8A	coenzyme Q8A [Source:HGNC Symbol;Acc:HGNC:16812]	null	null	820	0.7374758720397949	0.21853055	Yes		row_24	MRPL9	mitochondrial ribosomal protein L9 [Source:HGNC Symbol;Acc:HGNC:14277]	null	null	5778	-0.08247961848974228	-0.5383772	No		row_24	ATP5ME	ATP synthase membrane subunit e [Source:HGNC Symbol;Acc:HGNC:846]	null	null	2654	0.1899176985025406	0.39863908	Yes
row_25	CA5B	carbonic anhydrase 5B [Source:HGNC Symbol;Acc:HGNC:1378]	null	null	903	0.6817359924316406	0.21565767	Yes		row_25	MRPL43	mitochondrial ribosomal protein L43 [Source:HGNC Symbol;Acc:HGNC:14517]	null	null	5829	-0.08685925602912903	-0.54022884	No		row_25	COX7A2L	cytochrome c oxidase subunit 7A2 like [Source:HGNC Symbol;Acc:HGNC:2289]	null	null	2681	0.186637744307518	0.40648687	Yes
row_26	FARS2	phenylalanyl-tRNA synthetase 2, mitochondrial [Source:HGNC Symbol;Acc:HGNC:21062]	null	null	940	0.6586573123931885	0.21762152	Yes		row_26	MRPS28	mitochondrial ribosomal protein S28 [Source:HGNC Symbol;Acc:HGNC:14513]	MRPS35	mitochondrial ribosomal protein S35 [Source:HGNC Symbol;Acc:HGNC:16635]	5838	-0.08760004490613937	-0.53758234	No		row_26	COX7B	cytochrome c oxidase subunit 7B [Source:HGNC Symbol;Acc:HGNC:2291]	null	null	2704	0.1830538809299469	0.4145567	Yes
row_27	MRPL11	mitochondrial ribosomal protein L11 [Source:HGNC Symbol;Acc:HGNC:14042]	null	null	941	0.6570891737937927	0.22351867	Yes		row_27	MRPS7	mitochondrial ribosomal protein S7 [Source:HGNC Symbol;Acc:HGNC:14499]	null	null	5891	-0.09099980443716049	-0.5394814	No		row_27	NDUFA11	NADH:ubiquinone oxidoreductase subunit A11 [Source:HGNC Symbol;Acc:HGNC:20371]	null	null	2849	0.16401785612106323	0.40855402	Yes
row_28	PCCA	propionyl-CoA carboxylase subunit alpha [Source:HGNC Symbol;Acc:HGNC:8653]	null	null	945	0.6538114547729492	0.22905745	Yes		row_28	MRPL16	mitochondrial ribosomal protein L16 [Source:HGNC Symbol;Acc:HGNC:14476]	null	null	6029	-0.103929802775383	-0.5499078	No		row_28	NDUFA9	NADH:ubiquinone oxidoreductase subunit A9 [Source:HGNC Symbol;Acc:HGNC:7693]	null	null	2964	0.15088243782520294	0.40499833	Yes
row_29	FECH	ferrochelatase [Source:HGNC Symbol;Acc:HGNC:3647]	null	null	972	0.6375332474708557	0.2319282	Yes		row_29	MRPL10	mitochondrial ribosomal protein L10 [Source:HGNC Symbol;Acc:HGNC:14055]	null	null	6073	-0.1076333299279213	-0.5501852	No		row_29	NDUFB9	NADH:ubiquinone oxidoreductase subunit B9 [Source:HGNC Symbol;Acc:HGNC:7704]	null	null	3086	0.1389302760362625	0.40001753	Yes
row_30	SUPV3L1	Suv3 like RNA helicase [Source:HGNC Symbol;Acc:HGNC:11471]	null	null	995	0.6252532601356506	0.23512736	Yes		row_30	MRPS2	mitochondrial ribosomal protein S2 [Source:HGNC Symbol;Acc:HGNC:14495]	null	null	6091	-0.10955186188220978	-0.54761976	No		row_30	COQ10B	coenzyme Q10B [Source:HGNC Symbol;Acc:HGNC:25819]	null	null	3096	0.1379605233669281	0.40690657	Yes
row_31	POLG	DNA polymerase gamma, catalytic subunit [Source:HGNC Symbol;Acc:HGNC:9179]	null	null	1003	0.6214956641197205	0.23993751	Yes		row_31	MRPS31	mitochondrial ribosomal protein S31 [Source:HGNC Symbol;Acc:HGNC:16632]	null	null	6187	-0.11717969924211502	-0.5530485	No		row_31	SURF1	SURF1 cytochrome c oxidase assembly factor [Source:HGNC Symbol;Acc:HGNC:11474]	null	null	3108	0.13704033195972443	0.41353035	Yes
row_32	SLC25A32	solute carrier family 25 member 32 [Source:HGNC Symbol;Acc:HGNC:29683]	null	null	1009	0.6186174154281616	0.24494115	Yes		row_32	MRPL50	mitochondrial ribosomal protein L50 [Source:HGNC Symbol;Acc:HGNC:16654]	null	null	6270	-0.1251181662082672	-0.5567772	Yes		row_32	ATP5PF	ATP synthase peripheral stalk subunit F6 [Source:HGNC Symbol;Acc:HGNC:847]	null	null	3120	0.1356249302625656	0.4200736	Yes
row_33	MRPL17	mitochondrial ribosomal protein L17 [Source:HGNC Symbol;Acc:HGNC:14053]	null	null	1036	0.6051490902900696	0.24752127	Yes		row_33	MRPL38	mitochondrial ribosomal protein L38 [Source:HGNC Symbol;Acc:HGNC:14033]	null	null	6296	-0.12727521359920502	-0.5543552	Yes		row_33	NDUFB5	NADH:ubiquinone oxidoreductase subunit B5 [Source:HGNC Symbol;Acc:HGNC:7700]	null	null	3233	0.12335136532783508	0.4151649	Yes
row_34	ACP6	acid phosphatase 6, lysophosphatidic [Source:HGNC Symbol;Acc:HGNC:29609]	null	null	1045	0.6006544828414917	0.25203475	Yes		row_34	MRPL46	mitochondrial ribosomal protein L46 [Source:HGNC Symbol;Acc:HGNC:1192]	null	null	6344	-0.1324939727783203	-0.5540656	Yes		row_34	NDUFV1	NADH:ubiquinone oxidoreductase core subunit V1 [Source:HGNC Symbol;Acc:HGNC:7716]	null	null	3274	0.11962252110242844	0.41771019	Yes
row_35	PDHX	pyruvate dehydrogenase complex component X [Source:HGNC Symbol;Acc:HGNC:21350]	null	null	1059	0.5946530103683472	0.2559461	Yes		row_35	TSFM	Ts translation elongation factor, mitochondrial [Source:HGNC Symbol;Acc:HGNC:12367]	null	null	6413	-0.13972222805023193	-0.55572164	Yes		row_35	NDUFA4	NDUFA4 mitochondrial complex associated [Source:HGNC Symbol;Acc:HGNC:7687]	null	null	3275	0.11949633061885834	0.42450723	Yes
row_36	DHODH	dihydroorotate dehydrogenase (quinone) [Source:HGNC Symbol;Acc:HGNC:2867]	null	null	1080	0.5865155458450317	0.2590169	Yes		row_36	MRPS14	mitochondrial ribosomal protein S14 [Source:HGNC Symbol;Acc:HGNC:14049]	null	null	6422	-0.14095808565616608	-0.5509447	Yes		row_36	NDUFA6	NADH:ubiquinone oxidoreductase subunit A6 [Source:HGNC Symbol;Acc:HGNC:7690]	null	null	3371	0.11142775416374207	0.42073035	Yes
row_37	HTRA2	HtrA serine peptidase 2 [Source:HGNC Symbol;Acc:HGNC:14348]	null	null	1085	0.5839706063270569	0.26381922	Yes		row_37	MRPL40	mitochondrial ribosomal protein L40 [Source:HGNC Symbol;Acc:HGNC:14491]	null	null	6424	-0.14125283062458038	-0.54541117	Yes		row_37	ATP5F1E	ATP synthase F1 subunit epsilon [Source:HGNC Symbol;Acc:HGNC:838]	null	null	3390	0.10988041013479233	0.42506394	Yes
row_38	MRPL48	mitochondrial ribosomal protein L48 [Source:HGNC Symbol;Acc:HGNC:16653]	null	null	1095	0.5788484215736389	0.26802734	Yes		row_38	MRPS11	mitochondrial ribosomal protein S11 [Source:HGNC Symbol;Acc:HGNC:14050]	null	null	6494	-0.14803797006607056	-0.54684156	Yes		row_38	NDUFB2	NADH:ubiquinone oxidoreductase subunit B2 [Source:HGNC Symbol;Acc:HGNC:7697]	null	null	3420	0.10733970254659653	0.42808178	Yes
row_39	TIMM22	translocase of inner mitochondrial membrane 22 [Source:HGNC Symbol;Acc:HGNC:17317]	null	null	1105	0.5741854310035706	0.2721936	Yes		row_39	MRPL33	mitochondrial ribosomal protein L33 [Source:HGNC Symbol;Acc:HGNC:14487]	null	null	6565	-0.15458734333515167	-0.54811686	Yes		row_39	UQCRC2	ubiquinol-cytochrome c reductase core protein 2 [Source:HGNC Symbol;Acc:HGNC:12586]	null	null	3421	0.10709740966558456	0.43417355	Yes
row_40	TWNK	twinkle mtDNA helicase [Source:HGNC Symbol;Acc:HGNC:1160]	null	null	1106	0.5739046931266785	0.27734423	Yes		row_40	MRPL42	mitochondrial ribosomal protein L42 [Source:HGNC Symbol;Acc:HGNC:14493]	null	null	6624	-0.1612323373556137	-0.54785013	Yes		row_40	NDUFS2	NADH:ubiquinone oxidoreductase core subunit S2 [Source:HGNC Symbol;Acc:HGNC:7708]	null	null	3488	0.10173965245485306	0.43293336	Yes
row_41	GATB	glutamyl-tRNA amidotransferase subunit B [Source:HGNC Symbol;Acc:HGNC:8849]	null	null	1107	0.5738780498504639	0.28249457	Yes		row_41	MRPS34	mitochondrial ribosomal protein S34 [Source:HGNC Symbol;Acc:HGNC:16618]	null	null	6682	-0.1698707789182663	-0.5471321	Yes		row_41	ETFA	electron transfer flavoprotein subunit alpha [Source:HGNC Symbol;Acc:HGNC:3481]	null	null	3489	0.10171236097812653	0.43871883	Yes
row_42	FPGS	folylpolyglutamate synthase [Source:HGNC Symbol;Acc:HGNC:3824]	null	null	1134	0.5591800808906555	0.28466213	Yes		row_42	MRPS35	mitochondrial ribosomal protein S35 [Source:HGNC Symbol;Acc:HGNC:16635]	null	null	6700	-0.17264752089977264	-0.5420473	Yes		row_42	NDUFB6	NADH:ubiquinone oxidoreductase subunit B6 [Source:HGNC Symbol;Acc:HGNC:7701]	null	null	3567	0.09410855174064636	0.43587336	Yes
row_43	FAM3A	family with sequence similarity 3 member A [Source:HGNC Symbol;Acc:HGNC:13749]	null	null	1141	0.556916356086731	0.28900236	Yes		row_43	MRPL27	mitochondrial ribosomal protein L27 [Source:HGNC Symbol;Acc:HGNC:14483]	null	null	6705	-0.17300966382026672	-0.5355651	Yes		row_43	NDUFAF7	NADH:ubiquinone oxidoreductase complex assembly factor 7 [Source:HGNC Symbol;Acc:HGNC:28816]	null	null	3603	0.09074308723211288	0.4373083	Yes
row_44	MTX2	metaxin 2 [Source:HGNC Symbol;Acc:HGNC:7506]	null	null	1147	0.5546441674232483	0.29343188	Yes		row_44	MRPL49	mitochondrial ribosomal protein L49 [Source:HGNC Symbol;Acc:HGNC:1176]	null	null	6713	-0.174062579870224	-0.52935994	Yes		row_44	NDUFAF3	NADH:ubiquinone oxidoreductase complex assembly factor 3 [Source:HGNC Symbol;Acc:HGNC:29918]	null	null	3628	0.08902301639318466	0.43981665	Yes
row_45	MRPS33	mitochondrial ribosomal protein S33 [Source:HGNC Symbol;Acc:HGNC:16634]	null	null	1167	0.5467539429664612	0.29625547	Yes		row_45	GFM1	G elongation factor mitochondrial 1 [Source:HGNC Symbol;Acc:HGNC:13780]	null	null	6716	-0.17485536634922028	-0.5225912	Yes		row_45	TIMMDC1	translocase of inner mitochondrial membrane domain containing 1 [Source:HGNC Symbol;Acc:HGNC:1321]	null	null	3652	0.08742135763168335	0.44234037	Yes
row_46	TFB2M	transcription factor B2, mitochondrial [Source:HGNC Symbol;Acc:HGNC:18559]	null	null	1247	0.509211540222168	0.29216316	Yes		row_46	MRPS17	mitochondrial ribosomal protein S17 [Source:HGNC Symbol;Acc:HGNC:14047]	null	null	6719	-0.1751815676689148	-0.51580936	Yes		row_46	NDUFB11	NADH:ubiquinone oxidoreductase subunit B11 [Source:HGNC Symbol;Acc:HGNC:20372]	null	null	3655	0.0873202532529831	0.4470943	Yes
row_47	TOMM20	translocase of outer mitochondrial membrane 20 [Source:HGNC Symbol;Acc:HGNC:20947]	null	null	1268	0.5002716779708862	0.29445994	Yes		row_47	MRPS12	mitochondrial ribosomal protein S12 [Source:HGNC Symbol;Acc:HGNC:10380]	null	null	6723	-0.17541095614433289	-0.5091248	Yes		row_47	SDHA	succinate dehydrogenase complex flavoprotein subunit A [Source:HGNC Symbol;Acc:HGNC:10680]	null	null	3693	0.0840323343873024	0.4479346	Yes
row_48	HSPE1	heat shock protein family E (Hsp10) member 1 [Source:HGNC Symbol;Acc:HGNC:5269]	null	null	1301	0.48347610235214233	0.2952902	Yes		row_48	MRPL21	mitochondrial ribosomal protein L21 [Source:HGNC Symbol;Acc:HGNC:14479]	null	null	6745	-0.17853908240795135	-0.50423044	Yes		row_48	NDUFA3	NADH:ubiquinone oxidoreductase subunit A3 [Source:HGNC Symbol;Acc:HGNC:7686]	null	null	3704	0.08333668112754822	0.45161012	Yes
row_49	TIMM10	translocase of inner mitochondrial membrane 10 [Source:HGNC Symbol;Acc:HGNC:11814]	null	null	1325	0.47598788142204285	0.2970401	Yes		row_49	MRPL20	mitochondrial ribosomal protein L20 [Source:HGNC Symbol;Acc:HGNC:14478]	null	null	6751	-0.17962734401226044	-0.4975903	Yes		row_49	UQCRC1	ubiquinol-cytochrome c reductase core protein 1 [Source:HGNC Symbol;Acc:HGNC:12585]	null	null	3707	0.08315359055995941	0.45612702	Yes
row_50	NME2	NME/NM23 nucleoside diphosphate kinase 2 [Source:HGNC Symbol;Acc:HGNC:7850]	null	null	1332	0.4749818444252014	0.300645	Yes		row_50	MRPL34	mitochondrial ribosomal protein L34 [Source:HGNC Symbol;Acc:HGNC:14488]	null	null	6765	-0.18110090494155884	-0.49174252	Yes		row_50	NDUFS6	NADH:ubiquinone oxidoreductase subunit S6 [Source:HGNC Symbol;Acc:HGNC:7713]	null	null	3714	0.08225321024656296	0.4601668	Yes
row_51	IDH2	isocitrate dehydrogenase (NADP(+)) 2, mitochondrial [Source:HGNC Symbol;Acc:HGNC:5383]	null	null	1341	0.4709806442260742	0.3039947	Yes		row_51	MRPS9	mitochondrial ribosomal protein S9 [Source:HGNC Symbol;Acc:HGNC:14501]	null	null	6780	-0.1827801913022995	-0.48593405	Yes		row_51	ATP5F1A	ATP synthase F1 subunit alpha [Source:HGNC Symbol;Acc:HGNC:823]	null	null	3727	0.08102197200059891	0.46349773	Yes
row_52	POLR1B	RNA polymerase I subunit B [Source:HGNC Symbol;Acc:HGNC:20454]	null	null	1349	0.46702495217323303	0.30741853	Yes		row_52	MRPL41	mitochondrial ribosomal protein L41 [Source:HGNC Symbol;Acc:HGNC:14492]	null	null	6782	-0.18281102180480957	-0.47874123	Yes		row_52	ATP5F1C	ATP synthase F1 subunit gamma [Source:HGNC Symbol;Acc:HGNC:833]	null	null	3766	0.07638702541589737	0.4637967	Yes
row_53	PDK1	pyruvate dehydrogenase kinase 1 [Source:HGNC Symbol;Acc:HGNC:8809]	null	null	1350	0.4662504494190216	0.31160298	Yes		row_53	MRPL32	mitochondrial ribosomal protein L32 [Source:HGNC Symbol;Acc:HGNC:14035]	null	null	6817	-0.1874701827764511	-0.4748734	Yes		row_53	ATP5F1D	ATP synthase F1 subunit delta [Source:HGNC Symbol;Acc:HGNC:837]	null	null	3775	0.07581790536642075	0.4672575	Yes
row_54	PCCB	propionyl-CoA carboxylase subunit beta [Source:HGNC Symbol;Acc:HGNC:8654]	null	null	1360	0.4633256793022156	0.3147743	Yes		row_54	MRPS16	mitochondrial ribosomal protein S16 [Source:HGNC Symbol;Acc:HGNC:14048]	null	null	6971	-0.20941312611103058	-0.48279038	Yes		row_54	COX4I1	cytochrome c oxidase subunit 4I1 [Source:HGNC Symbol;Acc:HGNC:2265]	null	null	3779	0.07565503567457199	0.4712414	Yes
row_55	COX11	cytochrome c oxidase copper chaperone COX11 [Source:HGNC Symbol;Acc:HGNC:2261]	null	null	1379	0.45590049028396606	0.31689218	Yes		row_55	MRPS10	mitochondrial ribosomal protein S10 [Source:HGNC Symbol;Acc:HGNC:14502]	null	null	6981	-0.210737407207489	-0.47533366	Yes		row_55	UQCRH	ubiquinol-cytochrome c reductase hinge protein [Source:HGNC Symbol;Acc:HGNC:12590]	null	null	3809	0.07266412675380707	0.47228688	Yes
row_56	HAX1	HCLS1 associated protein X-1 [Source:HGNC Symbol;Acc:HGNC:16915]	null	null	1401	0.4504682421684265	0.31863233	Yes		row_56	MRPL30	mitochondrial ribosomal protein L30 [Source:HGNC Symbol;Acc:HGNC:14036]	null	null	7024	-0.21567930281162262	-0.47119066	Yes		row_56	COQ10A	coenzyme Q10A [Source:HGNC Symbol;Acc:HGNC:26515]	null	null	3819	0.07173053920269012	0.4754087	Yes
row_57	MMUT	methylmalonyl-CoA mutase [Source:HGNC Symbol;Acc:HGNC:7526]	null	null	1412	0.44710293412208557	0.32154843	Yes		row_57	MRPL19	mitochondrial ribosomal protein L19 [Source:HGNC Symbol;Acc:HGNC:14052]	null	null	7092	-0.2260744273662567	-0.4692925	Yes		row_57	NDUFB10	NADH:ubiquinone oxidoreductase subunit B10 [Source:HGNC Symbol;Acc:HGNC:7696]	null	null	3825	0.07122399657964706	0.4789276	Yes
row_58	PPA1	pyrophosphatase (inorganic) 1 [Source:HGNC Symbol;Acc:HGNC:9226]	null	null	1415	0.44601354002952576	0.32533196	Yes		row_58	MRPL2	mitochondrial ribosomal protein L2 [Source:HGNC Symbol;Acc:HGNC:14056]	null	null	7143	-0.23465518653392792	-0.46524298	Yes		row_58	NDUFC2	NADH:ubiquinone oxidoreductase subunit C2 [Source:HGNC Symbol;Acc:HGNC:7706]	null	null	3879	0.06550464779138565	0.4770105	Yes
row_59	DGUOK	deoxyguanosine kinase [Source:HGNC Symbol;Acc:HGNC:2858]	null	null	1434	0.4400286078453064	0.32730737	Yes		row_59	MTIF2	mitochondrial translational initiation factor 2 [Source:HGNC Symbol;Acc:HGNC:7441]	null	null	7166	-0.2375064641237259	-0.4581006	Yes		row_59	COX6B1	cytochrome c oxidase subunit 6B1 [Source:HGNC Symbol;Acc:HGNC:2280]	null	null	3950	0.058399125933647156	0.4728791	Yes
row_60	MIPEP	mitochondrial intermediate peptidase [Source:HGNC Symbol;Acc:HGNC:7104]	null	null	1448	0.43615326285362244	0.32979625	Yes		row_60	CHCHD1	coiled-coil-helix-coiled-coil-helix domain containing 1 [Source:HGNC Symbol;Acc:HGNC:23518]	null	null	7298	-0.25587213039398193	-0.46182185	Yes		row_60	ATP5PO	ATP synthase peripheral stalk subunit OSCP [Source:HGNC Symbol;Acc:HGNC:850]	null	null	3958	0.05783778801560402	0.47542366	Yes
row_61	MRPL35	mitochondrial ribosomal protein L35 [Source:HGNC Symbol;Acc:HGNC:14489]	null	null	1472	0.42688536643981934	0.33110547	Yes		row_61	MRPS22	mitochondrial ribosomal protein S22 [Source:HGNC Symbol;Acc:HGNC:14508]	null	null	7318	-0.2576284408569336	-0.45355687	Yes		row_61	COX6C	cytochrome c oxidase subunit 6C [Source:HGNC Symbol;Acc:HGNC:2285]	null	null	3969	0.05693652480840683	0.47759753	Yes
row_62	SSBP1	single stranded DNA binding protein 1 [Source:HGNC Symbol;Acc:HGNC:11317]	null	null	1513	0.41412174701690674	0.3304361	Yes		row_62	MRPL15	mitochondrial ribosomal protein L15 [Source:HGNC Symbol;Acc:HGNC:14054]	null	null	7330	-0.25982820987701416	-0.4443529	Yes		row_62	CYC1	cytochrome c1 [Source:HGNC Symbol;Acc:HGNC:2579]	null	null	3976	0.056376371532678604	0.48016542	Yes
row_63	YARS2	tyrosyl-tRNA synthetase 2 [Source:HGNC Symbol;Acc:HGNC:24249]	null	null	1525	0.4088633060455322	0.3328994	Yes		row_63	MRPL37	mitochondrial ribosomal protein L37 [Source:HGNC Symbol;Acc:HGNC:14034]	null	null	7412	-0.2747490108013153	-0.44200075	Yes		row_63	COX16	cytochrome c oxidase assembly factor COX16 [Source:HGNC Symbol;Acc:HGNC:20213]	null	null	3977	0.05630190297961235	0.48336792	Yes
row_64	POLR3B	RNA polymerase III subunit B [Source:HGNC Symbol;Acc:HGNC:30348]	null	null	1539	0.4034099280834198	0.3350944	Yes		row_64	MRPL39	mitochondrial ribosomal protein L39 [Source:HGNC Symbol;Acc:HGNC:14027]	null	null	7446	-0.2820485830307007	-0.43425024	Yes		row_64	COX5B	cytochrome c oxidase subunit 5B [Source:HGNC Symbol;Acc:HGNC:2269]	null	null	4077	0.04867760092020035	0.47559586	No
row_65	IVD	isovaleryl-CoA dehydrogenase [Source:HGNC Symbol;Acc:HGNC:6186]	null	null	1584	0.38941115140914917	0.33376467	Yes		row_65	MRPL24	mitochondrial ribosomal protein L24 [Source:HGNC Symbol;Acc:HGNC:14037]	null	null	7475	-0.2872235178947449	-0.42576113	Yes		row_65	ATP5MC3	ATP synthase membrane subunit c locus 3 [Source:HGNC Symbol;Acc:HGNC:843]	null	null	4121	0.044508013874292374	0.47354916	No
row_66	COX10	cytochrome c oxidase assembly factor heme A:farnesyltransferase COX10 [Source:HGNC Symbol;Acc:HGNC:2260]	null	null	1589	0.3880099058151245	0.33680832	Yes		row_66	MRPS18A	mitochondrial ribosomal protein S18A [Source:HGNC Symbol;Acc:HGNC:14515]	null	null	7545	-0.30191388726234436	-0.42104763	Yes		row_66	ATP5MF	ATP synthase membrane subunit f [Source:HGNC Symbol;Acc:HGNC:848]	null	null	4205	0.03750021010637283	0.4668449	No
row_67	MRPL28	mitochondrial ribosomal protein L28 [Source:HGNC Symbol;Acc:HGNC:14484]	null	null	1595	0.382953017950058	0.33969694	Yes		row_67	MRPL52	mitochondrial ribosomal protein L52 [Source:HGNC Symbol;Acc:HGNC:16655]	null	null	7555	-0.3047744035720825	-0.40983626	Yes		row_67	UQCRQ	ubiquinol-cytochrome c reductase complex III subunit VII [Source:HGNC Symbol;Acc:HGNC:29594]	null	null	4207	0.03746640309691429	0.46886954	No
row_68	MTHFD1	methylenetetrahydrofolate dehydrogenase, cyclohydrolase and formyltetrahydrofolate synthetase 1 [Source:HGNC Symbol;Acc:HGNC:7432]	null	null	1627	0.37323272228240967	0.33964747	Yes		row_68	MRPL3	mitochondrial ribosomal protein L3 [Source:HGNC Symbol;Acc:HGNC:10379]	null	null	7568	-0.3075218200683594	-0.39883438	Yes		row_68	ACAD9	acyl-CoA dehydrogenase family member 9 [Source:HGNC Symbol;Acc:HGNC:21497]	null	null	4302	0.02937048114836216	0.46053165	No
row_69	SLC25A4	solute carrier family 25 member 4 [Source:HGNC Symbol;Acc:HGNC:10990]	null	null	1647	0.3690701723098755	0.3408764	Yes		row_69	MRPL44	mitochondrial ribosomal protein L44 [Source:HGNC Symbol;Acc:HGNC:16650]	null	null	7613	-0.31817007064819336	-0.39081195	Yes		row_69	NDUFB3	NADH:ubiquinone oxidoreductase subunit B3 [Source:HGNC Symbol;Acc:HGNC:7698]	null	null	4331	0.02648172155022621	0.4590567	No
row_70	APP	amyloid beta precursor protein [Source:HGNC Symbol;Acc:HGNC:620]	null	null	1656	0.3659248650074005	0.34328327	Yes		row_70	GADD45GIP1	GADD45G interacting protein 1 [Source:HGNC Symbol;Acc:HGNC:29996]	null	null	7717	-0.3399248719215393	-0.38819817	Yes		row_70	NDUFS3	NADH:ubiquinone oxidoreductase core subunit S3 [Source:HGNC Symbol;Acc:HGNC:7710]	null	null	4354	0.02506166510283947	0.4581398	No
row_71	SDHD	succinate dehydrogenase complex subunit D [Source:HGNC Symbol;Acc:HGNC:10683]	null	null	1660	0.3656795024871826	0.34623617	Yes		row_71	MRPL12	mitochondrial ribosomal protein L12 [Source:HGNC Symbol;Acc:HGNC:10378]	null	null	7721	-0.34029415249824524	-0.37493023	Yes		row_71	ATP5F1B	ATP synthase F1 subunit beta [Source:HGNC Symbol;Acc:HGNC:830]	null	null	4359	0.024760393425822258	0.4591223	No
row_72	COX15	cytochrome c oxidase assembly homolog COX15 [Source:HGNC Symbol;Acc:HGNC:2263]	null	null	1707	0.35565385222435	0.34438416	Yes		row_72	MRPL28	mitochondrial ribosomal protein L28 [Source:HGNC Symbol;Acc:HGNC:14484]	null	null	7894	-0.382953017950058	-0.37793964	Yes		row_72	ATP5PD	ATP synthase peripheral stalk subunit d [Source:HGNC Symbol;Acc:HGNC:845]	null	null	4394	0.0217763502150774	0.45674086	No
row_73	ACOT9	acyl-CoA thioesterase 9 [Source:HGNC Symbol;Acc:HGNC:17152]	null	null	1716	0.35330596566200256	0.34667778	Yes		row_73	MRPL35	mitochondrial ribosomal protein L35 [Source:HGNC Symbol;Acc:HGNC:14489]	null	null	8017	-0.42688536643981934	-0.37387523	Yes		row_73	NDUFB8	NADH:ubiquinone oxidoreductase subunit B8 [Source:HGNC Symbol;Acc:HGNC:7703]	null	null	4433	0.018978165462613106	0.45377436	No
row_74	MRPL12	mitochondrial ribosomal protein L12 [Source:HGNC Symbol;Acc:HGNC:10378]	null	null	1768	0.34029415249824524	0.3441397	Yes		row_74	MRPL1	mitochondrial ribosomal protein L1 [Source:HGNC Symbol;Acc:HGNC:14275]	null	null	8033	-0.4335486590862274	-0.3581606	Yes		row_74	COX6A1	cytochrome c oxidase subunit 6A1 [Source:HGNC Symbol;Acc:HGNC:2277]	null	null	4477	0.014835570007562637	0.45003986	No
row_75	ACAD8	acyl-CoA dehydrogenase family member 8 [Source:HGNC Symbol;Acc:HGNC:87]	null	null	1776	0.33929601311683655	0.34641722	Yes		row_75	PTCD3	pentatricopeptide repeat domain 3 [Source:HGNC Symbol;Acc:HGNC:24717]	null	null	8168	-0.47790929675102234	-0.35333562	Yes		row_75	NDUFS1	NADH:ubiquinone oxidoreductase core subunit S1 [Source:HGNC Symbol;Acc:HGNC:7707]	null	null	4524	0.009824258275330067	0.44570088	No
row_76	SLC25A14	solute carrier family 25 member 14 [Source:HGNC Symbol;Acc:HGNC:10984]	null	null	1782	0.3376970589160919	0.34889966	Yes		row_76	MRPS33	mitochondrial ribosomal protein S33 [Source:HGNC Symbol;Acc:HGNC:16634]	null	null	8322	-0.5467539429664612	-0.3477834	Yes		row_76	UQCRB	ubiquinol-cytochrome c reductase binding protein [Source:HGNC Symbol;Acc:HGNC:12582]	null	null	4537	0.008702795952558517	0.44491822	No
row_77	MCAT	malonyl-CoA-acyl carrier protein transacylase [Source:HGNC Symbol;Acc:HGNC:29622]	null	null	1789	0.33628755807876587	0.35125983	Yes		row_77	MRPL47	mitochondrial ribosomal protein L47 [Source:HGNC Symbol;Acc:HGNC:16652]	null	null	8329	-0.5488143563270569	-0.32650888	Yes		row_77	SDHC	succinate dehydrogenase complex subunit C [Source:HGNC Symbol;Acc:HGNC:10682]	null	null	4555	0.006800197064876556	0.44349498	No
row_78	SLC25A36	solute carrier family 25 member 36 [Source:HGNC Symbol;Acc:HGNC:25554]	null	null	1837	0.3261883854866028	0.34903374	Yes		row_78	MRPL48	mitochondrial ribosomal protein L48 [Source:HGNC Symbol;Acc:HGNC:16653]	null	null	8394	-0.5788484215736389	-0.3102061	Yes		row_78	NDUFA1	NADH:ubiquinone oxidoreductase subunit A1 [Source:HGNC Symbol;Acc:HGNC:7683]	null	null	4563	0.006170620210468769	0.44310063	No
row_79	NDUFC1	NADH:ubiquinone oxidoreductase subunit C1 [Source:HGNC Symbol;Acc:HGNC:7705]	null	null	1865	0.3217729926109314	0.34896103	Yes		row_79	MRPL17	mitochondrial ribosomal protein L17 [Source:HGNC Symbol;Acc:HGNC:14053]	null	null	8453	-0.6051490902900696	-0.2922148	Yes		row_79	COX18	cytochrome c oxidase assembly factor COX18 [Source:HGNC Symbol;Acc:HGNC:26801]	null	null	4578	0.004728563595563173	0.44187897	No
row_80	TIMM8A	translocase of inner mitochondrial membrane 8A [Source:HGNC Symbol;Acc:HGNC:11817]	null	null	1868	0.3196934163570404	0.35161087	Yes		row_80	MRPL11	mitochondrial ribosomal protein L11 [Source:HGNC Symbol;Acc:HGNC:14042]	null	null	8548	-0.6570891737937927	-0.27597985	Yes		row_80	NDUFS8	NADH:ubiquinone oxidoreductase core subunit S8 [Source:HGNC Symbol;Acc:HGNC:7715]	null	null	4608	0.0012621155474334955	0.43886304	No
row_81	MRPL44	mitochondrial ribosomal protein L44 [Source:HGNC Symbol;Acc:HGNC:16650]	null	null	1876	0.31817007064819336	0.3536988	Yes		row_81	MRPL45	mitochondrial ribosomal protein L45 [Source:HGNC Symbol;Acc:HGNC:16651]	null	null	8665	-0.7362045049667358	-0.2589267	Yes		row_81	NDUFS7	NADH:ubiquinone oxidoreductase core subunit S7 [Source:HGNC Symbol;Acc:HGNC:7714]	null	null	4670	-0.0047037373296916485	0.4326357	No
row_82	SLC25A23	solute carrier family 25 member 23 [Source:HGNC Symbol;Acc:HGNC:19375]	null	null	1896	0.31309235095977783	0.35442534	Yes		row_82	MRPS25	mitochondrial ribosomal protein S25 [Source:HGNC Symbol;Acc:HGNC:14511]	null	null	8688	-0.7556126713752747	-0.23109756	Yes		row_82	NDUFV3	NADH:ubiquinone oxidoreductase subunit V3 [Source:HGNC Symbol;Acc:HGNC:7719]	null	null	4834	-0.018425650894641876	0.41632858	No
row_83	ACAT1	acetyl-CoA acetyltransferase 1 [Source:HGNC Symbol;Acc:HGNC:93]	null	null	1919	0.3078801929950714	0.35477617	Yes		row_83	MRRF	mitochondrial ribosome recycling factor [Source:HGNC Symbol;Acc:HGNC:7234]	null	null	8723	-0.7896760702133179	-0.20318508	Yes		row_83	SDHB	succinate dehydrogenase complex iron sulfur subunit B [Source:HGNC Symbol;Acc:HGNC:10681]	null	null	4859	-0.02036493830382824	0.41493157	No
row_84	MRPL3	mitochondrial ribosomal protein L3 [Source:HGNC Symbol;Acc:HGNC:10379]	null	null	1921	0.3075218200683594	0.35742643	Yes		row_84	MRPS6	mitochondrial ribosomal protein S6 [Source:HGNC Symbol;Acc:HGNC:14051]	null	null	8763	-0.827529788017273	-0.17429316	Yes		row_84	COX8A	cytochrome c oxidase subunit 8A [Source:HGNC Symbol;Acc:HGNC:2294]	null	null	4978	-0.0302164014428854	0.40408644	No
row_85	MRPS18A	mitochondrial ribosomal protein S18A [Source:HGNC Symbol;Acc:HGNC:14515]	null	null	1944	0.30191388726234436	0.35772374	Yes		row_85	TUFM	Tu translation elongation factor, mitochondrial [Source:HGNC Symbol;Acc:HGNC:12420]	null	null	8768	-0.830275297164917	-0.14156783	Yes		row_85	NDUFA13	NADH:ubiquinone oxidoreductase subunit A13 [Source:HGNC Symbol;Acc:HGNC:17194]	null	null	5010	-0.03315768390893936	0.40267178	No
row_86	PRDX3	peroxiredoxin 3 [Source:HGNC Symbol;Acc:HGNC:9354]	null	null	2006	0.28829386830329895	0.35362247	Yes		row_86	GFM2	G elongation factor mitochondrial 2 [Source:HGNC Symbol;Acc:HGNC:29682]	null	null	8771	-0.8408513069152832	-0.10820743	Yes		row_86	UQCRFS1	ubiquinol-cytochrome c reductase, Rieske iron-sulfur polypeptide 1 [Source:HGNC Symbol;Acc:HGNC:12587]	null	null	5087	-0.040427662432193756	0.39687935	No
row_87	ADCK2	aarF domain containing kinase 2 [Source:HGNC Symbol;Acc:HGNC:19039]	null	null	2011	0.2878914773464203	0.3557676	Yes		row_87	MRPS27	mitochondrial ribosomal protein S27 [Source:HGNC Symbol;Acc:HGNC:14512]	null	null	8778	-0.8472922444343567	-0.07501543	Yes		row_87	COX19	cytochrome c oxidase assembly factor COX19 [Source:HGNC Symbol;Acc:HGNC:28074]	null	null	5268	-0.0558198019862175	0.38088918	No
row_88	MRPL24	mitochondrial ribosomal protein L24 [Source:HGNC Symbol;Acc:HGNC:14037]	null	null	2014	0.2872235178947449	0.35812604	Yes		row_88	MRPL22	mitochondrial ribosomal protein L22 [Source:HGNC Symbol;Acc:HGNC:14480]	null	null	8786	-0.8533774614334106	-0.04168686	Yes		row_88	COX20	cytochrome c oxidase assembly factor COX20 [Source:HGNC Symbol;Acc:HGNC:26970]	null	null	5503	-0.07830987125635147	0.3604287	No
row_89	METTL17	methyltransferase like 17 [Source:HGNC Symbol;Acc:HGNC:19280]	null	null	2020	0.28593605756759644	0.36014396	Yes		row_89	DAP3	death associated protein 3 [Source:HGNC Symbol;Acc:HGNC:2673]	DLGAP3	DLG associated protein 3 [Source:HGNC Symbol;Acc:HGNC:30368]	9023	-1.1738252639770508	-0.019927867	Yes		row_89	NDUFS4	NADH:ubiquinone oxidoreductase subunit S4 [Source:HGNC Symbol;Acc:HGNC:7711]	null	null	5569	-0.08393090218305588	0.35828197	No
row_90	ACADM	acyl-CoA dehydrogenase medium chain [Source:HGNC Symbol;Acc:HGNC:89]	null	null	2038	0.2830527424812317	0.36082023	Yes		row_90	MRPS18B	mitochondrial ribosomal protein S18B [Source:HGNC Symbol;Acc:HGNC:14516]	null	null	9231	-1.7381739616394043	0.027449658	Yes		row_90	TMEM126B	transmembrane protein 126B [Source:HGNC Symbol;Acc:HGNC:30883]	null	null	5584	-0.08497662097215652	0.3616249	No
row_91	MRPL39	mitochondrial ribosomal protein L39 [Source:HGNC Symbol;Acc:HGNC:14027]	null	null	2043	0.2820485830307007	0.36291292	Yes												row_91	NDUFA10	NADH:ubiquinone oxidoreductase subunit A10 [Source:HGNC Symbol;Acc:HGNC:7684]	null	null	5593	-0.08596431463956833	0.36566284	No
row_92	OAT	ornithine aminotransferase [Source:HGNC Symbol;Acc:HGNC:8091]	null	null	2049	0.2806384563446045	0.3648833	Yes												row_92	ETFB	electron transfer flavoprotein subunit beta [Source:HGNC Symbol;Acc:HGNC:3482]	null	null	5596	-0.0862506702542305	0.3703559	No
row_93	ACADSB	acyl-CoA dehydrogenase short/branched chain [Source:HGNC Symbol;Acc:HGNC:91]	null	null	2060	0.2796056270599365	0.36629617	Yes												row_93	NDUFB7	NADH:ubiquinone oxidoreductase subunit B7 [Source:HGNC Symbol;Acc:HGNC:7702]	null	null	5929	-0.11813454329967499	0.34172627	No
row_94	BDH1	3-hydroxybutyrate dehydrogenase 1 [Source:HGNC Symbol;Acc:HGNC:1027]	null	null	2071	0.2766064703464508	0.36768213	Yes												row_94	UCP2	uncoupling protein 2 [Source:HGNC Symbol;Acc:HGNC:12518]	null	null	6105	-0.13728372752666473	0.33090222	No
row_95	BCKDHA	branched chain keto acid dehydrogenase E1, alpha polypeptide [Source:HGNC Symbol;Acc:HGNC:986]	null	null	2078	0.27471673488616943	0.36948973	Yes												row_95	NDUFA8	NADH:ubiquinone oxidoreductase subunit A8 [Source:HGNC Symbol;Acc:HGNC:7692]	null	null	6247	-0.15350906550884247	0.32462117	No
row_96	DBT	dihydrolipoamide branched chain transacylase E2 [Source:HGNC Symbol;Acc:HGNC:2698]	null	null	2095	0.27269288897514343	0.37018266	Yes												row_96	ETFDH	electron transfer flavoprotein dehydrogenase [Source:HGNC Symbol;Acc:HGNC:3483]	null	null	6359	-0.16593971848487854	0.3222414	No
row_97	ECHS1	enoyl-CoA hydratase, short chain 1 [Source:HGNC Symbol;Acc:HGNC:3151]	null	null	2118	0.26787394285202026	0.37017444	Yes												row_97	SCO1	SCO cytochrome c oxidase assembly protein 1 [Source:HGNC Symbol;Acc:HGNC:10603]	KIT	KIT proto-oncogene, receptor tyrosine kinase [Source:HGNC Symbol;Acc:HGNC:6342]	6530	-0.1918848305940628	0.31505546	No
row_98	SLC25A17	solute carrier family 25 member 17 [Source:HGNC Symbol;Acc:HGNC:10987]	null	null	2157	0.25993695855140686	0.36834064	Yes
row_99	MRPL15	mitochondrial ribosomal protein L15 [Source:HGNC Symbol;Acc:HGNC:14054]	null	null	2159	0.25982820987701416	0.37056285	Yes
row_100	RAF1	Raf-1 proto-oncogene, serine/threonine kinase [Source:HGNC Symbol;Acc:HGNC:9829]	null	null	2161	0.2590852379798889	0.3727784	Yes
row_101	MRPS22	mitochondrial ribosomal protein S22 [Source:HGNC Symbol;Acc:HGNC:14508]	null	null	2171	0.2576284408569336	0.3741037	Yes
row_102	NDUFV2	NADH:ubiquinone oxidoreductase core subunit V2 [Source:HGNC Symbol;Acc:HGNC:7717]	null	null	2176	0.2572723925113678	0.375974	Yes
row_103	C1QBP	complement C1q binding protein [Source:HGNC Symbol;Acc:HGNC:1243]	null	null	2180	0.2568659484386444	0.37795034	Yes
row_104	HADH	hydroxyacyl-CoA dehydrogenase [Source:HGNC Symbol;Acc:HGNC:4799]	null	null	2184	0.2566829025745392	0.37992504	Yes
row_105	SLC25A22	solute carrier family 25 member 22 [Source:HGNC Symbol;Acc:HGNC:19954]	null	null	2188	0.2564690113067627	0.3818978	Yes
row_106	ALAS1	5'-aminolevulinate synthase 1 [Source:HGNC Symbol;Acc:HGNC:396]	null	null	2192	0.2558633089065552	0.38386515	Yes
row_107	SUCLG1	succinate-CoA ligase alpha subunit [Source:HGNC Symbol;Acc:HGNC:11449]	null	null	2202	0.2542422115802765	0.38516003	Yes
row_108	NDUFA7	NADH:ubiquinone oxidoreductase subunit A7 [Source:HGNC Symbol;Acc:HGNC:7691]	null	null	2205	0.25335848331451416	0.38721454	Yes
row_109	ATPAF2	ATP synthase mitochondrial F1 complex assembly factor 2 [Source:HGNC Symbol;Acc:HGNC:18802]	null	null	2237	0.24759501218795776	0.3860375	Yes
row_110	MTRF1	mitochondrial translation release factor 1 [Source:HGNC Symbol;Acc:HGNC:7469]	null	null	2269	0.24374474585056305	0.38482592	Yes
row_111	HSPA9	heat shock protein family A (Hsp70) member 9 [Source:HGNC Symbol;Acc:HGNC:5244]	null	null	2270	0.24366694688796997	0.38701272	Yes
row_112	GPX4	glutathione peroxidase 4 [Source:HGNC Symbol;Acc:HGNC:4556]	null	null	2274	0.2433508336544037	0.38886777	Yes
row_113	NDUFA2	NADH:ubiquinone oxidoreductase subunit A2 [Source:HGNC Symbol;Acc:HGNC:7685]	null	null	2312	0.2387150377035141	0.38695315	Yes
row_114	MTHFD2	methylenetetrahydrofolate dehydrogenase (NADP+ dependent) 2, methenyltetrahydrofolate cyclohydrolase [Source:HGNC Symbol;Acc:HGNC:7434]	null	null	2318	0.23802605271339417	0.3885411	Yes
row_115	MTIF2	mitochondrial translational initiation factor 2 [Source:HGNC Symbol;Acc:HGNC:7441]	null	null	2323	0.2375064641237259	0.39023402	Yes
row_116	MRPL2	mitochondrial ribosomal protein L2 [Source:HGNC Symbol;Acc:HGNC:14056]	null	null	2346	0.23465518653392792	0.38992772	Yes
row_117	TIMM17A	translocase of inner mitochondrial membrane 17A [Source:HGNC Symbol;Acc:HGNC:17315]	null	null	2349	0.2341058850288391	0.39180943	Yes
row_118	NDUFA5	NADH:ubiquinone oxidoreductase subunit A5 [Source:HGNC Symbol;Acc:HGNC:7688]	null	null	2380	0.22951410710811615	0.39057976	Yes
row_119	MRPL19	mitochondrial ribosomal protein L19 [Source:HGNC Symbol;Acc:HGNC:14052]	null	null	2397	0.2260744273662567	0.3908543	Yes
row_120	MTX1	metaxin 1 [Source:HGNC Symbol;Acc:HGNC:7504]	null	null	2436	0.2195635437965393	0.38865814	Yes
row_121	IMP3	IMP U3 small nucleolar ribonucleoprotein 3 [Source:HGNC Symbol;Acc:HGNC:14497]	IGF2BP3	insulin like growth factor 2 mRNA binding protein 3 [Source:HGNC Symbol;Acc:HGNC:28868]	2437	0.21941126883029938	0.3906273	Yes
row_122	CNNM4	cyclin and CBS domain divalent metal cation transport mediator 4 [Source:HGNC Symbol;Acc:HGNC:105]	null	null	2441	0.21875576674938202	0.3922616	Yes
row_123	CYB5A	cytochrome b5 type A [Source:HGNC Symbol;Acc:HGNC:2570]	null	null	2448	0.21825207769870758	0.39356244	Yes
row_124	BID	BH3 interacting domain death agonist [Source:HGNC Symbol;Acc:HGNC:1050]	null	null	2460	0.21613600850105286	0.39429605	Yes
row_125	DMAC2L	distal membrane arm assembly complex 2 like [Source:HGNC Symbol;Acc:HGNC:18799]	null	null	2475	0.21446943283081055	0.39468575	Yes
row_126	TFAM	transcription factor A, mitochondrial [Source:HGNC Symbol;Acc:HGNC:11741]	null	null	2486	0.21350428462028503	0.39550537	Yes
row_127	MRPS10	mitochondrial ribosomal protein S10 [Source:HGNC Symbol;Acc:HGNC:14502]	null	null	2508	0.210737407207489	0.39509404	Yes
row_128	SHMT2	serine hydroxymethyltransferase 2 [Source:HGNC Symbol;Acc:HGNC:10852]	null	null	2512	0.21039526164531708	0.39665332	Yes
row_129	MRPS16	mitochondrial ribosomal protein S16 [Source:HGNC Symbol;Acc:HGNC:14048]	null	null	2518	0.20941312611103058	0.39798447	Yes
row_130	ALDH4A1	aldehyde dehydrogenase 4 family member A1 [Source:HGNC Symbol;Acc:HGNC:406]	null	null	2521	0.20907706022262573	0.39964157	Yes
row_131	PCK2	phosphoenolpyruvate carboxykinase 2, mitochondrial [Source:HGNC Symbol;Acc:HGNC:8725]	null	null	2547	0.20481163263320923	0.39873847	No
row_132	CAD	carbamoyl-phosphate synthetase 2, aspartate transcarbamylase, and dihydroorotase [Source:HGNC Symbol;Acc:HGNC:1424]	DFFB	DNA fragmentation factor subunit beta [Source:HGNC Symbol;Acc:HGNC:2773]	2573	0.20061472058296204	0.39779767	No
row_133	DIABLO	diablo IAP-binding mitochondrial protein [Source:HGNC Symbol;Acc:HGNC:21528]	null	null	2636	0.19252006709575653	0.39272723	No
row_134	CLPX	caseinolytic mitochondrial matrix peptidase chaperone subunit [Source:HGNC Symbol;Acc:HGNC:2088]	null	null	2637	0.19240500032901764	0.394454	No
row_135	ATP5ME	ATP synthase membrane subunit e [Source:HGNC Symbol;Acc:HGNC:846]	null	null	2654	0.1899176985025406	0.39440405	No
row_136	COX7B	cytochrome c oxidase subunit 7B [Source:HGNC Symbol;Acc:HGNC:2291]	null	null	2704	0.1830538809299469	0.39067408	No
row_137	EMC8	ER membrane protein complex subunit 8 [Source:HGNC Symbol;Acc:HGNC:7864]	null	null	2723	0.18112808465957642	0.39032596	No
row_138	MRPL34	mitochondrial ribosomal protein L34 [Source:HGNC Symbol;Acc:HGNC:14488]	null	null	2724	0.18110090494155884	0.3919513	No
row_139	MRPL20	mitochondrial ribosomal protein L20 [Source:HGNC Symbol;Acc:HGNC:14478]	null	null	2738	0.17962734401226044	0.39213794	No
row_140	ECI2	enoyl-CoA delta isomerase 2 [Source:HGNC Symbol;Acc:HGNC:14601]	null	null	2752	0.17757968604564667	0.3923062	No
row_141	MRPS12	mitochondrial ribosomal protein S12 [Source:HGNC Symbol;Acc:HGNC:10380]	null	null	2766	0.17541095614433289	0.39245504	No
row_142	MRPS17	mitochondrial ribosomal protein S17 [Source:HGNC Symbol;Acc:HGNC:14047]	null	null	2770	0.1751815676689148	0.39369828	No
row_143	GFM1	G elongation factor mitochondrial 1 [Source:HGNC Symbol;Acc:HGNC:13780]	null	null	2773	0.17485536634922028	0.39504826	No
row_144	MRPL49	mitochondrial ribosomal protein L49 [Source:HGNC Symbol;Acc:HGNC:1176]	null	null	2776	0.174062579870224	0.3963911	No
row_145	MRPS35	mitochondrial ribosomal protein S35 [Source:HGNC Symbol;Acc:HGNC:16635]	null	null	2789	0.17264752089977264	0.39662477	No
row_146	MPST	mercaptopyruvate sulfurtransferase [Source:HGNC Symbol;Acc:HGNC:7223]	null	null	2796	0.17151238024234772	0.39750612	No
row_147	MRPS34	mitochondrial ribosomal protein S34 [Source:HGNC Symbol;Acc:HGNC:16618]	null	null	2807	0.1698707789182663	0.39793417	No
row_148	ECI1	enoyl-CoA delta isomerase 1 [Source:HGNC Symbol;Acc:HGNC:2703]	null	null	2812	0.16957513988018036	0.39901745	No
row_149	PDHB	pyruvate dehydrogenase E1 beta subunit [Source:HGNC Symbol;Acc:HGNC:8808]	null	null	2860	0.16176754236221313	0.39531574	No
row_150	MRPL42	mitochondrial ribosomal protein L42 [Source:HGNC Symbol;Acc:HGNC:14493]	null	null	2865	0.1612323373556137	0.39632416	No
row_151	PMPCB	peptidase, mitochondrial processing beta subunit [Source:HGNC Symbol;Acc:HGNC:9119]	null	null	2896	0.15789736807346344	0.39445177	No
row_152	TOMM34	translocase of outer mitochondrial membrane 34 [Source:HGNC Symbol;Acc:HGNC:15746]	null	null	2912	0.15624015033245087	0.39420924	No
row_153	TSPO	translocator protein [Source:HGNC Symbol;Acc:HGNC:1158]	null	null	2915	0.15563444793224335	0.3953867	No
row_154	MRPL33	mitochondrial ribosomal protein L33 [Source:HGNC Symbol;Acc:HGNC:14487]	null	null	2924	0.15458734333515167	0.39589685	No
row_155	TOMM70	translocase of outer mitochondrial membrane 70 [Source:HGNC Symbol;Acc:HGNC:11985]	null	null	2926	0.1543135941028595	0.39717212	No
row_156	ATP5MPL	ATP synthase membrane subunit 6.8PL [Source:HGNC Symbol;Acc:HGNC:1188]	null	null	2934	0.15347905457019806	0.397782	No
row_157	TP53	tumor protein p53 [Source:HGNC Symbol;Acc:HGNC:11998]	null	null	2945	0.15209001302719116	0.39805046	No
row_158	ACADVL	acyl-CoA dehydrogenase very long chain [Source:HGNC Symbol;Acc:HGNC:92]	null	null	2973	0.15037202835083008	0.39643946	No
row_159	MRPS11	mitochondrial ribosomal protein S11 [Source:HGNC Symbol;Acc:HGNC:14050]	null	null	2995	0.14803797006607056	0.39546543	No
row_160	SLC30A9	solute carrier family 30 member 9 [Source:HGNC Symbol;Acc:HGNC:1329]	null	null	2999	0.14738357067108154	0.3964592	No
row_161	TXN2	thioredoxin 2 [Source:HGNC Symbol;Acc:HGNC:17772]	null	null	3010	0.14665153622627258	0.39667886	No
row_162	TK2	thymidine kinase 2 [Source:HGNC Symbol;Acc:HGNC:11831]	null	null	3024	0.14567741751670837	0.39656082	No
row_163	HPS1	HPS1 biogenesis of lysosomal organelles complex 3 subunit 1 [Source:HGNC Symbol;Acc:HGNC:5163]	null	null	3027	0.1449909508228302	0.39764276	No
row_164	MRPS14	mitochondrial ribosomal protein S14 [Source:HGNC Symbol;Acc:HGNC:14049]	null	null	3067	0.14095808565616608	0.3946315	No
row_165	FIBP	FGF1 intracellular binding protein [Source:HGNC Symbol;Acc:HGNC:3705]	null	null	3071	0.14056316018104553	0.39556405	No
row_166	TSFM	Ts translation elongation factor, mitochondrial [Source:HGNC Symbol;Acc:HGNC:12367]	null	null	3076	0.13972222805023193	0.3963794	No
row_167	COQ7	coenzyme Q7, hydroxylase [Source:HGNC Symbol;Acc:HGNC:2244]	null	null	3100	0.1376742422580719	0.39509305	No
row_168	BCAT2	branched chain amino acid transaminase 2 [Source:HGNC Symbol;Acc:HGNC:977]	null	null	3104	0.13744749128818512	0.39599767	No
row_169	SURF1	SURF1 cytochrome c oxidase assembly factor [Source:HGNC Symbol;Acc:HGNC:11474]	null	null	3108	0.13704033195972443	0.3968986	No
row_170	BCKDK	branched chain ketoacid dehydrogenase kinase [Source:HGNC Symbol;Acc:HGNC:16902]	null	null	3111	0.1367313414812088	0.39790642	No
row_171	ATP5PF	ATP synthase peripheral stalk subunit F6 [Source:HGNC Symbol;Acc:HGNC:847]	null	null	3120	0.1356249302625656	0.3982464	No
row_172	MTCH2	mitochondrial carrier 2 [Source:HGNC Symbol;Acc:HGNC:17587]	null	null	3126	0.1343003660440445	0.39890346	No
row_173	MRPL46	mitochondrial ribosomal protein L46 [Source:HGNC Symbol;Acc:HGNC:1192]	null	null	3145	0.1324939727783203	0.39811888	No
row_174	SLC25A3	solute carrier family 25 member 3 [Source:HGNC Symbol;Acc:HGNC:10989]	null	null	3205	0.1261870115995407	0.39278206	No
row_175	TIMM13	translocase of inner mitochondrial membrane 13 [Source:HGNC Symbol;Acc:HGNC:11816]	null	null	3225	0.12404948472976685	0.39181203	No
row_176	NDUFB5	NADH:ubiquinone oxidoreductase subunit B5 [Source:HGNC Symbol;Acc:HGNC:7700]	null	null	3233	0.12335136532783508	0.3921515	No
row_177	NFS1	NFS1 cysteine desulfurase [Source:HGNC Symbol;Acc:HGNC:15910]	null	null	3235	0.1232881024479866	0.39314833	No
row_178	NDUFA4	NDUFA4 mitochondrial complex associated [Source:HGNC Symbol;Acc:HGNC:7687]	null	null	3275	0.11949633061885834	0.38994446	No
row_179	AFG3L2	AFG3 like matrix AAA peptidase subunit 2 [Source:HGNC Symbol;Acc:HGNC:315]	null	null	3284	0.11862931400537491	0.39013192	No
row_180	MRPS31	mitochondrial ribosomal protein S31 [Source:HGNC Symbol;Acc:HGNC:16632]	null	null	3302	0.11717969924211502	0.38931954	No
row_181	COX7A2	cytochrome c oxidase subunit 7A2 [Source:HGNC Symbol;Acc:HGNC:2288]	null	null	3320	0.11617489904165268	0.38849813	No
row_182	NDUFA6	NADH:ubiquinone oxidoreductase subunit A6 [Source:HGNC Symbol;Acc:HGNC:7690]	null	null	3371	0.11142775416374207	0.38401568	No
row_183	FDX1	ferredoxin 1 [Source:HGNC Symbol;Acc:HGNC:3638]	null	null	3376	0.11101337522268295	0.3845734	No
row_184	ATP5F1E	ATP synthase F1 subunit epsilon [Source:HGNC Symbol;Acc:HGNC:838]	null	null	3390	0.10988041013479233	0.3841341	No
row_185	MRPS2	mitochondrial ribosomal protein S2 [Source:HGNC Symbol;Acc:HGNC:14495]	null	null	3398	0.10955186188220978	0.38434973	No
row_186	CASP2	caspase 2 [Source:HGNC Symbol;Acc:HGNC:1503]	null	null	3413	0.10792264342308044	0.38378322	No
row_187	NDUFB2	NADH:ubiquinone oxidoreductase subunit B2 [Source:HGNC Symbol;Acc:HGNC:7697]	null	null	3420	0.10733970254659653	0.38408867	No
row_188	UQCRC2	ubiquinol-cytochrome c reductase core protein 2 [Source:HGNC Symbol;Acc:HGNC:12586]	null	null	3421	0.10709740966558456	0.38504982	No
row_189	SLC25A5	solute carrier family 25 member 5 [Source:HGNC Symbol;Acc:HGNC:10991]	null	null	3432	0.10601388663053513	0.38490477	No
row_190	ACAA1	acetyl-CoA acyltransferase 1 [Source:HGNC Symbol;Acc:HGNC:82]	null	null	3436	0.10572715103626251	0.3855247	No
row_191	GLUD1	glutamate dehydrogenase 1 [Source:HGNC Symbol;Acc:HGNC:4335]	null	null	3450	0.10461805015802383	0.38503817	No
row_192	SLC25A1	solute carrier family 25 member 1 [Source:HGNC Symbol;Acc:HGNC:10979]	null	null	3456	0.10436231642961502	0.38542655	No
row_193	MRPL16	mitochondrial ribosomal protein L16 [Source:HGNC Symbol;Acc:HGNC:14476]	null	null	3460	0.103929802775383	0.38603032	No
row_194	NDUFS2	NADH:ubiquinone oxidoreductase core subunit S2 [Source:HGNC Symbol;Acc:HGNC:7708]	null	null	3488	0.10173965245485306	0.38398287	No
row_195	ETFA	electron transfer flavoprotein subunit alpha [Source:HGNC Symbol;Acc:HGNC:3481]	null	null	3489	0.10171236097812653	0.3848957	No
row_196	HMGCL	3-hydroxy-3-methylglutaryl-CoA lyase [Source:HGNC Symbol;Acc:HGNC:5005]	null	null	3505	0.09885585308074951	0.38413817	No
row_197	ATP5IF1	ATP synthase inhibitory factor subunit 1 [Source:HGNC Symbol;Acc:HGNC:871]	null	null	3515	0.09828260540962219	0.38403338	No
row_198	PDHA1	pyruvate dehydrogenase E1 alpha 1 subunit [Source:HGNC Symbol;Acc:HGNC:8806]	null	null	3521	0.09777878224849701	0.38436267	No
row_199	NDUFB6	NADH:ubiquinone oxidoreductase subunit B6 [Source:HGNC Symbol;Acc:HGNC:7701]	null	null	3567	0.09410855174064636	0.38027304	No
row_200	POR	cytochrome p450 oxidoreductase [Source:HGNC Symbol;Acc:HGNC:9208]	null	null	3573	0.09355396032333374	0.38056442	No
row_201	ANXA7	annexin A7 [Source:HGNC Symbol;Acc:HGNC:545]	null	null	3595	0.09131895005702972	0.37908134	No
row_202	MRPS7	mitochondrial ribosomal protein S7 [Source:HGNC Symbol;Acc:HGNC:14499]	null	null	3598	0.09099980443716049	0.37967873	No
row_203	BCL2A1	BCL2 related protein A1 [Source:HGNC Symbol;Acc:HGNC:991]	null	null	3642	0.08842422813177109	0.3757574	No
row_204	MRPS28	mitochondrial ribosomal protein S28 [Source:HGNC Symbol;Acc:HGNC:14513]	MRPS35	mitochondrial ribosomal protein S35 [Source:HGNC Symbol;Acc:HGNC:16635]	3651	0.08760004490613937	0.37566638	No
row_205	TIMM44	translocase of inner mitochondrial membrane 44 [Source:HGNC Symbol;Acc:HGNC:17316]	null	null	3675	0.08569400757551193	0.37391353	No
row_206	ACADS	acyl-CoA dehydrogenase short chain [Source:HGNC Symbol;Acc:HGNC:90]	null	null	3691	0.08427606523036957	0.37302512	No
row_207	SDHA	succinate dehydrogenase complex flavoprotein subunit A [Source:HGNC Symbol;Acc:HGNC:10680]	null	null	3693	0.0840323343873024	0.37366965	No
row_208	NDUFA3	NADH:ubiquinone oxidoreductase subunit A3 [Source:HGNC Symbol;Acc:HGNC:7686]	null	null	3704	0.08333668112754822	0.3733211	No
row_209	UQCRC1	ubiquinol-cytochrome c reductase core protein 1 [Source:HGNC Symbol;Acc:HGNC:12585]	null	null	3707	0.08315359055995941	0.37384805	No
row_210	MRPL9	mitochondrial ribosomal protein L9 [Source:HGNC Symbol;Acc:HGNC:14277]	null	null	3711	0.08247961848974228	0.37425932	No
row_211	NDUFS6	NADH:ubiquinone oxidoreductase subunit S6 [Source:HGNC Symbol;Acc:HGNC:7713]	null	null	3714	0.08225321024656296	0.3747782	No
row_212	SLC25A38	solute carrier family 25 member 38 [Source:HGNC Symbol;Acc:HGNC:26054]	null	null	3720	0.08188997209072113	0.37496492	No
row_213	TIMM8B	translocase of inner mitochondrial membrane 8 homolog B [Source:HGNC Symbol;Acc:HGNC:11818]	null	null	3722	0.08163011074066162	0.37558785	No
row_214	CYB5B	cytochrome b5 type B [Source:HGNC Symbol;Acc:HGNC:24374]	null	null	3735	0.08004704862833023	0.37499046	No
row_215	CYP20A1	cytochrome P450 family 20 subfamily A member 1 [Source:HGNC Symbol;Acc:HGNC:20576]	null	null	3763	0.07645830512046814	0.37271613	No
row_216	ATP5F1C	ATP synthase F1 subunit gamma [Source:HGNC Symbol;Acc:HGNC:833]	null	null	3766	0.07638702541589737	0.3731824	No
row_217	ATP5F1D	ATP synthase F1 subunit delta [Source:HGNC Symbol;Acc:HGNC:837]	null	null	3775	0.07581790536642075	0.37298563	No
row_218	COX4I1	cytochrome c oxidase subunit 4I1 [Source:HGNC Symbol;Acc:HGNC:2265]	null	null	3779	0.07565503567457199	0.37333566	No
row_219	YME1L1	YME1 like 1 ATPase [Source:HGNC Symbol;Acc:HGNC:12843]	null	null	3790	0.0749754086136818	0.37291205	No
row_220	UQCRH	ubiquinol-cytochrome c reductase hinge protein [Source:HGNC Symbol;Acc:HGNC:12590]	null	null	3809	0.07266412675380707	0.3715905	No
row_221	GCDH	glutaryl-CoA dehydrogenase [Source:HGNC Symbol;Acc:HGNC:4189]	null	null	3822	0.07141849398612976	0.37091565	No
row_222	ABCB8	ATP binding cassette subfamily B member 8 [Source:HGNC Symbol;Acc:HGNC:49]	null	null	3826	0.07121483236551285	0.37122583	No
row_223	CS	citrate synthase [Source:HGNC Symbol;Acc:HGNC:2422]	null	null	3827	0.0712144523859024	0.37186497	No
row_224	CPOX	coproporphyrinogen oxidase [Source:HGNC Symbol;Acc:HGNC:2321]	null	null	3828	0.07117171585559845	0.3725037	No
row_225	NDUFC2	NADH:ubiquinone oxidoreductase subunit C2 [Source:HGNC Symbol;Acc:HGNC:7706]	null	null	3879	0.06550464779138565	0.3676091	No
row_226	GATM	glycine amidinotransferase [Source:HGNC Symbol;Acc:HGNC:4175]	null	null	3895	0.06386636197566986	0.36653757	No
row_227	SLC25A20	solute carrier family 25 member 20 [Source:HGNC Symbol;Acc:HGNC:1421]	null	null	3900	0.06324499845504761	0.3666666	No
row_228	BNIP3L	BCL2 interacting protein 3 like [Source:HGNC Symbol;Acc:HGNC:1085]	null	null	3910	0.06214842572808266	0.3662375	No
row_229	SOD2	superoxide dismutase 2 [Source:HGNC Symbol;Acc:HGNC:11180]	null	null	3924	0.06049918010830879	0.365355	No
row_230	COX6B1	cytochrome c oxidase subunit 6B1 [Source:HGNC Symbol;Acc:HGNC:2280]	null	null	3950	0.058399125933647156	0.3631379	No
row_231	ATP5PO	ATP synthase peripheral stalk subunit OSCP [Source:HGNC Symbol;Acc:HGNC:850]	null	null	3958	0.05783778801560402	0.36288944	No
row_232	HADHA	hydroxyacyl-CoA dehydrogenase trifunctional multienzyme complex subunit alpha [Source:HGNC Symbol;Acc:HGNC:4801]	null	null	3968	0.056978266686201096	0.36241394	No
row_233	COX6C	cytochrome c oxidase subunit 6C [Source:HGNC Symbol;Acc:HGNC:2285]	null	null	3969	0.05693652480840683	0.36292493	No
row_234	CYC1	cytochrome c1 [Source:HGNC Symbol;Acc:HGNC:2579]	null	null	3976	0.056376371532678604	0.362773	No
row_235	MRPS30	mitochondrial ribosomal protein S30 [Source:HGNC Symbol;Acc:HGNC:8769]	null	null	3978	0.05618111416697502	0.36316755	No
row_236	IDH3B	isocitrate dehydrogenase 3 (NAD(+)) beta [Source:HGNC Symbol;Acc:HGNC:5385]	null	null	4001	0.0539628304541111	0.36123955	No
row_237	DLAT	dihydrolipoamide S-acetyltransferase [Source:HGNC Symbol;Acc:HGNC:2896]	null	null	4014	0.05314648523926735	0.36040074	No
row_238	TOMM22	translocase of outer mitochondrial membrane 22 [Source:HGNC Symbol;Acc:HGNC:18002]	null	null	4032	0.05223152041435242	0.35900548	No
row_239	DCTN6	dynactin subunit 6 [Source:HGNC Symbol;Acc:HGNC:16964]	null	null	4058	0.050216931849718094	0.35671493	No
row_240	CYBB	cytochrome b-245 beta chain [Source:HGNC Symbol;Acc:HGNC:2578]	null	null	4065	0.04986138641834259	0.35650453	No
row_241	COX5B	cytochrome c oxidase subunit 5B [Source:HGNC Symbol;Acc:HGNC:2269]	null	null	4077	0.04867760092020035	0.35573524	No
row_242	CRY1	cryptochrome circadian regulator 1 [Source:HGNC Symbol;Acc:HGNC:2384]	null	null	4078	0.04842213913798332	0.35616982	No
row_243	CYB5R3	cytochrome b5 reductase 3 [Source:HGNC Symbol;Acc:HGNC:2873]	null	null	4084	0.04771564528346062	0.3560498	No
row_244	ATP5MC3	ATP synthase membrane subunit c locus 3 [Source:HGNC Symbol;Acc:HGNC:843]	null	null	4121	0.044508013874292374	0.35250187	No
row_245	SLC25A12	solute carrier family 25 member 12 [Source:HGNC Symbol;Acc:HGNC:10982]	null	null	4128	0.04381947964429855	0.35223725	No
row_246	FXN	frataxin [Source:HGNC Symbol;Acc:HGNC:3951]	null	null	4157	0.0413081981241703	0.3495378	No
row_247	VDAC3	voltage dependent anion channel 3 [Source:HGNC Symbol;Acc:HGNC:12674]	null	null	4176	0.03963910788297653	0.34791985	No
row_248	ATP5MF	ATP synthase membrane subunit f [Source:HGNC Symbol;Acc:HGNC:848]	null	null	4205	0.03750021010637283	0.34518623	No
row_249	FARSA	phenylalanyl-tRNA synthetase subunit alpha [Source:HGNC Symbol;Acc:HGNC:3592]	null	null	4240	0.0349288247525692	0.34177163	No
row_250	SIRT4	sirtuin 4 [Source:HGNC Symbol;Acc:HGNC:14932]	null	null	4262	0.03314819186925888	0.3397665	No
row_251	NDUFB3	NADH:ubiquinone oxidoreductase subunit B3 [Source:HGNC Symbol;Acc:HGNC:7698]	null	null	4331	0.02648172155022621	0.33254802	No
row_252	CNOT7	CCR4-NOT transcription complex subunit 7 [Source:HGNC Symbol;Acc:HGNC:14101]	null	null	4350	0.025392446666955948	0.33080223	No
row_253	MRPL13	mitochondrial ribosomal protein L13 [Source:HGNC Symbol;Acc:HGNC:14278]	null	null	4351	0.02528848871588707	0.33102918	No
row_254	NDUFS3	NADH:ubiquinone oxidoreductase core subunit S3 [Source:HGNC Symbol;Acc:HGNC:7710]	null	null	4354	0.02506166510283947	0.3310348	No
row_255	ATP5F1B	ATP synthase F1 subunit beta [Source:HGNC Symbol;Acc:HGNC:830]	null	null	4359	0.024760393425822258	0.3308184	No
row_256	COX17	cytochrome c oxidase copper chaperone COX17 [Source:HGNC Symbol;Acc:HGNC:2264]	COX17	cytochrome c oxidase copper chaperone COX17 [Source:HGNC Symbol;Acc:HGNC:2264]	4366	0.02429431863129139	0.33037856	No
row_257	OXA1L	OXA1L mitochondrial inner membrane protein [Source:HGNC Symbol;Acc:HGNC:8526]	null	null	4385	0.022801710292696953	0.32860953	No
row_258	ATP5PD	ATP synthase peripheral stalk subunit d [Source:HGNC Symbol;Acc:HGNC:845]	null	null	4394	0.0217763502150774	0.32792777	No
row_259	PDK3	pyruvate dehydrogenase kinase 3 [Source:HGNC Symbol;Acc:HGNC:8811]	null	null	4405	0.020632123574614525	0.32701644	No
row_260	NDUFB8	NADH:ubiquinone oxidoreductase subunit B8 [Source:HGNC Symbol;Acc:HGNC:7703]	null	null	4433	0.018978165462613106	0.32422623	No
row_261	TOMM40	translocase of outer mitochondrial membrane 40 [Source:HGNC Symbol;Acc:HGNC:18001]	null	null	4455	0.017073659226298332	0.32207683	No
row_262	COX6A1	cytochrome c oxidase subunit 6A1 [Source:HGNC Symbol;Acc:HGNC:2277]	null	null	4477	0.014835570007562637	0.31990734	No
row_263	NDUFS1	NADH:ubiquinone oxidoreductase core subunit S1 [Source:HGNC Symbol;Acc:HGNC:7707]	null	null	4524	0.009824258275330067	0.31495166	No
row_264	BCS1L	BCS1 homolog, ubiquinol-cytochrome c reductase complex chaperone [Source:HGNC Symbol;Acc:HGNC:1020]	null	null	4530	0.009452142752707005	0.31448823	No
row_265	UQCRB	ubiquinol-cytochrome c reductase binding protein [Source:HGNC Symbol;Acc:HGNC:12582]	null	null	4537	0.008702795952558517	0.31390843	No
row_266	SDHC	succinate dehydrogenase complex subunit C [Source:HGNC Symbol;Acc:HGNC:10682]	null	null	4555	0.006800197064876556	0.31210545	No
row_267	NDUFA1	NADH:ubiquinone oxidoreductase subunit A1 [Source:HGNC Symbol;Acc:HGNC:7683]	null	null	4563	0.006170620210468769	0.31139326	No
row_268	FH	fumarate hydratase [Source:HGNC Symbol;Acc:HGNC:3700]	null	null	4581	0.004423388745635748	0.30956894	No
row_269	AK2	adenylate kinase 2 [Source:HGNC Symbol;Acc:HGNC:362]	null	null	4607	0.0013969573192298412	0.30684024	No
row_270	NDUFS8	NADH:ubiquinone oxidoreductase core subunit S8 [Source:HGNC Symbol;Acc:HGNC:7715]	null	null	4608	0.0012621155474334955	0.30685157	No
row_271	TXNRD2	thioredoxin reductase 2 [Source:HGNC Symbol;Acc:HGNC:18155]	null	null	4638	-0.0016846864018589258	0.30368686	No
row_272	DLD	dihydrolipoamide dehydrogenase [Source:HGNC Symbol;Acc:HGNC:2898]	null	null	4664	-0.00403368566185236	0.30098185	No
row_273	MDH2	malate dehydrogenase 2 [Source:HGNC Symbol;Acc:HGNC:6971]	null	null	4717	-0.008733154274523258	0.29535845	No
row_274	AIFM1	apoptosis inducing factor mitochondria associated 1 [Source:HGNC Symbol;Acc:HGNC:8768]	null	null	4784	-0.014711239375174046	0.28825364	No
row_275	SDHB	succinate dehydrogenase complex iron sulfur subunit B [Source:HGNC Symbol;Acc:HGNC:10681]	null	null	4859	-0.02036493830382824	0.28032237	No
row_276	SLC25A28	solute carrier family 25 member 28 [Source:HGNC Symbol;Acc:HGNC:23472]	null	null	4932	-0.026256883516907692	0.2726633	No
row_277	PRPF6	pre-mRNA processing factor 6 [Source:HGNC Symbol;Acc:HGNC:15860]	null	null	4954	-0.028656870126724243	0.27061784	No
row_278	VDAC2	voltage dependent anion channel 2 [Source:HGNC Symbol;Acc:HGNC:12672]	null	null	4958	-0.029035547748208046	0.27054948	No
row_279	PYGB	glycogen phosphorylase B [Source:HGNC Symbol;Acc:HGNC:9723]	null	null	4959	-0.029041530564427376	0.27081013	No
row_280	COX8A	cytochrome c oxidase subunit 8A [Source:HGNC Symbol;Acc:HGNC:2294]	null	null	4978	-0.0302164014428854	0.2691076	No
row_281	PPOX	protoporphyrinogen oxidase [Source:HGNC Symbol;Acc:HGNC:9280]	null	null	4983	-0.03078373335301876	0.2689453	No
row_282	SLC25A11	solute carrier family 25 member 11 [Source:HGNC Symbol;Acc:HGNC:10981]	null	null	4984	-0.030791176483035088	0.26922163	No
row_283	HADHB	hydroxyacyl-CoA dehydrogenase trifunctional multienzyme complex subunit beta [Source:HGNC Symbol;Acc:HGNC:4803]	null	null	4988	-0.031156955286860466	0.2691723	No
row_284	NT5M	5',3'-nucleotidase, mitochondrial [Source:HGNC Symbol;Acc:HGNC:15769]	null	null	5041	-0.03535522520542145	0.26378787	No
row_285	LARS2	leucyl-tRNA synthetase 2, mitochondrial [Source:HGNC Symbol;Acc:HGNC:17095]	null	null	5043	-0.03575395047664642	0.26399907	No
row_286	BCL2	BCL2 apoptosis regulator [Source:HGNC Symbol;Acc:HGNC:990]	null	null	5075	-0.039313189685344696	0.26095277	No
row_287	UQCRFS1	ubiquinol-cytochrome c reductase, Rieske iron-sulfur polypeptide 1 [Source:HGNC Symbol;Acc:HGNC:12587]	null	null	5087	-0.040427662432193756	0.26010945	No
row_288	GNAS	GNAS complex locus [Source:HGNC Symbol;Acc:HGNC:4392]	null	null	5090	-0.04065729305148125	0.26025504	No
row_289	MTCH1	mitochondrial carrier 1 [Source:HGNC Symbol;Acc:HGNC:17586]	null	null	5098	-0.041672833263874054	0.2598615	No
row_290	TIMM17B	translocase of inner mitochondrial membrane 17B [Source:HGNC Symbol;Acc:HGNC:17310]	null	null	5118	-0.04330556094646454	0.25816682	No
row_291	MRPL57	mitochondrial ribosomal protein L57 [Source:HGNC Symbol;Acc:HGNC:14514]	null	null	5121	-0.043624088168144226	0.25833905	No
row_292	ABCF2	ATP binding cassette subfamily F member 2 [Source:HGNC Symbol;Acc:HGNC:71]	null	null	5141	-0.04504202678799629	0.25665995	No
row_293	TBCB	tubulin folding cofactor B [Source:HGNC Symbol;Acc:HGNC:1989]	null	null	5158	-0.04621778056025505	0.25532034	No
row_294	CASP8	caspase 8 [Source:HGNC Symbol;Acc:HGNC:1509]	null	null	5162	-0.046373579651117325	0.25540757	No
row_295	SPG7	SPG7 matrix AAA peptidase subunit, paraplegin [Source:HGNC Symbol;Acc:HGNC:11237]	null	null	5196	-0.04968236759305	0.25223505	No
row_296	MRPS18C	mitochondrial ribosomal protein S18C [Source:HGNC Symbol;Acc:HGNC:16633]	null	null	5218	-0.05155748873949051	0.25039512	No
row_297	EHHADH	enoyl-CoA hydratase and 3-hydroxyacyl CoA dehydrogenase [Source:HGNC Symbol;Acc:HGNC:3247]	null	null	5274	-0.05645284801721573	0.24487107	No
row_298	LYPLA2	lysophospholipase 2 [Source:HGNC Symbol;Acc:HGNC:6738]	null	null	5276	-0.05657574161887169	0.24526916	No
row_299	GOT2	glutamic-oxaloacetic transaminase 2 [Source:HGNC Symbol;Acc:HGNC:4433]	null	null	5284	-0.05732705071568489	0.24501611	No
row_300	CAT	catalase [Source:HGNC Symbol;Acc:HGNC:1516]	TRPV6	transient receptor potential cation channel subfamily V member 6 [Source:HGNC Symbol;Acc:HGNC:14006]	5337	-0.06199006363749504	0.2398707	No
row_301	MAP3K1	mitogen-activated protein kinase kinase kinase 1 [Source:HGNC Symbol;Acc:HGNC:6848]	null	null	5385	-0.0663973018527031	0.23531307	No
row_302	STARD3	StAR related lipid transfer domain containing 3 [Source:HGNC Symbol;Acc:HGNC:17579]	null	null	5408	-0.06822403520345688	0.23351309	No
row_303	YWHAE	tyrosine 3-monooxygenase/tryptophan 5-monooxygenase activation protein epsilon [Source:HGNC Symbol;Acc:HGNC:12851]	null	null	5439	-0.07111667841672897	0.23086186	No
row_304	NCAPH2	non-SMC condensin II complex subunit H2 [Source:HGNC Symbol;Acc:HGNC:25071]	null	null	5490	-0.07712197303771973	0.22607155	No
row_305	BAX	BCL2 associated X, apoptosis regulator [Source:HGNC Symbol;Acc:HGNC:959]	null	null	5502	-0.0782884731888771	0.22556801	No
row_306	NDUFS4	NADH:ubiquinone oxidoreductase subunit S4 [Source:HGNC Symbol;Acc:HGNC:7711]	null	null	5569	-0.08393090218305588	0.21908443	No
row_307	NDUFA10	NADH:ubiquinone oxidoreductase subunit A10 [Source:HGNC Symbol;Acc:HGNC:7684]	null	null	5593	-0.08596431463956833	0.217334	No
row_308	ETFB	electron transfer flavoprotein subunit beta [Source:HGNC Symbol;Acc:HGNC:3482]	null	null	5596	-0.0862506702542305	0.21788877	No
row_309	SBNO2	strawberry notch homolog 2 [Source:HGNC Symbol;Acc:HGNC:29158]	null	null	5663	-0.09320307523012161	0.2114884	No
row_310	MLYCD	malonyl-CoA decarboxylase [Source:HGNC Symbol;Acc:HGNC:7150]	null	null	5761	-0.10307899117469788	0.20177752	No
row_311	BEX3	brain expressed X-linked 3 [Source:HGNC Symbol;Acc:HGNC:13388]	null	null	5789	-0.10497278720140457	0.1997591	No
row_312	MRPS15	mitochondrial ribosomal protein S15 [Source:HGNC Symbol;Acc:HGNC:14504]	null	null	5864	-0.11148228496313095	0.19264556	No
row_313	MRPL18	mitochondrial ribosomal protein L18 [Source:HGNC Symbol;Acc:HGNC:14477]	null	null	5874	-0.11275747418403625	0.19267069	No
row_314	CYBA	cytochrome b-245 alpha chain [Source:HGNC Symbol;Acc:HGNC:2577]	null	null	5884	-0.11362046748399734	0.19270355	No
row_315	NDUFB7	NADH:ubiquinone oxidoreductase subunit B7 [Source:HGNC Symbol;Acc:HGNC:7702]	null	null	5929	-0.11813454329967499	0.1889392	No
row_316	VAV1	vav guanine nucleotide exchange factor 1 [Source:HGNC Symbol;Acc:HGNC:12657]	null	null	5949	-0.1197332963347435	0.18793043	No
row_317	SLC25A40	solute carrier family 25 member 40 [Source:HGNC Symbol;Acc:HGNC:29680]	null	null	6034	-0.12874442338943481	0.17987534	No
row_318	ACAA2	acetyl-CoA acyltransferase 2 [Source:HGNC Symbol;Acc:HGNC:83]	null	null	6067	-0.13224145770072937	0.17755339	No
row_319	TFB1M	transcription factor B1, mitochondrial [Source:HGNC Symbol;Acc:HGNC:17037]	null	null	6104	-0.13679663836956024	0.17483373	No
row_320	UCP2	uncoupling protein 2 [Source:HGNC Symbol;Acc:HGNC:12518]	null	null	6105	-0.13728372752666473	0.1760658	No
row_321	NDUFA8	NADH:ubiquinone oxidoreductase subunit A8 [Source:HGNC Symbol;Acc:HGNC:7692]	null	null	6247	-0.15350906550884247	0.16198297	No
row_322	DUT	deoxyuridine triphosphatase [Source:HGNC Symbol;Acc:HGNC:3078]	null	null	6318	-0.16158418357372284	0.15575768	No
row_323	ETFDH	electron transfer flavoprotein dehydrogenase [Source:HGNC Symbol;Acc:HGNC:3483]	null	null	6359	-0.16593971848487854	0.15286097	No
row_324	ABCB7	ATP binding cassette subfamily B member 7 [Source:HGNC Symbol;Acc:HGNC:48]	null	null	6376	-0.16837060451507568	0.15261765	No
row_325	ACADL	acyl-CoA dehydrogenase long chain [Source:HGNC Symbol;Acc:HGNC:88]	null	null	6473	-0.18249855935573578	0.1437292	No
row_326	IDH3A	isocitrate dehydrogenase 3 (NAD(+)) alpha [Source:HGNC Symbol;Acc:HGNC:5384]	null	null	6478	-0.18317462503910065	0.14493454	No
row_327	MRPL4	mitochondrial ribosomal protein L4 [Source:HGNC Symbol;Acc:HGNC:14276]	null	null	6543	-0.19592127203941345	0.1396753	No
row_328	TST	thiosulfate sulfurtransferase [Source:HGNC Symbol;Acc:HGNC:12388]	null	null	6553	-0.1977401077747345	0.14046311	No
row_329	G6PD	glucose-6-phosphate dehydrogenase [Source:HGNC Symbol;Acc:HGNC:4057]	null	null	6610	-0.20646265149116516	0.13617569	No
row_330	NNT	nicotinamide nucleotide transhydrogenase [Source:HGNC Symbol;Acc:HGNC:7863]	null	null	6633	-0.20914269983768463	0.1356404	No
row_331	GCFC2	GC-rich sequence DNA-binding factor 2 [Source:HGNC Symbol;Acc:HGNC:1317]	null	null	6637	-0.20968906581401825	0.13719334	No
row_332	LONP1	lon peptidase 1, mitochondrial [Source:HGNC Symbol;Acc:HGNC:9479]	null	null	6667	-0.21436190605163574	0.13593733	No
row_333	ACO2	aconitase 2 [Source:HGNC Symbol;Acc:HGNC:118]	null	null	6692	-0.2174900323152542	0.13525765	No
row_334	SLC25A37	solute carrier family 25 member 37 [Source:HGNC Symbol;Acc:HGNC:29786]	null	null	6806	-0.23499833047389984	0.12497633	No
row_335	MFN2	mitofusin 2 [Source:HGNC Symbol;Acc:HGNC:16877]	null	null	6857	-0.24346593022346497	0.121678896	No
row_336	MYCBP	MYC binding protein [Source:HGNC Symbol;Acc:HGNC:7554]	null	null	6889	-0.24811676144599915	0.12050653	No
row_337	BAK1	BCL2 antagonist/killer 1 [Source:HGNC Symbol;Acc:HGNC:949]	null	null	6930	-0.25566327571868896	0.11841506	No
row_338	CFAP410	cilia and flagella associated protein 410 [Source:HGNC Symbol;Acc:HGNC:1260]	null	null	6983	-0.2646470069885254	0.11508842	No
row_339	MBD3	methyl-CpG binding domain protein 3 [Source:NCBI gene;Acc:53615]	null	null	7014	-0.2708113491535187	0.11422938	No
row_340	CLN3	CLN3 lysosomal/endosomal transmembrane protein, battenin [Source:HGNC Symbol;Acc:HGNC:2074]	null	null	7056	-0.2792040705680847	0.112239525	No
row_341	CD40	CD40 molecule [Source:HGNC Symbol;Acc:HGNC:11919]	null	null	7118	-0.29016658663749695	0.10815507	No
row_342	PTPRA	protein tyrosine phosphatase receptor type A [Source:HGNC Symbol;Acc:HGNC:9664]	null	null	7217	-0.3080299496650696	0.10017391	No
row_343	DNM1L	dynamin 1 like [Source:HGNC Symbol;Acc:HGNC:2973]	null	null	7244	-0.3133087456226349	0.10013487	No
row_344	R3HCC1L	R3H domain and coiled-coil containing 1 like [Source:HGNC Symbol;Acc:HGNC:23512]	null	null	7254	-0.31630876660346985	0.101986796	No
row_345	AZIN1	antizyme inhibitor 1 [Source:HGNC Symbol;Acc:HGNC:16432]	null	null	7343	-0.3308061957359314	0.09530654	No
row_346	IMMT	inner membrane mitochondrial protein [Source:HGNC Symbol;Acc:HGNC:6047]	null	null	7350	-0.3319304883480072	0.0976276	No
row_347	ME2	malic enzyme 2 [Source:HGNC Symbol;Acc:HGNC:6984]	TCF4	transcription factor 4 [Source:HGNC Symbol;Acc:HGNC:11634]	7356	-0.3332245349884033	0.10006993	No
row_348	ALDH2	aldehyde dehydrogenase 2 family member [Source:HGNC Symbol;Acc:HGNC:404]	null	null	7365	-0.33593082427978516	0.1022076	No
row_349	HCCS	holocytochrome c synthase [Source:HGNC Symbol;Acc:HGNC:4837]	null	null	7385	-0.3407665491104126	0.10318253	No
row_350	BCL2L1	BCL2 like 1 [Source:HGNC Symbol;Acc:HGNC:992]	null	null	7423	-0.35054370760917664	0.10227152	No
row_351	LGALS3	galectin 3 [Source:HGNC Symbol;Acc:HGNC:6563]	null	null	7599	-0.39878514409065247	0.08666188	No
row_352	NR3C1	nuclear receptor subfamily 3 group C member 1 [Source:HGNC Symbol;Acc:HGNC:7978]	null	null	7632	-0.4052884578704834	0.08679043	No
row_353	SLC9A6	solute carrier family 9 member A6 [Source:HGNC Symbol;Acc:HGNC:11079]	null	null	7663	-0.4126985967159271	0.087204784	No
row_354	MPO	myeloperoxidase [Source:HGNC Symbol;Acc:HGNC:7218]	null	null	7720	-0.4257086217403412	0.084885016	No
row_355	HK1	hexokinase 1 [Source:HGNC Symbol;Acc:HGNC:4922]	null	null	7750	-0.43388068675994873	0.08559912	No
row_356	LMF2	lipase maturation factor 2 [Source:HGNC Symbol;Acc:HGNC:25096]	null	null	7821	-0.4528539180755615	0.08198789	No
row_357	APAF1	apoptotic peptidase activating factor 1 [Source:HGNC Symbol;Acc:HGNC:576]	null	null	7978	-0.5020515322685242	0.06938836	No
row_358	CROT	carnitine O-octanoyltransferase [Source:HGNC Symbol;Acc:HGNC:2366]	null	null	8056	-0.5344946384429932	0.06574228	No
row_359	PRKCD	protein kinase C delta [Source:HGNC Symbol;Acc:HGNC:9399]	null	null	8066	-0.5386818647384644	0.06958992	No
row_360	DNASE2	deoxyribonuclease 2, lysosomal [Source:HGNC Symbol;Acc:HGNC:2960]	null	null	8152	-0.577276349067688	0.065450594	No
row_361	HTATSF1	HIV-1 Tat specific factor 1 [Source:HGNC Symbol;Acc:HGNC:5276]	null	null	8384	-0.6845203042030334	0.046264976	No
row_362	DDX28	DEAD-box helicase 28 [Source:HGNC Symbol;Acc:HGNC:17330]	null	null	8540	-0.784945011138916	0.03631397	No
row_363	CPT1A	carnitine palmitoyltransferase 1A [Source:HGNC Symbol;Acc:HGNC:2328]	null	null	8545	-0.7884172201156616	0.04295114	No
row_364	CRAT	carnitine O-acetyltransferase [Source:HGNC Symbol;Acc:HGNC:2342]	null	null	8629	-0.8570322394371033	0.04154183	No
row_365	TNFSF10	TNF superfamily member 10 [Source:HGNC Symbol;Acc:HGNC:11925]	null	null	8675	-0.8891749978065491	0.044587653	No
row_366	SLF2	SMC5-SMC6 complex localization factor 2 [Source:HGNC Symbol;Acc:HGNC:17814]	null	null	8703	-0.9066901803016663	0.049764354	No
row_367	TIMM23	translocase of inner mitochondrial membrane 23 [Source:HGNC Symbol;Acc:HGNC:17312]	null	null	8741	-0.9351982474327087	0.054100413	No
row_368	BIK	BCL2 interacting killer [Source:HGNC Symbol;Acc:HGNC:1051]	null	null	9127	-1.4605680704116821	0.024993587	No
row_369	GPD2	glycerol-3-phosphate dehydrogenase 2 [Source:HGNC Symbol;Acc:HGNC:4456]	null	null	9193	-1.6256122589111328	0.032455698	No
