# Supplementary material for: Mitochondrial dysfunction promotes the transition of precursor to terminally exhausted T cells through HIF-1α-mediated glycolytic reprogramming
Source: Nat Commun. 2023 Oct 27;14:6858. doi: 10.1038/s41467-023-42634-3 (PMC10611730; doi:10.1038/s41467-023-42634-3)
Supplement: Supplementary file 4 — Source Data [file 41467_2023_42634_MOESM4_ESM.zip › Source Data/Figure 1.xlsx]

## Sheet: figure 1e
mitochondrial genes (M9577)								respiration chain (M19046)
Tpex1	Tpex2	Ttransit	Tex1	Tex2	CTL-like			Tpex1	Tpex2	Ttransit	Tex1	Tex2	CTL-like
0	0.229416	0.0222816	0	0	2.03851			0.131612	0.143585	0.00929517	0.2099	0.114951	0.0692914
3.125	0.305233	0.0359131	0	0	2.59252			0.137066	0.0777213	0.0382176	0.122832	-0.00920446	0.0290591
0.776778	0.424301	0.0764526	0	0	3.48015			0.193582	-0.0073859	0.0381799	0.134711	0.0138259	0.19474
0.869361	0.49954	0.076864	0	0	2.42191			0.133365	0.14107	0.105194	-0.0321356	0.00673678	0.132873
0.96652	0.527995	0.12333	0	0	2.20546			0.195473	0.0798512	0.139434	0.0607374	0.212096	0.129641
1.06545	0.546295	0.1443	0	0	2.37019			0.20491	0.265349	0.0702829	0.056421	0.0860549	0.0769115
1.24822	0.675333	0.225734	0	3	2.42261			0.137864	0.0375292	-0.00112132	0.123466	0.0461936	0.048356
1.53148	0.708215	0.24674	0	2.208	1.82631			0.191172	0.413948	0.0211793	0.1135	0.0700705	0.154086
1.53811	0.721785	0.260116	0	2.944	2			0.185018	0.116291	0.123088	-0.0700378	0.0660556	0.0392791
1.5451	0.726928	0.278075	0	0.0256476	2.30004			0.108756	0.112281	-0.078058	0.050651	0.0969642	0.0453509
1.54822	0.788662	0.283657	0	0.029967	2.37769			0.0654654	0.0277309	0.202328	0.225796	0.00030295	0.121631
1.55369	0.82397	0.295234	0	0.0309071	3.07802			0.135474	0.0964347	0.0389775	0.111538	0.135344	0.192483
1.58099	0.84799	0.315994	0	0.0329924	3.2681			0.153267	0.136679	0.187438	-0.0493381	0.0596412	0.171321
1.68636	1.00978	0.317029	0	0.0426803	2.64977			0.117729	0.0939374	0.070616	0.0628949	0.0767628	0.115767
1.72296	1.02102	0.350365	2.656	0.0512426	1.49413			0.0472345	0.249775	0.133003	0.0550798	0.0921058	0.0420266
1.76378	1.10684	0.354694	3.125	0.0531491	3.27903			0.223916	0.142066	0.0442795	0.152525	0.0910162	0.126846
1.76843	1.18336	0.376223	0.0178635	0.0544761	2.034			0.205369	0.0862924	0.119074	-0.0157375	0.12181	0.16699
1.78109	1.18456	0.404531	0.0218866	0.071242	3.16101			0.0876484	0.0843503	0.136476	-0.0225306	0.154817	0.106601
1.78647	1.18519	0.423841	0.0222124	0.0752634	1.52082			0.0170859	-0.0759326	0.0830139	0.0824107	0.15897	-0.0220864
1.79909	1.19133	0.452148	0.0225989	0.0754148	6.50407			0.161862	0.150907	-0.0222551	0.176507	0.0571586	0.170942
1.81028	1.2125	0.460299	0.0246914	0.0829531	2.12008			0.134338	0.142478	0.156596	0.0162207	0.0304327	0.0837752
1.81178	1.22579	0.483314	0.0251319	0.099975	2.04695			0.202427	0.0821913	0.128861	0.0410773	0.169225	-0.0441417
1.83222	1.26096	0.517211	0.0251572	0.114318	0.762962			0.146074	0.123578	0.112955	0.092673	0.0453312	0.0721847
1.84128	1.26582	0.529691	0.0256674	0.124622	3.04099			0.22293	0.0283259	0.106879	0.13813	0.105897	0.169796
1.84578	1.27021	0.550719	0.0267523	0.124792	2.33463			0.112275	0.0857444	0.0052377	-0.00890868	0.0460812	0.196134
1.86376	1.30334	0.556586	0.0267809	0.127146	1.26912			0.240885	0.0461516	0.0113185	-0.0338681	0.0501346	0.185789
1.87025	1.30506	0.563587	0.0268312	0.130719	1.68887			0.0720654	0.121419	-0.171811	0.0711377	0.0639685	-0.0358277
1.87283	1.30805	0.567022	0.0269397	0.133541	1.18213			0.0872056	0.111704	0.0618235	0.0629945	-0.0314288	0.00618318
1.8882	1.3086	0.620501	0.0275862	0.135538	2.06241			0.0728785	0.0059297	0.217695	0.116465	0.0514028	0.0807898
1.91101	1.31703	0.623469	0.0298329	0.138696	1.83722			0.0920441	0.0569529	0.0435103	0.0608834	0.00731207	0.0104908
1.92093	1.33604	0.645682	0.0312793	0.139373	1.72242			0.119867	0.0952613	0.0976999	0.0983313	0.139755	-0.0742382
1.92367	1.34414	0.650888	0.0315557	0.142945	1.63299			0.0591529	0.111099	0.101343	0.088955	0.0889432	0.138454
1.93447	1.34869	0.678094	0.0330469	0.143021	2.06589			0.162599	-0.0169625	0.11116	0.127868	0.0770282	0.0683854
1.93577	1.35787	0.695787	0.0332005	0.149309	2.45142			0.018317	0.0775494	0.0602106	-0.0215213	0.0815598	0.171614
1.93636	1.35991	0.740918	0.0377358	0.165426	1.59151			0.0942545	0.0942474	0.0801055	0.114513	0.152116	0.0885859
1.93685	1.36986	0.743758	0.0403796	0.166883	1.00958			0.0869299	0.0226523	0.00212716	0.0483938	0.0134357	-0.0687822
1.93857	1.39078	0.747943	0.0408163	0.167038	2.79546			0.10082	0.125187	-0.00620298	0.0654193	0.0964918	0.185771
1.94488	1.39215	0.772472	0.0417449	0.167825	1.4954			0.157577	0.0507968	0.0372272	0.154659	-0.0865304	-0.0257136
1.94553	1.42647	0.775194	0.0417624	0.17002	1.69551			0.206091	-0.0797349	-0.0253993	0.0246306	0.0342402	0.0772714
1.96312	1.43702	0.803489	0.0427991	0.172652	2.4216			0.0642259	0.0835786	0.0868972	-0.00556502	0.0526548	0.0309259
1.97348	1.4653	0.805452	0.0498504	0.174155	1.56935			0.0649721	0.166106	-0.0525909	0.125068	0.106428	0.158964
1.97628	1.46699	0.818554	0.0503651	0.18018	0.607903			0.0854188	0.189876	-0.0953607	0.168262	0.159648	0.119842
1.98082	1.469	0.845829	0.0505689	0.185426	3.4511			0.0472352	0.0400072	0.163581	0.0371229	0.000597955	0.15996
1.9943	1.47352	0.866943	0.0509944	0.189138	2.11999			0.0942002	0.193892	0.0700113	0.0382743	-0.0141063	0.155775
2.00319	1.48405	0.878268	0.0532481	0.189329	3.48927			0.142431	0.139946	0.0813019	-0.0390039	0.106945	0.179089
2.01192	1.49201	0.882392	0.0542741	0.190976	1.82338			0.0509384	0.124312	0.0606783	0.214572	0.237088	0.156649
2.01485	1.49771	0.928641	0.0557	0.193386	1.36318			0.0714851	0.107941	-0.0624496	0.236717	0.0863343	0.0556622
2.01595	1.50265	0.964034	0.056101	0.196609	1.79275			-0.0112816	0.0738127	0.1871	0.190443	0.183791	0.145069
2.02187	1.51179	0.97371	0.0574713	0.200267	1.96602			0.105262	0.0364818	0.112012	0.0317868	0.0141405	0.0887129
2.02711	1.52339	0.976702	0.0582751	0.20202	4.7836			0.141802	0.0837007	0.240722	0.107558	0.00647388	0.138683
2.03224	1.52369	0.978279	0.0592768	0.206064	2.26235			0.10355	0.129631	0.0575945	-0.00112005	-0.0274754	0.112251
2.03977	1.53066	1.00462	0.0609942	0.215244	1.72414			0.0657362	0.172072	0.0520671	0.146343	0.0249314	0.0435179
2.04173	1.53355	1.00671	0.0610501	0.217569	2.28973			-0.0583514	0.0567968	-0.0547433	-0.0775511	0.138606	0.145511
2.04874	1.54051	1.01777	0.0662837	0.220318	2.62429			0.0176439	0.189956	0.167125	0.0837557	0.0475598	0.0683989
2.05213	1.54461	1.03689	0.0671366	0.220507	3.80288			0.203656	0.0687839	0.118528	0.370076	0.0160383	0.178688
2.05235	1.55642	1.0394	0.0672948	0.22449	2.98566			0.123773	0.212472	0.0791975	0.0797667	0.0817283	0.0200411
2.05668	1.56049	1.08661	0.0690608	0.236842	1.44705			0.102145	0.113718	0.0972254	0.0489307	0.055531	0.154535
2.06561	1.56569	1.10794	0.0698324	0.238322	3.16694			0.0815281	0.0349219	0.0654489	0.123968	0.142338	-0.186591
2.06643	1.56692	1.11476	0.0698812	0.239952	2.21038			0.171948	0.153984	0.208924	0.115852	0.13578	0.0567427
2.07207	1.56992	1.12082	0.0716332	0.240118	2.61209			0.10559	0.162105	0.171719	0.142461	0.0855905	0.122419
2.07247	1.57432	1.13115	0.0747245	0.240385	2.39499			0.166169	0.152489	-0.0526133	0.063316	0.0692337	0.0735089
2.07447	1.5869	1.13929	0.0748223	0.242879	1.65458			0.0419453	0.0782512	0.00325209	0.0511226	0.0397875	0.0866476
2.08475	1.60078	1.1443	0.0752257	0.245821	2.8928			0.185519	0.146336	0.02058	0.130503	0.0161968	0.0510468
2.08797	1.61034	1.1503	0.0757193	0.247242	1.37007			0.200475	0.070817	0.115658	0.0579763	0.0594697	0.0143808
2.0901	1.61307	1.16319	0.0794913	0.256279	3.07119			0.161839	0.173932	0.0185115	0.0611627	0.0504139	0.0872711
2.10208	1.62123	1.20892	0.0802568	0.269397	2.50772			0.0683972	0.162167	0.174622	0.0957949	0.0900847	0.124402
2.11651	1.62277	1.20995	0.0825083	0.269951	3.02067			0.097817	0.00883566	0.0733979	0.0314337	0.0486121	0.0335632
2.11671	1.66259	1.21982	0.0834725	0.270149	1.6925			0.100882	0.198456	0.0796185	0.102233	0.0829053	-0.0168947
2.11918	1.6716	1.22951	0.0843407	0.275651	2.69397			0.103698	0.173662	0.0130489	0.104129	-0.00218171	0.1445
2.12226	1.67727	1.23054	0.0847697	0.281042	1.9297			0.226374	0.0775977	0.142044	0.0288895	0.0713457	0.119393
2.12639	1.68116	1.24668	0.0857633	0.282413	1.39334			0.0793841	0.202384	0.107397	-0.0460271	0.0587239	0.0304863
2.13001	1.68246	1.24888	0.0862813	0.2886	3.22308			0.0940662	0.209985	0.0141813	0.0998771	0.0051561	0.173614
2.1309	1.69683	1.25888	0.0886525	0.292709	0.207864			0.0702993	0.0152022	0.118396	0.128125	0.121218	0.0884546
2.13296	1.70574	1.26347	0.0892857	0.2936	2.33961			0.11659	-0.0661981	0.0154108	0.143779	0.194002	0.0196711
2.14991	1.72197	1.27151	0.0907235	0.297303	2.65012			0.134722	0.086359	0.102535	0.0898768	0.0479512	0.229455
2.15156	1.72246	1.27938	0.0907441	0.297471	2.59602			0.0963895	0.181579	0.122644	0.152952	0.0693944	0.0969195
2.15241	1.73824	1.28347	0.091687	0.300722	2.69789			0.0877289	0.179985	0.0851909	0.28451	0.107341	0.049128
2.16649	1.74004	1.28379	0.0921234	0.302115	2.98801			0.0553446	0.0889434	0.0907084	0.0292643	0.0338331	0.0895456
2.17075	1.74568	1.2865	0.0941398	0.302491	1.95354			0.142231	0.0329874	0.0480444	0.0184904	0.0154162	0.0194568
2.17603	1.7552	1.29247	0.0963391	0.302552	2.99647			0.196664	0.0258611	0.029272	0.0755676	0.0151858	0.117496
2.17972	1.7645	1.29459	0.0965484	0.303767	2.23073			0.141123	0.0810241	0.0746947	0.0773849	0.0661763	0.078122
2.19518	1.77122	1.29577	0.0972763	0.303998	3.25378			0.180264	0.0221159	-0.0192256	0.103296	0.104675	0.181285
2.1978	1.78213	1.30148	0.097561	0.307865	1.39925			0.157437	0.089752	0.0175802	-0.0237159	0.160597	0.0783124
2.19817	1.78418	1.30583	0.097688	0.316313	4.1517			0.124764	0.129729	0.145011	0.170573	0.0491998	-0.0556739
2.20197	1.78502	1.31182	0.0987167	0.317741	2.01962			0.137991	0.107168	0.0363775	0.0313663	0.0132658	0.0589906
2.20452	1.79238	1.31745	0.0987898	0.318315	1.67041			0.217701	0.262354	0.168113	0.178708	0.175511	0.0360863
2.20921	1.79493	1.32013	0.100604	0.320829	2.46295			0.0819097	0.0381758	0.0822619	-0.0296257	0.116082	0.0366893
2.21343	1.80323	1.32064	0.102187	0.322113	2.23881			0.0985134	0.123516	-0.0548636	0.167296	0.0134521	0.130777
2.21356	1.81465	1.32132	0.102302	0.323129	2.43453			0.186223	0.0437095	0.185004	0.112823	0.145338	0.232873
2.21475	1.81625	1.32176	0.102389	0.323222	2.63715			0.175579	0.212141	0.0494009	-0.0156668	0.0047806	0.0672159
2.21829	1.81908	1.32819	0.102389	0.332287	2.68972			0.185832	0.160503	-0.0246244	0.0129875	0.00103097	0.218244
2.2203	1.82458	1.33925	0.103466	0.337512	4.45519			0.220541	0.0924615	0.0449169	0.0764664	0.0715264	0.157469
2.22091	1.82953	1.34009	0.110681	0.339271	0			0.109077	-0.0335543	-0.0252568	0.0663646	0.0347749	0.0160628
2.22449	1.83382	1.34041	0.111193	0.340294	2.03895			0.0940753	0.106907	0.143889	0.0759112	0.207842	0.202398
2.22565	1.83776	1.34468	0.122624	0.342759	2.37271			0.168514	0.257568	-0.00153921	0.107535	0.180111	0.0322042
2.2294	1.84441	1.34584	0.123701	0.35035	2.56965			0.107955	0.184762	0.135104	0.0655044	0.141832	0.0420377
2.23083	1.84566	1.36415	0.12621	0.354359	2.51502			0.0857548	0.051763	0.238179	0.147678	0.139242	0.0402244
2.23405	1.84744	1.37015	0.128238	0.358974	1.92152			0.00353267	0.0457866	0.143642	-0.126655	0.142863	0.10555
2.23715	1.84895	1.37114	0.1287	0.359985	2.2251			0.184017	0.0957561	0.145614	0.0861805	0.110433	0.0669927
2.23847	1.8614	1.38237	0.131449	0.366838	2.04941			0.110222	0.0917831	0.0445163	0.154806	0.208422	0.223396
2.24295	1.86194	1.38589	0.132949	0.36813	3.00899			0.218897	0.0381875	0.0429075	0.0583845	0.229048	0.0637644
2.24333	1.86288	1.38688	0.133023	0.369572	2.92221			0.118202	0.0576023	-0.000653483	-0.101759	0.0909826	0.244289
2.24359	1.86763	1.38953	0.134156	0.372638	1.98708			0.127272	0.126701	0.0786123	0.102284	-0.058074	0.0748499
2.24359	1.87112	1.39025	0.138007	0.37676	2.1749			0.156797	0.0438835	0.19867	0.0932804	0.070714	0.162223
2.2441	1.87354	1.4051	0.139519	0.378663	1.99828			0.10533	0.0583229	-0.0736723	-0.0170954	-0.0273854	0.0704702
2.24983	1.87573	1.40668	0.143524	0.380745	1.7481			0.0689396	0.053118	0.0167318	-0.0523705	-0.121795	0.037801
2.25139	1.88412	1.40919	0.144665	0.390625	0.975232			0.139209	0.0823384	0.00546798	0.162801	0.0718758	0.0620821
2.2536	1.88561	1.4093	0.153516	0.3927	1.51052			0.217087	0.246006	0.248469	0.10449	0.184678	0.0832538
2.25484	1.88575	1.41443	0.153649	0.394737	2.23688			0.148724	0.0756557	0.127465	0.0909203	0.105964	0.141224
2.25589	1.88654	1.41535	0.1545	0.396611	2.87106			0.0847337	0.140761	0.109485	0.0855788	0.0469921	0.133124
2.25608	1.8954	1.42336	0.15497	0.396704	1.37349			0.105984	0.0642811	0.282958	0.207532	0.0850912	0.171126
2.25827	1.91311	1.42579	0.156617	0.402414	1.84638			0.161954	0.119306	-0.0289773	0.157451	-0.0670379	0.0904474
2.25922	1.91818	1.43369	0.157315	0.408511	2.47006			0.148539	-0.0168023	0.0190003	0.0570263	0.0766042	0.148084
2.2593	1.92208	1.43791	0.157629	0.41269	1.37737			0.130384	0.0112145	0.154521	0.0670695	0.0217002	0.190828
2.26074	1.9306	1.43979	0.158658	0.413875	2.583			0.0179427	0.0593691	-0.0263615	0.124412	0.110992	0.116732
2.26076	1.93467	1.44	0.162631	0.414022	1.89394			0.102266	0.104453	0.101778	0.147606	0.205248	0.016169
2.26506	1.93635	1.4487	0.164541	0.419546	1.80406			0.087634	0.0975024	0.134335	0.133173	0.127132	0.189246
2.26997	1.93699	1.45041	0.164835	0.419727	2.41349			0.103219	0.0488965	-0.0317243	0.140089	0.0786825	0.156462
2.27324	1.9373	1.4551	0.167286	0.419857	2.22748			0.132117	0.152765	0.0806066	0.0521859	0.148823	0.0998669
2.27429	1.94043	1.47695	0.168756	0.421348	2.4544			0.0847472	0.0603104	0.0436944	0.248862	0.0611791	0.100407
2.27462	1.94213	1.49223	0.170697	0.421836	1.68042			0.0402473	0.0919861	0.0583292	0.0405657	0.178611	0.13587
2.27665	1.94232	1.49236	0.170778	0.423046	1.34562			0.192152	0.136817	0.116677	0.0532823	0.1215	0.114591
2.27846	1.94951	1.49432	0.171468	0.423729	3.20298			0.172254	0.264368	0.0914045	0.0338268	0.12993	0.226952
2.28105	1.95254	1.4966	0.171821	0.432815	1.58545			0.0904229	0.135002	0.0342881	0.16566	0.0555039	0.0341397
2.28315	1.95461	1.49758	0.175527	0.433291	2.18418			0.252537	0.109916	-0.0170989	-0.174007	0.0987474	0.14697
2.28466	1.96195	1.5	0.178412	0.44096	2.32412			0.0682039	0.164784	0.0841366	0.0445408	-0.113614	0.138511
2.28498	1.96546	1.50528	0.178651	0.444256	3.12756			0.185387	0.107296	0.00905816	-0.00921957	0.0158222	0.197656
2.28963	1.96787	1.51017	0.179104	0.444554	5.52957			0.0859805	0.0713896	0.0662094	0.158643	0.089356	-0.0722672
2.28971	1.96842	1.51515	0.182017	0.450635	2.45004			0.0861844	0.218648	0.0267736	0.0950704	0.126741	0.178331
2.29274	1.97133	1.5251	0.182066	0.452562	1.82631			0.0599264	0.053563	-0.0696998	0.0461855	0.0139587	0.184489
2.29482	1.97358	1.53061	0.182593	0.45552	2.37947			0.137804	0.0133938	0.0919411	0.0532641	0.0447429	0.0930851
2.29571	1.97729	1.53456	0.182749	0.456361	2.92566			0.213705	0.0940817	0.108144	0.0701139	0.0685786	0.0795023
2.29866	1.97891	1.53876	0.187735	0.456621	2.30415			0.0668675	0.0940358	0.101583	0.0497802	0.157289	0.0732858
2.29981	1.97939	1.54041	0.18843	0.459608	2.81978			0.199459	-0.00585824	0.0385034	0.0693168	0.0972418	0.113787
2.30335	1.98098	1.54422	0.189805	0.460637	2.28504			0.165179	0.0502257	0.167842	0.0736953	-0.0204786	0.112895
2.30696	1.9831	1.55476	0.191676	0.460688	1.7826			0.076846	0.233477	-0.0550712	0.165831	0.0733683	0.188205
2.30743	1.98392	1.56022	0.192123	0.461609	1.24917			0.186011	0.124473	-0.0797979	-0.0339054	0.147404	0.0422573
2.30769	1.98964	1.56438	0.19253	0.463813	2.05112			0.210556	0.062398	0.0336055	0.0958502	0.0214728	0.0864776
2.30844	1.99363	1.56928	0.192616	0.464396	2.32981			0.247375	0.174692	0.0934059	0.106595	0.0416086	0.11174
2.31154	1.99786	1.57333	0.194121	0.464576	2.63311			0.0650418	0.0189541	-0.0744329	-0.0621354	0.211869	0.112307
2.31722	1.99824	1.57673	0.195838	0.470325	1.72879			0.126986	0.0172985	0.119875	-0.0415396	0.0216674	0.113522
2.32164	1.9983	1.57708	0.195914	0.472103	1.91801			0.155591	-0.00593833	0.0462713	0.0548251	0.186945	0.0759273
2.32175	1.9988	1.58032	0.196795	0.474215	1.88222			0.258227	0.153118	0.0633379	0.0796272	-0.0175746	0.0393161
2.32224	2.00074	1.58411	0.197922	0.474563	1.86299			0.210746	0.0233142	-0.111361	0.103601	0.029036	0.068544
2.32341	2.00185	1.592	0.198098	0.480048	1.9926			0.155228	0.0942515	-0.0173709	0.00556393	0.0438417	0.129226
2.32463	2.01325	1.59206	0.198582	0.480989	2.09774			0.0887255	0.112244	0.126208	-0.0727478	0.0753913	0.0920915
2.3252	2.01431	1.61221	0.19926	0.481431	1.97571			0.227302	0.109926	0.0897311	0.169085	-0.0356886	0.131494
2.33305	2.01711	1.61264	0.199551	0.484226	2.38603			0.128188	0.140364	0.138047	0.204808	0.0404905	0.292985
2.33343	2.02395	1.6156	0.202102	0.484932	1.99559			0.15262	0.0733906	0.0721144	-0.150915	0.00698013	0.198768
2.33352	2.02476	1.62466	0.205017	0.485437	3.04417			0.0662005	0.174393	0.161759	-0.00771442	0.0710969	0.059863
2.33367	2.02728	1.63052	0.20634	0.485561	3.12416			0.142327	0.123155	0.0721424	0.131122	0.00798881	0.0825656
2.33896	2.03416	1.63517	0.208817	0.486674	3.0376			0.175937	0.0395485	0.0818249	0.158499	0.191141	0.0921416
2.33963	2.03611	1.6384	0.20933	0.492942	2.89065			0.104989	0.0497206	0.010381	0.13336	0.0316364	0.145291
2.34282	2.03953	1.65145	0.209958	0.498649	2.83603			0.0630233	0.0934452	0.0462607	0.0414392	-0.09339	0.182289
2.34346	2.04108	1.65187	0.210194	0.502828	1.51038			0.0800466	-0.0405305	-0.0306393	0.0542586	0.0874565	-0.00708806
2.34742	2.04114	1.65563	0.210261	0.507614	1.83399			0.0655419	0.127193	0.0278782	-0.0265101	-0.073712	0.111977
2.34745	2.0414	1.65563	0.2104	0.510378	2.65631			0.09353	0.0843425	0.0826381	0.0848958	0.0440499	0.22474
2.34974	2.04365	1.65826	0.210793	0.511378	1.37699			0.0546438	0.0938685	-0.00273513	0.0391619	0.0516636	0.102091
2.34978	2.04819	1.66341	0.211138	0.513113	3.37992			0.0917617	0.0586537	0.0758843	0.0977085	0.190101	-0.0564867
2.35122	2.05004	1.66647	0.21322	0.518931	1.0582			0.0534527	0.0239763	0.132579	0.102097	0.10898	0.0761424
2.35152	2.05026	1.66801	0.215252	0.522854	2.90475			0.0818189	0.118375	-0.0629728	0.188395	0.153661	0.0856887
2.35231	2.05834	1.66965	0.215343	0.529344	4.52018			0.285739	0.0563014	-0.0429285	0.115323	-0.020214	0.0735497
2.35678	2.06272	1.67038	0.216294	0.532777	2.12475			0.181279	0.108869	-0.111247	-0.0385839	0.0121009	0.0913459
2.35806	2.06695	1.67332	0.216346	0.534219	2.73224			0.15856	0.0615781	0.124788	0.167457	0.0882238	0.13872
2.35951	2.06852	1.67364	0.217865	0.536857	2.53954			0.0878209	0.118114	0.0835573	0.115717	0.0764028	0.140675
2.36613	2.06916	1.67467	0.221239	0.53898	2.34461			0.125949	-0.0861727	0.0573543	0.216574	0.150244	-0.00277759
2.36975	2.07804	1.68291	0.221484	0.543267	2.92337			0.0907295	0.143081	0.00504461	-0.0451676	-0.0157066	0.0979433
2.37171	2.08258	1.68336	0.222717	0.54376	2.41309			0.0582054	-0.0633151	0.0304869	0.124539	0.103543	0.177685
2.37173	2.0841	1.68453	0.225952	0.546573	2.04121			0.0274615	0.0190181	0.00139251	0.122929	0.0787543	-0.0423547
2.37188	2.08677	1.68767	0.226904	0.554259	6.11929			0.0871246	0.0947993	0.0039514	-0.0415351	0.00645456	0.0151482
2.37588	2.08731	1.68878	0.229768	0.555845	3.60991			0.0891297	0.162376	0.179012	0.00545966	0.0375599	0.139595
2.37725	2.08967	1.69197	0.229933	0.556277	2.40152			0.201889	-0.02867	0.0525038	0.136712	-0.097171	0.0282354
2.37867	2.08974	1.7014	0.241652	0.560538	0.568531			0.208752	0.213349	0.00182588	0.101582	0.111343	0.0416364
2.37887	2.09477	1.70375	0.244349	0.572051	1.67559			0.135601	0.135908	0.130303	0.0136113	0.030609	0.0855534
2.37963	2.09479	1.70572	0.244898	0.572082	2.95479			0.165019	0.0521627	0.0763668	0.0849401	0.177118	0.117363
2.38311	2.09715	1.7094	0.245023	0.572656	3.34521			0.162754	0.100626	-0.0383947	0.172047	-0.0280999	0.143268
2.38317	2.1006	1.71025	0.246427	0.573614	2.61132			0.129478	0.180169	0.0339459	0.0100264	0.0406954	0.166294
2.38336	2.1011	1.7145	0.247985	0.574074	2.17712			0.125997	0.15975	0.164107	0.138388	0.0447211	0.087936
2.38496	2.10438	1.72249	0.248139	0.57485	2.38503			0.0338859	0.22819	0.0777526	0.0239861	0.0358901	-0.0392199
2.38998	2.10616	1.72816	0.249643	0.576161	1.99933			0.15821	0.00335811	0.121788	0.0423826	0.123982	0.102761
2.39186	2.10757	1.73307	0.253115	0.578915	1.716			0.166218	0.0490317	0.070303	0.0532451	0.0646837	0.0350814
2.39259	2.11066	1.73857	0.25729	0.58104	1.65087			0.176231	-0.0608856	0.102302	0.0460239	0.155019	0.137775
2.39434	2.11228	1.73888	0.259802	0.584647	2.38591			0.208732	0.159814	0.0225549	0.00046501	0.0493767	0.186505
2.39569	2.11309	1.74048	0.262718	0.587792	2.64323			0.191585	0.15528	-0.00581493	0.00324238	0.0930533	0.0944233
2.39647	2.1147	1.74564	0.265663	0.587816	2.48797			0.136628	0.0567923	0.106309	0.0494725	0.15477	0.170587
2.39647	2.11745	1.74914	0.265745	0.590551	3.3752			0.194804	0.254821	-0.0115375	-0.108559	0.00620918	0.151596
2.39946	2.11897	1.75557	0.267648	0.593522	2.3763			0.0887081	0.0778434	0.0137848	0.12491	0.0203931	0.152
2.401	2.12264	1.75816	0.268207	0.597701	2.19105			0.212437	0.066019	0.121129	-0.0640833	-0.129733	0.0979746
2.40135	2.12384	1.76444	0.269766	0.59778	2.8439			0.164901	0.00737619	-0.00558101	0.0641701	0.0393092	0.139312
2.4024	2.12458	1.7665	0.270337	0.598512	2.77013			0.066815	0.0671254	0.046947	0.104033	0.133182	0.0685618
2.40552	2.12516	1.76991	0.271903	0.60031	2.38902			0.0584778	0.0606564	0.0375036	0.00796949	0.128607	0.114283
2.4058	2.12528	1.7732	0.274537	0.60045	2.47872			0.188566	0.0680727	0.20358	0.118162	0.0995475	0.113703
2.41011	2.13359	1.78042	0.275344	0.600659	1.87871			0.0886989	0.1322	0.0328805	0.109069	0.0179257	0.0460137
2.41021	2.13426	1.78204	0.275387	0.602968	1.54816			0.164042	0.106258	0.188198	0.0422698	0.123555	0.127783
2.41183	2.13516	1.78603	0.275533	0.604651	2.37576			0.186176	-0.00705247	0.0454843	0.101601	0.05485	0.062992
2.41197	2.13542	1.78771	0.277078	0.605144	2.48898			0.145686	0.0755094	0.104556	0.101978	0.190829	0.124301
2.42209	2.1398	1.79128	0.277874	0.606926	0.931341			0.104857	0.139385	0.160704	0.12939	0.156077	0.111223
2.42226	2.14246	1.79313	0.278059	0.609137	2.64987			0.105323	0.0827851	0.127352	-0.0467797	0.238599	0.252395
2.42407	2.14317	1.79325	0.27907	0.610998	2.25459			0.0951172	0.287048	0.111199	-0.124601	0.121555	0.0734976
2.42442	2.1438	1.79533	0.279655	0.612517	2.27084			0.184127	0.17399	-0.046372	0.149713	0.120208	0.145769
2.42452	2.14495	1.79961	0.280034	0.612675	5.70456			0.177676	0.09181	0.00458001	0.169621	0.145034	0.105328
2.42455	2.14564	1.80379	0.281629	0.61306	2.28237			0.143313	0.172364	0.019804	0.00895296	0.0490351	0.156036
2.42458	2.14592	1.80852	0.285171	0.613811	1.72474			0.135261	0.151787	0.00422229	0.0318516	-0.0712229	0.134666
2.42468	2.15723	1.81303	0.285551	0.615764	2.2327			0.0953632	0.143537	-0.0366873	0.121267	0.0951747	0.10879
2.42504	2.1603	1.81324	0.285948	0.616452	2.82057			0.143167	0.190041	-0.00756869	-0.0158419	0.0570051	0.00350739
2.42761	2.16334	1.81521	0.286123	0.616776	2.00334			0.142806	0.0652067	0.0254204	0.0664152	0.0681413	0.0339441
2.42911	2.16436	1.81526	0.28626	0.618151	4.14699			0.115405	0.0611209	0.0972325	0.034993	0.0940488	0.112784
2.4292	2.16483	1.81791	0.289017	0.628437	1.84268			0.105234	0.235153	0.0578307	-0.0166572	0.131143	0.0652289
2.43108	2.16733	1.82239	0.292683	0.628751	3.01517			0.132523	0.139141	0.0220141	-0.105984	0.0249484	0.0659351
2.43295	2.16751	1.82247	0.294695	0.631808	2.47426			0.0359874	0.0780459	-0.145851	0.0650758	0.144663	0.102751
2.4332	2.16837	1.82265	0.297816	0.634249	2.44731			0.133855	0.0418575	0.0801156	0.110589	-0.0512903	0.0528152
2.43373	2.17253	1.82395	0.303783	0.634766	2.59001			0.0755375	0.13939	-0.0556143	0.114261	-0.0104961	0.102025
2.43446	2.17309	1.82678	0.304183	0.637793	1.31477			0.166891	0.112441	0.0414745	-0.0475083	0.0129062	0.0311112
2.43787	2.17459	1.8302	0.304414	0.639066	2.154			0.188201	0.181374	0.272882	0.0275015	-0.000289209	0.156904
2.43902	2.17633	1.84086	0.308914	0.64	2.10598			0.150044	0.145724	0.0103523	-0.00324725	0.0776852	0.0479626
2.44601	2.17713	1.84684	0.309423	0.641172	1.72025			0.109048	0.0812783	0.0648473	0.12381	0.02411	-0.107892
2.44629	2.17735	1.84722	0.309725	0.643777	1.62822			0.123938	0.0265297	0.037385	0.0939867	0.0266811	-0.0603052
2.4465	2.19116	1.84738	0.312041	0.644089	1.49293			0.0854701	0.112903	0.0353635	0.0661426	-0.0838397	0.0386882
2.45233	2.19193	1.85028	0.313589	0.644963	1.83952			-0.0255721	0.0605825	0.119713	0.102756	0.0332398	0.0933732
2.45286	2.19221	1.85121	0.314713	0.646695	3.33715			0.17114	0.0737334	0.100791	0.123583	0.168185	0.0296425
2.45563	2.19447	1.85435	0.315623	0.647482	1.47699			0.0774245	0.0699456	0.0881933	0.0439725	0.198081	0.114709
2.45725	2.19601	1.85487	0.318556	0.648203	1.73988			0.215554	0.272428	0.158351	-0.0146997	0.0675845	0.0956397
2.46612	2.20183	1.85567	0.32014	0.648298	2.75144			0.132741	0.0310212	0.142441	0.0220721	0.0455265	0.0688506
2.47007	2.20285	1.85792	0.320285	0.653447	2.19436			0.229224	0.0799475	-0.0438673	0.0785367	0.0896123	0.083785
2.47103	2.20558	1.8585	0.320513	0.656919	1.97076			0.134427	0.0619845	0.0854569	0.0547528	0.0874917	0.143989
2.47196	2.20601	1.86113	0.320954	0.661667	2.02628			0.0838235	0.151529	0.0578736	0.124392	-0.0316875	-0.0155636
2.47238	2.20668	1.86246	0.322696	0.662434	2.57781			0.081686	0.00290376	0.202831	0.122204	0.0572072	0.170129
2.47494	2.21309	1.86765	0.323363	0.663767	1.95833			0.158818	0.16098	0.0599587	0.0296099	0.125747	0.101178
2.47592	2.21383	1.87001	0.325885	0.663984	2.35134			0.142623	0.0555729	0.107448	0.000118776	-0.000722169	0.136629
2.47664	2.22222	1.87032	0.328059	0.664011	1.60312			0.199141	0.138141	0.0492669	0.167329	0.0530276	0.0241902
2.48388	2.2233	1.88022	0.328947	0.664011	4.24593			0.154302	0.119317	0.139952	0.0422055	0.099986	0.184911
2.48478	2.22576	1.88468	0.330285	0.670744	2.52991			0.15861	0.208949	0.0512952	0.0431776	-0.00414843	0.167067
2.48558	2.22772	1.88499	0.334728	0.671256	1.55655			0.0686734	0.163664	0.086516	0.0933534	0.0066188	0.109782
2.48591	2.22833	1.88679	0.336172	0.671853	2.2991			0.124404	0.0847637	0.183714	0.140472	0.0257856	0.180522
2.48599	2.22999	1.88863	0.337418	0.682909	2.11686			0.173105	0.106902	0.0037874	0.149653	0.119549	0.059374
2.49009	2.23646	1.89354	0.338524	0.684224	2.97371			0.240242	-0.00903498	0.0524568	0.0665654	0.123512	0.0598784
2.49168	2.23912	1.89409	0.340136	0.688863	1.47225			0.153064	0.141449	0.0968306	0.0889883	0.175525	0.00147987
2.4925	2.23981	1.91155	0.340522	0.692134	1.84843			0.128069	0.181157	0.167938	-0.0181862	0.0494979	0.228731
2.49552	2.24152	1.9131	0.342596	0.694559	2.0828			0.215986	0.0715417	0.0690531	0.0404693	0.137492	0.130768
2.49594	2.24285	1.92194	0.346861	0.70035	2.62118			0.0702222	0.157821	0.0632581	0.0711324	0.203722	0.154404
2.49834	2.24412	1.9221	0.346981	0.702759	2.59318			0.0242657	0.0486163	0.0248676	0.0138929	0.00899665	0.228102
2.50211	2.24454	1.92388	0.347544	0.704809	1.98986			0.0947466	0.127307	0.105978	0.0550833	0.0527588	0.11917
2.50375	2.24985	1.92442	0.347826	0.708186	2.57221			-0.00630717	0.0407169	0.109844	0.0588336	-0.0322524	0.118329
2.50498	2.25074	1.9263	0.348972	0.709891	1.53251			0.174577	0.085104	0.118107	0.0821004	0.158941	0.175624
2.5079	2.25341	1.93534	0.349825	0.709939	1.6741			0.128743	0.194405	0.0585119	0.15574	0.0209679	0.0558256
2.50851	2.25989	1.9391	0.35497	0.711617	2.06548			0.0652299	0.129395	0.0468206	0.126347	-0.0991597	0.148328
2.50892	2.26045	1.94014	0.360866	0.712313	2.30133			0.125477	0.0899895	0.0312768	0.160755	0.039417	0.0943731
2.50918	2.26487	1.95321	0.362016	0.714286	1.39629			0.0997861	0.199799	0.120388	0.168943	0.0874488	0.122826
2.51199	2.26989	1.95575	0.36324	0.715593	2.75724			0.180432	0.115761	0.122924	0.157369	0.100668	0.164595
2.5125	2.27232	1.95595	0.367797	0.720222	2.43218			0.133772	-0.00898111	0.0125731	0.132191	0.211221	-0.0148412
2.51331	2.27273	1.95603	0.371103	0.730577	1.89486			0.201354	0.193974	0.0970766	0.0906767	-0.00538256	-0.0048724
2.51477	2.27441	1.96078	0.372439	0.733676	1.64748			0.176261	0.0185796	0.100017	-0.115918	0.0968974	0.0929329
2.51892	2.27645	1.96313	0.373413	0.736414	1.58902			0.114913	0.229991	0.0412095	0.0257441	0.0950953	0.105376
2.52252	2.2768	1.97037	0.374844	0.739675	2.12695			0.283186	0.0330474	0.085541	0.0406532	0.0417777	0.166237
2.52625	2.27762	1.97092	0.37594	0.743975	1.88616			0.154076	0.112387	0.0647599	0.0595364	0.0452873	0.168924
2.5264	2.27893	1.9716	0.379267	0.744212	3.00717			0.182663	0.187065	0.0186372	0.12084	0.0661962	0.133423
2.52668	2.28039	1.97345	0.380048	0.747621	1.98295			0.0482014	0.0520926	0.0340646	0.118858	0.131227	0.120602
2.52743	2.28519	1.9767	0.380125	0.748596	2.58424			0.154657	0.155017	0.157406	0.112253	0.0239506	0.151851
2.53125	2.28549	1.98148	0.381833	0.749659	2.46049			0.144608	0.0578286	-0.0767282	-0.0201308	-0.0499838	0.188306
2.53578	2.28688	1.98578	0.381888	0.751951	1.90203			0.0454567	0.140901	0.108918	0.194151	0.0911543	0.105634
2.53731	2.28821	1.98705	0.389664	0.755873	1.63428			0.228546	0.170622	0.132754	0.109659	0.150569	-0.00175741
2.53761	2.29111	1.99066	0.390625	0.756757	2.6477			0.0825121	0.0897921	0.0329008	0.00863565	0.0823106	0.0139739
2.53773	2.2912	1.99289	0.390625	0.757257	2.20811			0.0791281	0.149709	0.129261	0.0228936	0.0270614	0.0672918
2.53992	2.29178	1.99637	0.400802	0.76574	2.2249			0.0635909	-0.00696572	0.0873975	0.220308	0.131849	0.209045
2.5406	2.29858	1.99696	0.401111	0.772201	1.11039			0.263581	0.252939	0.130636	0.0510515	-0.0144402	-0.0197995
2.54211	2.29866	1.99711	0.401313	0.775881	3.18559			0.116024	0.0771593	-0.0433062	0.169511	-0.0110241	0.0939929
2.54349	2.30202	1.99945	0.408163	0.777155	3.54681			0.187457	0.140465	-0.0058125	0.0604377	-0.0214378	0.0902729
2.54353	2.30206	2.00032	0.408302	0.777454	1.87623			0.129118	0.0946551	-0.0221916	0.172903	0.0926467	-0.0146833
2.54484	2.30391	2.00056	0.408998	0.782869	3.00533			0.121509	0.0474617	0.105597	0.122706	0.0415511	0.188239
2.54632	2.30858	2.01463	0.420521	0.785773	3.87703			0.101454	-0.0234619	0.0656783	0.210975	-0.11886	0.126542
2.54917	2.30893	2.01579	0.421836	0.787113	2.00635			0.0708592	0.103326	0.138589	0.128679	0.267983	0.0205138
2.55114	2.30916	2.01911	0.422238	0.788229	2.05702			0.0630703	0.103667	0.0729699	0.0390839	0.132769	0.154607
2.55211	2.30944	2.01994	0.425246	0.791835	3.36289			0.0887819	0.0987795	0.0748363	0.0653497	0.049747	0.30427
2.55346	2.3127	2.02117	0.425697	0.792472	3.30251			0.047568	0.15998	0.1014	0.0409459	0.201846	0.167175
2.55354	2.31331	2.0254	0.427107	0.794979	1.41776			0.15045	0.0386511	0.00615543	-0.0235198	-0.0415156	0.0689802
2.55375	2.31472	2.02674	0.427922	0.795076	2.12515			0.0314548	0.151444	0.0940875	0.0670171	0.0768714	0.0940085
2.55703	2.31758	2.02808	0.429923	0.79566	2.67534			0.133175	0.158756	0.0743858	0.0776533	0.00777296	0.259932
2.55714	2.31828	2.03147	0.432526	0.797307	2.13911			0.0395365	0.162058	-0.022894	0.0548565	0.092496	0.197414
2.55731	2.31878	2.03193	0.433988	0.798049	2.97463			0.061719	0.0741571	0.101886	0.12642	0.125318	0.213344
2.55816	2.32336	2.03578	0.434208	0.800442	2.13124			0.185661	0.203353	-0.0272219	0.146647	0.0465127	0.0822409
2.56271	2.32521	2.03806	0.434573	0.800854	2.22895			0.123508	0.200187	0.14598	-0.000562952	0.0721419	0.175253
2.5639	2.32677	2.05302	0.435005	0.801181	3.03357			0.0888765	0.177112	0.0306475	0.0574127	0.133476	0.0738988
2.56996	2.32777	2.05375	0.435137	0.801356	1.73183			0.150661	-0.0296758	0.0499145	0.0239383	0.00137087	0.0265164
2.57086	2.32803	2.05966	0.438596	0.812558	2.06535			0.0407445	0.0949164	0.0562331	0.00323197	0.0725269	0.106695
2.57113	2.32816	2.06091	0.446546	0.812577	2.58115			0.0777143	0.117399	0.0991075	0.190408	-0.0377923	0.0723951
2.57225	2.33001	2.0612	0.45	0.814388	2.17624			0.17568	0.10868	0.0130103	0.13868	0.0759946	0.0752796
2.57477	2.33226	2.07254	0.450288	0.816803	3.26759			0.154411	0.103949	0.11346	-0.0229866	0.205149	0.070832
2.57661	2.33572	2.07311	0.450607	0.823782	1.56749			0.115615	0.202003	0.040946	0.111565	0.0588969	0.0752118
2.57866	2.33606	2.07359	0.452635	0.824111	1.97413			0.133521	0.0713745	0.0328541	-0.0351769	0.120846	0.151678
2.57902	2.34261	2.07668	0.453515	0.824572	2.87433			0.0805312	0.0829912	-0.0186797	0.15192	0.0868515	0.164487
2.57951	2.34793	2.07799	0.455487	0.830591	2.34528			-0.0163673	0.204775	0.0288796	0.108209	0.106199	0.143023
2.57951	2.3504	2.07816	0.455807	0.832326	4.25864			0.23595	0.169826	0.0668687	0.105675	0.117374	0.167317
2.58157	2.35201	2.08415	0.456043	0.835247	3.31089			0.130622	0.0250082	0.108454	0.132637	0.0953404	0.171527
2.58194	2.35464	2.08692	0.457875	0.836487	1.59789			0.0898157	0.086713	0.0318522	0.031064	0.138744	0.0582746
2.58204	2.35554	2.08812	0.460829	0.838518	1.97719			0.0815837	0.103027	0.184436	0.101183	0.0833315	0.114189
2.58228	2.35622	2.09072	0.461681	0.83949	2.68111			0.0122223	0.21098	0.144423	0.176066	0.0489389	0.131328
2.58267	2.35903	2.09823	0.467552	0.846597	2.02226			0.161277	0.0970637	0.0159194	0.105286	0.129562	0.0775707
2.58732	2.36424	2.09882	0.47954	0.848749	2.07478			0.152486	-0.0104884	-0.0427198	0.0543048	0.13231	0.0662713
2.58812	2.36529	2.10547	0.487988	0.854139	5.3012			0.207786	0.110278	-0.101239	0.0149039	0.0623003	0.0731181
2.58961	2.36595	2.1079	0.4884	0.85677	1.93088			0.0381917	0.108421	0.132371	0.00902599	0.102802	0.171758
2.59167	2.36718	2.11286	0.4884	0.858511	1.56863			0.119128	0.257472	0.162144	0.011883	0.174847	0.120159
2.59242	2.36796	2.11553	0.498504	0.858896	2.39694			0.0806648	0.164544	0.1777	-0.0274248	0.0303122	0.0868536
2.59344	2.36872	2.11892	0.498598	0.863885	7.45999			0.150008	0.154511	0.157333	-0.151258	0.0610308	0.145934
2.59371	2.37333	2.11979	0.499926	0.864553	1.89583			0.152912	0.096149	0.0881513	0.0855152	0.029901	0.0500695
2.59464	2.37741	2.12222	0.502197	0.865724	2.69809			0.0459278	-0.00318223	0.00217631	0.0659094	0.079643	0.266093
2.59537	2.3781	2.12275	0.502828	0.866605	2.00828			0.0416461	0.156627	0.142654	0.0536169	0.127399	0.153764
2.59679	2.37969	2.12638	0.508221	0.877458	1.84087			0.121053	0.0418763	0.0389939	0.0777463	0.0494385	0.10228
2.59817	2.37976	2.1378	0.508429	0.87803	2.03631			0.185327	0.083482	0.129429	0.120363	0.0392872	0.125634
2.60111	2.38095	2.14327	0.510412	0.881902	2.52256			0.214966	0.0603246	0.0138146	-0.00192237	0.0124433	0.0120279
2.60291	2.38176	2.15577	0.511073	0.881921	3.48396			0.0259611	0.0633199	0.0328742	0.165397	0.168409	0.11542
2.604	2.38358	2.15851	0.511124	0.882702	2.59663			0.101011	0.208882	0.0118717	-0.0128157	0.0591724	0.120146
2.60522	2.3865	2.15879	0.511207	0.88441	1.62402			0.12916	0.0478979	0.0796177	0.142625	0.112958	0.101735
2.60554	2.38692	2.16003	0.512426	0.884956	3.50493			0.177121	0.151465	0.0231711	0.0993223	0.143575	0.109403
2.60703	2.38877	2.16037	0.513737	0.885478	2.22338			-0.0529588	-0.0559427	-0.106845	0.0678581	-0.00549309	0.311262
2.60792	2.38975	2.16436	0.513743	0.886874	2.804			0.0766456	0.0221654	-0.0741189	0.10411	0.0117761	0.0169168
2.6087	2.39015	2.16497	0.513974	0.887681	3.05085			0.126429	0.0510226	0.0549143	0.196305	0.102359	0.232558
2.6093	2.39031	2.16713	0.515215	0.888701	0.968054			0.134604	0.129896	0.169691	0.0670806	0.156749	-0.122237
2.60935	2.39095	2.17142	0.520341	0.889442	3.88893			0.11006	0.152401	0.14988	0.02066	0.116555	0.0918282
2.61079	2.39219	2.17239	0.522483	0.892133	2.22305			0.139215	0.0113439	0.108732	-0.00775887	-0.0551562	0.0705795
2.61206	2.39396	2.17391	0.52687	0.894021	2.77916			0.200572	0.100018	0.132154	0.119819	-0.0287674	-0.020552
2.61358	2.39508	2.17524	0.52716	0.895522	2.64966			0.00098527	0.133305	0.079543	0.00475458	0.065392	0.092123
2.61534	2.39871	2.1771	0.530888	0.89697	5.11137			0.0986565	0.0146257	0.12638	0.0984836	0.142774	0.184297
2.61688	2.40216	2.17736	0.532056	0.897959	1.96257			0.170477	0.0664682	0.0923225	0.0988485	0.0255116	0.0868774
2.61722	2.40686	2.18928	0.538048	0.901344	2.49913			0.0938828	0.0952168	-0.151806	0.0938918	0.149194	0.0637655
2.61736	2.40703	2.18937	0.540025	0.90464	1.79049			0.183718	0.205469	0.077813	0.0499253	-0.0365975	0.0686164
2.61753	2.40854	2.19213	0.541712	0.911475	2.35651			0.0591496	0.0638765	0.117234	0.0273822	0.0190172	0.12943
2.61785	2.4088	2.19436	0.542056	0.913242	1.4267			-0.0327666	0.11247	0.227569	0.147147	-0.00499235	0.12481
2.6187	2.40983	2.19797	0.548355	0.916272	2.78749			0.236513	0.0852556	0.0795636	0.092813	0.0970926	0.133118
2.61968	2.41689	2.20075	0.549451	0.919238	1.44027			0.16731	0.129392	-0.00160801	0.119796	0.12035	0.121652
2.62325	2.42076	2.20708	0.551378	0.920486	2.61741			0.094827	0.0435193	0.0529767	-0.0094516	0.0770945	0.2925
2.62519	2.42102	2.20994	0.554675	0.924214	2.86039			0.162961	0.00126924	0.0515469	0.126539	0.108761	0.181993
2.62558	2.42451	2.22104	0.55585	0.925212	1.32031			0.178451	0.125675	0.090478	0.153081	0.124655	0.137159
2.62765	2.42779	2.22172	0.561241	0.929127	1.73783			0.171372	0.0286297	0.085479	0.0934351	0.107237	-0.0256499
2.62974	2.43135	2.22176	0.564794	0.929752	1.07514			0.149007	0.00286375	0.0807192	-0.0287555	0.138539	0.0562025
2.63027	2.43191	2.22787	0.568828	0.9299	1.44326			0.181311	0.120378	0.0821489	-0.0617668	0.0193438	0.228974
2.63127	2.43832	2.23015	0.570704	0.929962	2.70166			0.0625089	0.0902799	0.102189	-0.0146113	0.190598	-0.0223997
2.63222	2.43845	2.23106	0.572424	0.933148	1.52108			0.000288656	0.136547	0.0259748	0.0363916	0.133835	0.0648883
2.63252	2.44121	2.23231	0.572567	0.936235	2.47775			0.161517	0.0229945	0.129154	0.0888199	-0.0253531	-0.0280005
2.63487	2.44406	2.23331	0.574586	0.93633	1.62731			0.11974	0.0299159	0.0989908	0.00769	0.0367346	0.206229
2.63714	2.44495	2.23421	0.574713	0.936803	2.13389			0.0949295	0.0257035	-0.0573789	0.137082	0.0982861	0.0507384
2.63761	2.44784	2.23535	0.574863	0.938834	2.70777			0.0256818	-0.00534481	0.110365	0.184147	-0.0112579	0.059273
2.64116	2.44959	2.2409	0.575816	0.940376	2.52698			0.127882	-0.00298846	0.0615861	0.10502	0.124664	0.12398
2.64482	2.4505	2.24229	0.577096	0.943396	7.05434			0.0760249	0.165194	0.0507299	0.124612	0.043871	0.0454763
2.64997	2.45138	2.24295	0.577642	0.944853	1.7107			0.15235	0.166121	-0.0358086	-0.0839028	0.0533825	0.0171256
2.65051	2.45549	2.24437	0.584249	0.944969	1.76311			0.0393723	0.0296695	0.0722552	0.0207367	0.0630318	0.134366
2.65122	2.45853	2.25182	0.58704	0.946253	1.96251			0.193866	0.0688092	0.0288242	0.075243	0.109616	0.090713
2.6522	2.45966	2.25393	0.588012	0.950169	2.17175			0.131532	0.205507	0.0616264	0.0579391	0.0553093	0.0998687
2.65239	2.46126	2.25504	0.591841	0.951814	1.64406			0.114729	0.157373	0.091686	0.166079	0.00929208	0.117698
2.65334	2.4635	2.25551	0.592034	0.953206	2.75295			0.123765	0.117515	0.0693233	0.055308	0.12229	0.216592
2.65487	2.46999	2.25702	0.592269	0.954198	2.39213			0.202924	0.0108787	0.133269	0.0521936	-0.00869108	0.120303
2.66029	2.47029	2.26118	0.593619	0.955463	2.09762			0.0834419	0.153488	0.0588273	0.0638109	0.165969	0.141144
2.66112	2.47102	2.26244	0.594396	0.956447	3.04544			0.0764007	0.130958	0.0856043	0.0246025	-0.0209477	0.121482
2.66455	2.47184	2.26446	0.595238	0.957592	1.85024			0.149568	0.194897	0.0118528	0.111463	0.0511195	0.15932
2.66551	2.47497	2.26813	0.604167	0.960781	3.1416			-0.0281118	0.0616384	0.0898095	0.0794883	0.181467	0.0568481
2.66576	2.48005	2.27103	0.605187	0.96562	3.67751			0.107456	0.0177476	0.0624806	0.00959689	0.0849221	0.20282
2.6658	2.48207	2.27567	0.605737	0.966321	5.66406			0.19016	0.0838884	0.0241403	0.0309245	0.0122159	-0.00304374
2.6677	2.48285	2.27649	0.606214	0.966396	3.99			0.170845	-0.0254729	-0.092447	0.0796786	0.0838384	0.143653
2.66864	2.48648	2.28474	0.609418	0.970476	1.83246			0.184292	0.156088	0.0711562	0.0473706	0.189838	0.14303
2.671	2.48741	2.28491	0.615385	0.973194	2.68405			0.0879263	-0.0049112	0.190258	0.0256934	0.0688487	0.0515944
2.67125	2.48822	2.29211	0.617965	0.974177	3.41692			0.0762636	0.0943966	0.121945	0.0678179	0.0720993	0.0116069
2.67823	2.48915	2.29306	0.625674	0.977051	3.13312			0.151781	0.0346289	0.132112	0.17319	0.0657588	0.154056
2.6822	2.49119	2.29307	0.626067	0.979412	3.01716			0.126567	-0.0121292	0.0104193	0.216607	0.136928	0.0220132
2.68327	2.49143	2.29369	0.62724	0.982801	2.00829			0.0659566	0.0986462	0.0744306	0.0301876	0.0809259	0.136946
2.68371	2.49149	2.29714	0.629426	0.983532	1.58545			0.168893	0.0478433	-0.00922361	-0.0434696	0.00519503	0.173355
2.68555	2.49359	2.29885	0.631537	0.986159	2.42707			0.213267	0.0671497	0.0481009	0.0253466	0.178402	0.168618
2.68633	2.49388	2.30655	0.634115	0.987362	2.72768			-0.0579298	0.00916985	0.0200568	0.0270765	0.12105	0.12997
2.68653	2.4939	2.30974	0.634697	0.997586	2.61638			0.142497	0.0648484	0.130641	-0.0593748	0.175666	0.125482
2.68771	2.4948	2.31154	0.635818	0.998424	2.44396			0.0266426	0.129656	0.162778	0.0334162	0.126522	0.0935085
2.69312	2.49494	2.31624	0.636267	0.998539	2.34129			0.151564	0.100706	0.244757	-0.0331264	0.00472251	0.0629678
2.69791	2.49829	2.32177	0.637472	0.99869	2.76217			0.0383916	0.117519	0.00847795	0.0735156	0.153785	0.173618
2.69838	2.50074	2.32643	0.639307	1.00105	1.88857			0.201419	0.0983971	-0.0658702	0.0197396	0.0208554	0.128551
2.69928	2.50249	2.32836	0.642543	1.00257	1.79168			0.119029	0.167816	0.121718	0.00179188	0.0420912	0.0512224
2.69974	2.50538	2.33224	0.642753	1.00579	5.11502			0.150636	0.032382	0.271159	0.0842074	0.0501129	0.134089
2.70199	2.5066	2.33561	0.643897	1.0084	1.69492			0.0697952	0.11238	0.120418	-0.100518	-0.0416365	0.0425403
2.70313	2.50663	2.33894	0.644068	1.01077	0.998865			0.29271	0.226861	-0.0696192	0.0595973	0.126856	0.0926186
2.70342	2.50849	2.33918	0.644853	1.01215	2.57736			0.108265	0.1728	0.00709425	0.172854	0.0588739	0.178037
2.70744	2.51064	2.34189	0.648855	1.01266	2.143			0.0847036	0.239389	0.130954	0.0544733	0.128179	0.0306324
2.70975	2.51294	2.34289	0.649351	1.0147	2.67763			0.27417	0.192795	-0.0240114	-0.0383971	0.136469	-0.0912102
2.71159	2.51624	2.34537	0.65182	1.01536	2.90223			0.123453	-0.00642887	0.180587	0.178915	0.0671371	0.0413915
2.71224	2.51844	2.35279	0.652529	1.0172	1.55766			0.11493	0.157537	0.145208	0.08888	-0.0830201	0.187029
2.71458	2.52069	2.35294	0.6539	1.01895	4.7534			-0.0186646	0.0514618	-0.0355103	0.0159232	0.170739	0.0891673
2.71592	2.52087	2.35565	0.655996	1.02784	1.81567			0.0841495	-0.031968	0.106997	0.0631943	0.150754	0.206751
2.7171	2.52255	2.35622	0.659341	1.03204	2.59696			0.0198138	0.151992	0.112109	0.196388	0.0977797	0.0505311
2.72354	2.52871	2.36007	0.659776	1.03205	2.06426			0.186069	0.051735	0.0729255	-0.0243515	0.0984197	0.153271
2.72546	2.53623	2.36756	0.659985	1.03276	2.24183			0.167988	-0.0192105	0.0189145	0.109367	0.0771216	0.0195888
2.73269	2.53739	2.38095	0.661241	1.03336	2.04503			0.16491	0.116021	0.0808338	0.0952567	0.170969	-0.042579
2.73414	2.54121	2.38477	0.661765	1.03345	2.08277			0.150676	0.09011	-0.028112	0.0390535	0.14055	0.036163
2.73432	2.54148	2.38767	0.665643	1.03806	2.40124			0.227915	0.15996	0.0567274	0.0955183	0.104936	0.173896
2.73495	2.54375	2.38876	0.669596	1.03875	2.15909			0.0729874	-0.00120198	0.136431	-0.0230606	0.115523	0.102061
2.73564	2.54442	2.39072	0.671141	1.03876	3.22355			0.154176	0.278133	0.12747	0.135951	0.0608555	0.0263892
2.73664	2.5453	2.39299	0.671441	1.03943	2.44396			0.127105	0.16696	0.0320207	-0.158011	0.105837	-0.0311843
2.73902	2.54604	2.39521	0.674157	1.04039	2.55176			0.194965	0.0714037	0.088169	0.102484	0.0813468	0.0342389
2.7391	2.54866	2.3968	0.676379	1.04123	2.93556			0.077688	0.117688	0.0330976	0.0474035	0.00255428	-0.0273823
2.74042	2.54887	2.3993	0.678656	1.0438	5.88614			0.0715799	0.197547	0.0492022	0.123413	0.00094519	0.163981
2.74577	2.55062	2.40206	0.681756	1.04585	3.32068			0.109659	0.0578497	0.166342	0.0457888	0.0190993	0.177829
2.74682	2.55505	2.40423	0.682716	1.04741	5.90302			0.171009	0.0916419	-0.0729502	0.0620946	0.0565465	-0.0412952
2.74876	2.55612	2.40423	0.68875	1.04895	1.71016			0.16736	0.144274	0.0648712	0.140447	0.144095	0.0552757
2.75163	2.55794	2.40558	0.692341	1.04932	2.34707			0.199233	0.0369889	0.0395978	0.00638813	-0.0326201	0.000904404
2.75553	2.5582	2.41609	0.693553	1.05208	2.51774			0.0969439	-0.0288692	0.134165	0.0167611	0.0324406	-0.00894718
2.75663	2.55922	2.42055	0.696594	1.05223	1.65837			0.0623778	0.134643	0.035708	0.0684465	-0.00546409	-0.0236606
2.76019	2.55958	2.42202	0.69776	1.05286	2.73696			0.0393249	0.0185167	0.172973	0.0307154	0.157173	-0.10057
2.76122	2.55991	2.42391	0.698254	1.05453	2.00969			0.124204	0.0970578	0.146108	-0.0504427	0.00431034	0.0811945
2.76451	2.56008	2.42674	0.700414	1.05548	2.23545			0.0782162	0.116433	0.0345034	0.117733	0.00515331	0.0958197
2.76656	2.56037	2.44157	0.700488	1.05764	2.31808			0.195032	0.0635076	0.0392775	0.141904	0.0661544	0.181119
2.7688	2.56534	2.44951	0.701289	1.05847	2.28073			0.0651026	0.0882925	0.0633153	0.158158	0.116024	-0.0215539
2.76896	2.56778	2.45614	0.702576	1.05876	2.94953			0.0953517	0.0348545	0.107616	0.100704	0.145313	0.128444
2.77166	2.56779	2.46185	0.702923	1.0589	2.59556			0.0257024	0.226662	-0.0124627	0.0320745	0.0958906	0.0825408
2.77649	2.56781	2.46619	0.705009	1.059	2.26927			-0.0470147	0.190985	0.061498	0.177325	0.0917636	0.0279743
2.77924	2.57033	2.46648	0.706595	1.05943	1.82692			0.100927	0.167178	0.0328628	0.162026	0.0171066	0.20217
2.77959	2.57077	2.46844	0.722767	1.06065	1.8404			0.130456	0.0359998	0.151174	-0.0126325	0.164377	0.105122
2.78151	2.57146	2.47079	0.723787	1.06192	1.24476			0.074909	0.237136	0.099905	0.0660056	0.159902	0.196318
2.78234	2.57215	2.47309	0.728352	1.06545	1.53753			0.124286	0.112891	-0.0102835	0.0852309	0.0533258	0.0201129
2.78368	2.57265	2.47513	0.732274	1.06548	3.17374			0.115597	0.0146952	-0.0530136	0.116809	0.160589	0.129597
2.78527	2.57361	2.47697	0.732869	1.06621	2.53672			0.187576	0.113771	0.0820669	0.0788608	0.137565	0.257711
2.78559	2.57426	2.47754	0.733138	1.06649	2.67239			0.0679574	0.059489	0.0265665	0.0303033	0.0525029	0.166285
2.78657	2.57446	2.47956	0.734149	1.06977	2.391			0.221361	0.0399152	0.061539	0.174409	0.0151135	0.0682523
2.79044	2.57768	2.48388	0.735943	1.07381	2.5132			0.148736	0.127298	0.0127088	-0.0486747	0.000363996	0.114649
2.79201	2.57787	2.4861	0.737036	1.07473	1.64228			0.17735	0.142103	-0.00234543	0.0986756	-0.105288	0.1422
2.7925	2.58035	2.49237	0.738202	1.07527	2.51378			0.198078	0.167713	0.00935652	0.107291	0.137131	0.116859
2.79414	2.58437	2.49257	0.739413	1.07669	1.39785			0.0351816	-0.10444	0.000337824	0.137595	0.0735501	0.0516442
2.79659	2.58558	2.50114	0.741427	1.0779	3.60214			0.108037	0.0466849	0.128934	-0.100611	0.198151	0.120746
2.79744	2.58693	2.50383	0.741555	1.07812	4.59856			0.106526	0.0753945	0.0658551	0.0867227	0.0308048	0.126593
2.79832	2.58732	2.51356	0.74364	1.07822	1.46965			0.116049	0.0386574	0.162558	0.109116	0.0103471	-0.0738697
2.79946	2.59136	2.51778	0.748404	1.07825	2.85931			0.134517	0.119849	0.0840603	0.147069	0.0627313	0.140261
2.80188	2.59531	2.52169	0.749705	1.07852	1.19241			0.104214	0.102421	0.185771	0.211225	0.162123	0.0377683
2.8021	2.59767	2.52716	0.753093	1.08036	2.47409			0.156934	0.123942	0.140704	0.102999	0.0263203	0.0644897
2.80424	2.59941	2.53287	0.753329	1.08043	2.32637			0.0832776	0.00266454	0.153864	0.0743128	0.0660215	0.072274
2.80558	2.60028	2.54275	0.754148	1.0817	1.3438			0.16859	-0.0505691	-0.0564934	0.1859	0.0596803	0.079982
2.80627	2.60065	2.54723	0.75431	1.08258	1.85886			0.0983363	0.103166	0.132059	0.101503	0.0743819	0.0952548
2.80957	2.60107	2.55745	0.755012	1.08483	1.78896			0.168287	0.214548	0.0193142	0.0432375	0.150407	0.211041
2.8112	2.6083	2.56225	0.756144	1.08542	3.3929			0.159786	0.166826	-0.0135649	0.048812	0.0613069	0.234487
2.81204	2.60961	2.57637	0.757576	1.08774	3.81426			0.164151	-0.0724179	0.131767	0.11084	0.15267	0.150433
2.81252	2.60997	2.57761	0.765827	1.09027	1.63187			0.154237	0.0643749	0.0286695	0.0568038	0.224642	0.0764244
2.81328	2.61097	2.57955	0.766166	1.09174	1.98154			0.164239	0.0018036	0.0900173	0.0142144	0.141286	0.222
2.81542	2.61586	2.58852	0.768418	1.09179	2.06221			0.0850415	0.0990853	0.0555016	0.0788566	0.0492313	0.142635
2.8169	2.61686	2.59185	0.769383	1.0934	2.00819			0.193432	0.152164	0.191143	0.0967787	0.0923845	0.188942
2.81949	2.61703	2.59234	0.770944	1.09363	1.09991			-0.0147804	0.14203	0.158057	0.0735291	0.063396	0.0191303
2.81981	2.61718	2.5927	0.773088	1.09377	1.09297			0.0901556	0.220871	-0.000554587	0.123252	0.0186377	0.0988465
2.8203	2.61819	2.59418	0.775047	1.09383	2.51689			0.0978329	0.0769515	-0.161332	0.0488687	0.17997	0.0414104
2.82213	2.61872	2.59481	0.775401	1.09419	2.28461			0.0785213	0.0360486	0.099829	0.137061	0.0517283	0.127761
2.82228	2.62167	2.60093	0.780426	1.09479	3.36572			0.0453774	0.147172	0.0269909	-0.00751959	0.135538	0.216181
2.8239	2.62474	2.60345	0.780925	1.09851	2.59855			0.126399	0.244089	0.0941226	0.125892	0.0337633	0.0214325
2.82454	2.62501	2.613	0.783745	1.09926	2.55822			0.0576089	0.199752	0.150468	0.0993973	0.119251	0.200278
2.82667	2.62694	2.61938	0.785024	1.09971	1.52812			-0.0306552	0.0194235	0.0184931	0.14903	0.141677	-0.0408478
2.82931	2.63265	2.62166	0.794956	1.09975	2.23966			0.12225	0.0531141	0.147144	0.158589	0.187268	0.084204
2.83011	2.63393	2.62999	0.795022	1.10139	1.65655			0.118705	0.0874602	0.0818676	0.074301	0.140056	0.11996
2.83107	2.63616	2.63692	0.8	1.10213	2.89969			0.10124	-0.0266109	0.00263373	0.15371	0.118324	0.131111
2.83128	2.63785	2.64402	0.800954	1.1026	2.28333			0.321753	0.0147992	0.124182	0.134028	0.110282	0.136096
2.83163	2.63794	2.6466	0.801402	1.10334	2.65368			0.201554	0.16811	0.223825	0.111882	0.0451859	0.123072
2.83383	2.63871	2.65107	0.802005	1.10394	3.2152			0.0718745	0.117301	0.00675144	0.0177822	0.146919	0.201865
2.83554	2.63923	2.65652	0.804791	1.10435	2.91616			0.0591434	0.0844882	0.0253458	0.0332914	-0.0347162	0.0436293
2.83617	2.64096	2.65797	0.805709	1.10849	1.66574			0.0956292	0.0618528	0.0987217	-0.0840879	0.187687	0.0864194
2.83737	2.64151	2.65898	0.810811	1.11059	1.14967			0.212406	0.288912	0.0749957	0.142422	0.146596	-0.0221353
2.83875	2.64184	2.66064	0.821543	1.11129	0.646343			0.0612863	0.200284	0.025369	0.166113	0.109867	0.111908
2.83883	2.64244	2.6651	0.823422	1.11164	1.99954			0.155421	0.067285	0.12602	0.129358	0.165137	0.101352
2.84098	2.64406	2.66544	0.824668	1.1124	1.6391			0.115533	0.125404	0.01357	0.0552785	0.111846	0.0989739
2.84166	2.64656	2.68156	0.828729	1.11477	1.90882			0.0372493	0.120211	0.0412461	-0.0575383	-0.045431	0.115385
2.84236	2.64669	2.68867	0.829445	1.1164	0.929814			0.144494	0.120154	-0.0123218	0.125691	0.196058	0.0330138
2.84332	2.64857	2.689	0.838021	1.11818	2.09444			0.0918305	0.0157417	-0.0570246	0.11649	0.0937125	0.089847
2.84442	2.64895	2.7027	0.841596	1.11991	2.0957			0.132236	0.110241	0.0240521	0.156615	-0.0316908	0.0589064
2.8457	2.64952	2.70435	0.841908	1.12037	1.9274			0.11806	0.148218	-0.0285836	0.127128	-0.0280174	0.120936
2.84597	2.64971	2.71475	0.847745	1.12116	3.07525			0.202479	0.130278	0.0915681	0.162293	0.0944813	0.100036
2.84818	2.64993	2.72468	0.849591	1.12186	2.88608			0.159926	0.180159	0.0451281	0.133264	0.0404209	0.130706
2.84845	2.65085	2.73574	0.852053	1.12259	2.57785			0.130382	0.178248	0.0633615	0.0893381	-0.0482946	0.194527
2.84912	2.6509	2.7451	0.852446	1.12382	1.17781			0.251336	0.123384	-0.00234336	0.0281424	-0.0199076	-0.0437947
2.85239	2.65196	2.74609	0.852928	1.1243	2.22456			0.169774	0.0811286	0.153962	0.145865	0.044974	0.0471562
2.8573	2.65383	2.74649	0.853081	1.12511	3.97284			0.154776	0.0546676	0.274274	0.0211762	-0.0458935	-0.102765
2.85744	2.65589	2.74806	0.854093	1.12587	2.39757			0.209905	0.145479	0.0239016	0.120584	-0.0250255	0.0276833
2.85839	2.65892	2.75065	0.856242	1.12806	2.05854			0.177815	0.0679805	0.0626206	0.0734791	0.0484974	0.180502
2.86143	2.66185	2.75089	0.856735	1.12808	1.90287			0.097924	0.174362	-0.00912858	0.0143351	0.0311552	0.157142
2.86203	2.66228	2.76128	0.857086	1.12858	2.86471			0.0921392	0.13682	-0.078134	-0.0379802	0.138856	0.114844
2.86409	2.66416	2.76298	0.85825	1.13033	2.11796			0.17512	0.0843233	-0.00272692	0.151394	0.00158187	0.0926904
2.86434	2.66559	2.76581	0.860456	1.13152	2.20913			0.220624	0.0896897	0.118048	0.0262482	0.109461	0.10484
2.86543	2.66749	2.77696	0.860956	1.13323	2.5454			0.09715	0.0740208	0.0408865	0.179109	0.0781942	0.0947622
2.86611	2.67062	2.77828	0.862934	1.13368	1.60525			0.175028	0.129529	0.0142685	-0.0259517	0.0143676	0.0817169
2.86868	2.67215	2.79407	0.867526	1.13394	1.91642			0.145088	0.182761	-0.1393	0.0885813	0.12378	0.0780129
2.8687	2.67581	2.81145	0.870561	1.134	4.70894			0.186494	0.253766	0.0586645	0.0733413	0.0378685	0.0122081
2.8691	2.67961	2.81915	0.871189	1.13505	1.75713			0.22186	0.0499433	-0.0115212	0.133944	0.0573308	0.150545
2.86967	2.68432	2.82197	0.875146	1.13533	3.06748			0.13941	0.092703	0.160405	0.0235681	0.0389339	0.162118
2.86987	2.6847	2.83353	0.87822	1.13636	3.4657			0.233891	0.0467878	0.0734448	0.189017	0.137441	0.25603
2.87227	2.6848	2.83717	0.881834	1.13658	3.1765			0.0853965	-0.00563675	0.0450904	0.0524591	0.22947	0.082808
2.87424	2.69335	2.83754	0.883473	1.13683	2.72185			0.148513	0.0819778	0.136911	0.0546485	0.218679	0.0377071
2.87519	2.69489	2.83905	0.883771	1.13698	3.04681			0.275957	0.149384	0.219501	0.124349	0.170333	0.188196
2.87658	2.69525	2.84267	0.884481	1.13775	1.30741			0.0660763	0.178728	0.105922	0.100316	0.115967	-0.0110542
2.88008	2.69968	2.8456	0.887085	1.14168	2.21301			0.134682	0.13455	0.0329748	-0.0230328	0.148907	0.0757122
2.88022	2.7025	2.84749	0.887399	1.14441	1.90275			0.142208	0.193376	0.206616	0.157067	0.173513	0.143808
2.88071	2.7027	2.84784	0.888383	1.14485	1.01704			0.114487	0.105123	0.116768	0.13983	0.109023	0.0720766
2.88095	2.70374	2.8488	0.891127	1.14819	1.99752			0.00209653	0.0607865	-0.0264242	-0.0416208	0.143505	0.17267
2.88149	2.70435	2.84895	0.891152	1.14855	3.4675			0.0547448	0.0543138	0.131229	0.169552	0.0684492	0.0261601
2.88351	2.70903	2.85287	0.894745	1.14928	1.79695			0.183178	0.0572246	0.12389	0.0186823	0.0730431	0.0850756
2.88476	2.71071	2.85488	0.895765	1.1496	2.37599			0.0916214	0.0311787	0.100253	0.123093	0.0751234	0.0842956
2.88621	2.71249	2.86989	0.896445	1.15186	1.84346			0.0695747	0.0365131	-0.0361412	0.0178829	0.0773004	0.173122
2.88848	2.713	2.88146	0.898058	1.15514	3.16221			0.157167	0.142233	0.176443	0.0672514	0.155958	0.110134
2.88848	2.71392	2.88265	0.898454	1.15657	1.80248			-0.0345324	0.130159	0.216473	0.0398016	0.155501	0.0594413
2.89054	2.71468	2.88283	0.898558	1.15766	2.62545			0.103901	0.0418302	0.139584	0.0497402	0.0464019	0.0949003
2.89314	2.71707	2.88582	0.903681	1.16073	2.1343			0.0953762	0.0339122	-0.0399583	0.0824657	0.0581572	0.07432
2.89438	2.7175	2.8872	0.904419	1.16213	1.95238			0.134383	0.159571	0.0707275	0.0238878	0.000536006	0.210291
2.89466	2.71785	2.90909	0.904977	1.16237	1.8989			0.134784	0.047864	0.0284063	-0.07914	0.0695484	0.0809216
2.89644	2.71833	2.91339	0.907441	1.16376	3.01306			0.069019	0.0927513	0.109593	0.102512	-0.00947171	0.0401064
2.897	2.72141	2.91572	0.91024	1.16422	1.79954			0.174132	0.0767725	0.0612539	0.0862526	0.110499	0.133759
2.90019	2.72423	2.91604	0.910668	1.1644	2.42772			0.126519	0.155109	0.155878	0.0962613	0.107637	0.0880911
2.90282	2.72621	2.91639	0.912964	1.1649	2.12455			-0.0670493	0.181137	0.195381	0.215359	0.0896501	0.182758
2.90294	2.7263	2.92011	0.914045	1.16779	2.10506			0.0708258	0.0664429	-0.111946	0.186431	0.0877733	0.0179402
2.90306	2.72727	2.92079	0.914634	1.17053	1.83266			0.130511	0.21235	0.0865127	0.163262	0.0628733	0.190465
2.90451	2.72859	2.92759	0.915332	1.17463	2.40932			0.145659	0.0794688	0.0118536	0.0151856	-0.0164107	0.0569463
2.90553	2.73092	2.92793	0.915631	1.17517	1.44198			0.104834	0.0806206	0.0721024	0.208579	0.0837568	0.159034
2.90576	2.73185	2.93097	0.91659	1.17715	1.98006			0.00564397	0.121216	0.127945	0.140742	0.209943	0.165711
2.9078	2.73224	2.93801	0.919695	1.18155	2.2541			0.186554	0.146332	0.165418	0.353681	0.0662058	0.105197
2.90811	2.73358	2.94758	0.920543	1.1848	3.55251			0.230004	0.111293	0.0301165	0.0757878	0.0649512	0.16685
2.9116	2.73671	2.95186	0.924499	1.18688	2.62114			0.140932	0.231501	0.0219471	0.108773	0.167834	0.0613278
2.91172	2.74046	2.95307	0.924609	1.18734	5.02531			-0.0311487	0.0987786	0.110617	0.00154635	0.0769617	0.103858
2.91458	2.74099	2.95311	0.927644	1.18746	2.00872			0.0853539	0.138385	0.144273	0.00742767	-0.0495723	0.239439
2.91759	2.74344	2.96097	0.928563	1.18894	2.0119			0.0703733	0.199272	-0.0607327	0.118174	0.0998201	0.00221777
2.91808	2.74422	2.97943	0.931174	1.18932	2.37148			0.115847	0.234364	0.118403	-0.0181632	0.243682	0.122158
2.92092	2.7448	2.98322	0.934579	1.19069	2.33888			0.0725018	0.256284	0.0503855	0.0353368	-0.0156906	0.0738301
2.92219	2.74564	2.98343	0.936037	1.19317	1.4747			0.113373	0.14387	-0.0676515	0.135742	0.0249374	0.0477785
2.92487	2.7459	3.00727	0.936037	1.19433	2.41287			0.0449199	0.0746572	0.16372	0.0104723	0.0108581	0.136214
2.92491	2.74664	3.01624	0.937346	1.19474	1.99662			0.08705	0.247247	-0.033373	0.136202	-0.0871876	0.117189
2.92744	2.7475	3.02332	0.94174	1.19522	2.51397			0.096425	0.163113	0.0474597	0.0454215	0.0613303	0.12827
2.92887	2.74854	3.03964	0.943396	1.19658	2.98538			0.158709	0.0712182	-0.0234586	0.103434	0.123717	0.176421
2.93062	2.74939	3.05386	0.946372	1.19661	2.03069			0.158236	0.0225137	0.0938099	0.155719	0.0591792	0.109255
2.93094	2.75079	3.05667	0.950187	1.19685	2.7112			0.0994186	0.104299	0.0111013	0.0460917	0.0251243	0.114706
2.93099	2.75351	3.06337	0.956567	1.19699	1.59516			0.0704822	0.19178	0.0803237	0.108079	0.0885979	0.10525
2.93376	2.75523	3.06367	0.959393	1.19741	1.58419			-0.0305858	0.0867407	0.0995065	0.0852131	0.116824	0.167999
2.93578	2.75933	3.06642	0.959424	1.20102	2.03997			0.0472742	0.000369253	0.110554	0.0925021	0.14804	0.119536
2.93637	2.76013	3.0669	0.959533	1.20261	1.81435			0.140457	0.243551	0.124011	0.0714139	0.0564918	0.0587985
2.93681	2.76283	3.07167	0.959539	1.20315	3.15818			0.0843372	0.101095	0.0350137	0.137919	0.0856216	0.0513994
2.93752	2.76484	3.07317	0.962155	1.20792	1.56589			0.134543	0.0280984	0.181758	0.120934	0.0609904	0.106062
2.93814	2.76727	3.07555	0.967692	1.20903	2.58671			0.0725334	0.0638103	0.00335312	0.201996	-0.0447372	0.0493332
2.9387	2.7684	3.0791	0.969397	1.21041	1.10598			0.0965135	0.0150029	0.0930443	-0.0315744	0.154129	0.0115859
2.9398	2.76921	3.08006	0.970874	1.21296	2.28063			0.181681	0.130735	-0.0117334	0.150617	0.108301	0.0184854
2.94081	2.76945	3.12319	0.972763	1.21374	2.96977			0.0992654	0.262179	0.0783714	-0.102952	0.161907	0.121851
2.94144	2.77292	3.13292	0.974734	1.21544	3.83958			0.17315	-0.0180806	0.121372	0.111888	0.0260146	0.208151
2.94372	2.77302	3.13488	0.979772	1.21803	5.20833			0.134828	0.208791	0.0278676	0.0753507	0.0636403	0.233361
2.94444	2.77426	3.14404	0.981438	1.21932	2.23881			0.143538	0.106351	0.161536	0.131539	-0.0823923	0.20568
2.94474	2.77706	3.14897	0.985607	1.22033	1.82975			0.101649	-0.0178894	0.0497873	0.202602	-0.0277579	0.105883
2.94547	2.77738	3.15682	0.985717	1.22044	1.20005			0.072948	0.17482	0.0381221	0.0669955	0.0240725	0.0759006
2.9459	2.77816	3.16056	0.986768	1.2211	2.65138			0.0906204	0.128718	0.112119	-0.115643	0.0572142	0.10397
2.94594	2.7794	3.17179	0.990291	1.22114	3.3778			0.0569747	0.111987	0.102976	0.122028	0.137544	0.189247
2.94726	2.78042	3.18935	0.991326	1.22183	1.22494			0.0957398	0.0185458	0.023017	0.021687	0.099997	0.163855
2.94749	2.78053	3.1942	0.992501	1.22185	3.51113			0.119623	0.0532054	0.119351	0.0265344	0.0759127	0.165316
2.94789	2.78166	3.20883	0.992619	1.22335	1.17233			0.199877	0.0997013	-0.0428601	0.0614176	0.0972394	0.0805654
2.94877	2.78425	3.21297	0.992966	1.22358	1.28114			0.122973	-0.0725608	0.0202789	0.145087	0.0830993	0.00734256
2.94939	2.78468	3.23071	0.993204	1.22646	1.9217			0.292423	0.0971647	0.0427583	0.192049	0.0798501	0.165485
2.95025	2.78511	3.23737	0.996457	1.22812	2.50362			0.119309	0.0193363	0.16915	0.00848969	0.113273	0.0113721
2.95082	2.78741	3.25601	0.999375	1.22876	1.93745			0.0740773	-0.0257848	0.167274	0.0443999	0.0481076	0.0540637
2.95168	2.79047	3.27548	1.00019	1.22933	2.33195			0.214096	0.135045	0.0676236	-0.0485439	0.014946	0.130564
2.95312	2.79163	3.27553	1.00081	1.22951	2.66795			0.160432	0.158089	0.103465	-0.0530035	0.063316	0.0319025
2.95455	2.79239	3.28731	1.00195	1.23023	2.47219			0.0979963	0.027897	0.0172082	0.0824513	0.154251	0.0554367
2.95567	2.79308	3.30623	1.00251	1.23036	2.12551			0.132645	-0.00480964	0.112919	0.121145	0.0945519	0.0414978
2.95881	2.79503	3.32112	1.00353	1.23248	1.92186			0.250477	-0.0229341	0.214206	0.223321	0.0548814	0.106911
2.96021	2.79632	3.32784	1.00525	1.2326	3.43291			0.151841	0.0919906	0.118421	0.306163	0.047021	0.119068
2.96193	2.79808	3.34217	1.00653	1.23484	2.32509			0.19334	0.0935797	0.0374838	0.129621	-0.0326245	0.095186
2.96399	2.79986	3.35881	1.00819	1.23504	1.74607			0.0932904	0.142137	0.0365053	0.128857	0.0250878	0.212617
2.96516	2.80076	3.39141	1.00837	1.23551	1.91571			0.128149	0.11893	0.0385848	0.244495	-0.050793	0.0901522
2.96532	2.80112	3.407	1.00917	1.23573	2.09519			0.127665	0.213368	0.0200178	0.110448	0.0585255	0.0247086
2.96698	2.80346	3.47172	1.00987	1.23593	1.88906			0.164613	0.142903	0.00759967	-0.0437412	0.0381554	0.0573352
2.96855	2.80512	3.47608	1.01196	1.23612	1.76138			0.132051	-0.0820238	0.0609853	-0.0226398	0.14893	0.148636
2.97006	2.81009	3.48941	1.01437	1.23642	2.60364			0.117389	0.0712031	0.0844532	-0.00250572	0.017451	0.171941
2.97048	2.81099	3.53472	1.01462	1.23839	1.34307			0.166039	0.177093	0.0115724	0.0142163	0.0116181	0.134245
2.97136	2.8123	3.61215	1.01554	1.23909	2.81174			0.210398	0.0603335	-0.104973	0.182444	0.152103	0.0575881
2.97197	2.81236	3.63565	1.01636	1.23915	5.66093			0.204065	0.195352	0.015258	0.177626	0.20412	0.0967733
2.97234	2.81404	3.67508	1.01652	1.23997	3.35654			0.223177	0.127511	0.126264	0.0908702	0.0644555	0.0759613
2.97598	2.81518	3.73012	1.01818	1.24001	2.67939			0.121132	0.0974071	0.0479862	0.10541	0.130524	0.133692
2.976	2.81589	3.74838	1.02366	1.24037	1.81889			0.164731	0.117393	0.0616066	0.0940105	0.0963926	0.108961
2.97624	2.8212	3.795	1.0241	1.24153	1.99932			0.165183	0.0505227	0.0345228	-0.102115	0.0911058	0.130288
2.97677	2.82166	3.80936	1.0252	1.24307	1.93539			0.167243	0.138683	-0.00984531	0.139076	0.0817823	0.0913983
2.97975	2.82413	3.81329	1.02783	1.24481	2.88992			0.0225565	0.127142	0.0750989	0.0471097	-0.0177293	0.0571753
2.98071	2.8253	3.82762	1.03261	1.24606	3.76211			0.175632	0.0644526	0.0828548	0.123236	0.0561288	0.015546
2.98201	2.82631	3.84615	1.0352	1.24626	1.26682			0.0104173	0.148216	-0.0857389	0.0210038	0.0563091	-0.0368519
2.98212	2.83541	3.86394	1.03558	1.2468	2.40809			0.251079	-0.00460247	0.00802335	0.032367	0.240543	0.143058
2.98325	2.8359	3.8649	1.03619	1.24688	1.28465			0.270937	0.00518518	0.0316747	0.0159255	0.0921519	-0.0278654
2.98537	2.83666	3.88235	1.03691	1.24784	1.4218			0.0603739	0.126192	-0.0441455	0.102652	0.0872177	0.0340633
2.98577	2.8398	3.915	1.03779	1.24847	2.68041			0.196915	0.322688	0.0806435	0.125313	-0.0329535	0.156988
2.98688	2.84169	3.92362	1.0395	1.2492	4.28634			0.0614946	0.091625	0.0386355	0.0755424	0.0693987	0.0966149
2.98754	2.84235	3.97321	1.03978	1.2498	2.48578			0.17637	0.104323	0.08444	0.170196	0.0828356	0.11153
2.98816	2.84302	4.01801	1.04006	1.2499	2.06397			0.140961	0.00226081	-0.0053232	0.150788	0.100139	0.101816
2.98972	2.84367	4.05572	1.04338	1.25261	3.52609			0.284741	0.209727	0.0760185	0.0415994	0.00999792	0.0559704
2.99037	2.84529	4.081	1.04504	1.25297	4.97251			0.101576	0.0940897	0.0271394	-0.100411	-0.0168245	0.103054
2.99061	2.84532	4.10228	1.0456	1.25313	2.96046			0.175264	0.111016	0.0946958	-0.0103622	-0.0680159	0.129795
2.99174	2.84698	4.12844	1.04593	1.25339	2.16993			0.128263	0.0474935	0.244279	0.0116477	0.119929	0.182695
2.9946	2.84853	4.23862	1.04871	1.25368	2.29302			0.0936477	0.0643451	-0.0533404	0.0869687	0.117102	0.094796
2.99506	2.85018	4.38116	1.04882	1.25967	1.14412			0.259212	0.095946	0.118049	0.160615	-5.31418e-05	-0.0426474
2.99793	2.85213	4.41481	1.04969	1.26042	3.33072			0.182826	0.0232853	-0.0586089	0.218309	0.176111	0.108721
2.99869	2.85266	4.47728	1.05086	1.26074	1.75273			0.204395	0.023824	0.050674	0.147666	0.0965644	0.106999
2.99926	2.85331	4.51375	1.05242	1.26139	1.40366			0.0630245	0.139401	0.0559758	0.176895	-0.00620695	0.146872
3.00126	2.85334	4.55166	1.05419	1.26177	2.66501			0.0982299	0.15666	0.00739445	0.109774	0.0505449	0.335421
3.00218	2.85578	4.61395	1.05428	1.26295	1.42471			0.134963	0.126642	0.127526	0.0592796	0.148606	0.0428548
3.00254	2.85808	4.87534	1.05775	1.26505	1.34618			0.112146	0.125403	0.122748	0.0723871	0.104706	0.050412
3.00266	2.86	5.13327	1.05887	1.26685	2.0927			0.218157	0.0907552	0.0781525	0.153607	-0.091482	0.0179131
3.00349	2.86291	6.80828	1.059	1.26856	3.39321			0.12825	0.122252	-0.0316291	0.180811	0.0983902	0.126892
3.0063	2.86338	7.18699	1.059	1.26888	1.39245			0.0377775	0.233042	-0.0611716	0.0676858	0.0480173	0.119862
3.0074	2.86355		1.05932	1.26979	2.4103			0.0635801	0.124071		0.0836264	-0.00761191	0.11451
3.00965	2.86537		1.05962	1.27082	2.03348			0.139465	0.139501		0.0851337	0.0789747	0.00637184
3.00993	2.86836		1.06049	1.27128	1.55067			-0.0376367	0.128611		0.00659236	-0.0235221	0.0809786
3.01098	2.87143		1.06525	1.2715	3.25859			0.0982956	0.075278		0.0979715	0.137955	0.0979935
3.0117	2.8716		1.06751	1.27184	4.10683			0.0700187	0.124291		0.0810742	0.0555328	0.173135
3.01546	2.87212		1.06891	1.27295	1.65206			0.0764628	0.188257		0.0770989	0.184235	0.112653
3.0159	2.87367		1.07031	1.27362	2.36695			0.0871458	0.144398		-0.00719639	0.108625	0.154312
3.01989	2.87752		1.07143	1.2743	2.06848			0.14236	0.0788126		0.00778934	0.098618	0.114029
3.02041	2.87815		1.07517	1.27592	3.94062			0.0719399	0.0613915		0.0416558	0.124598	0.104443
3.02044	2.88018		1.07696	1.2782	2.20126			0.0625592	0.204222		0.128306	0.14106	0.170193
3.02057	2.88216		1.0772	1.27849	1.89294			0.103619	0.0498346		0.0808659	0.0192373	0.153713
3.02143	2.88301		1.08389	1.279	1.76777			0.186207	0.130324		0.0101381	-0.120629	0.172348
3.02168	2.88462		1.08401	1.27907	2.01668			0.202888	0.104088		-0.0475921	0.0124949	0.162272
3.02276	2.8856		1.08455	1.28123	2.01758			0.237255	0.0643916		-0.0171733	0.140305	0.0885822
3.02352	2.88835		1.08455	1.28179	2.8165			0.197488	0.0568814		0.123458	0.109711	0.156893
3.02552	2.88896		1.08941	1.28239	1.88741			0.150959	0.178368		0.128254	0.0962634	0.084576
3.02568	2.88979		1.08965	1.28714	3.40136			0.03472	-0.000506722		0.176984	0.0488698	0.12009
3.02593	2.88981		1.09228	1.28734	2.53913			-0.0163481	0.100784		0.0633569	0.0807049	0.00718684
3.0265	2.89131		1.09432	1.28886	3.35816			0.172086	0.219127		0.00975354	0.0398078	0.0859802
3.02745	2.89301		1.0952	1.28993	0.957192			0.0657776	0.0118887		0.174465	0.0817102	0.0470625
3.02785	2.89478		1.09595	1.29098	2.14106			0.142786	0.0626033		-0.0529449	0.0553371	0.0587995
3.02888	2.89662		1.0976	1.29318	3.29229			0.0730568	0.0616953		0.0519669	0.0757531	0.285424
3.02918	2.89718		1.10126	1.29336	1.55609			0.166811	0.122652		0.145876	0.0371556	0.116611
3.03291	2.89874		1.10337	1.29521	5.61644			0.172269	0.0142864		0.0962137	0.170347	0.227497
3.03388	2.90116		1.10347	1.29544	2.42847			0.102257	0.0583893		0.0768068	0.130973	-0.0214944
3.03591	2.90145		1.10731	1.2971	2.49394			0.215928	0.0483641		0.0611218	0.106386	0.0423594
3.036	2.90152		1.10769	1.29894	3.00437			0.304954	-0.00773886		0.0618936	0.0975109	0.0646607
3.03605	2.90237		1.10918	1.29947	2.88739			0.132037	-0.000759332		0.097743	0.0301764	0.0773259
3.03625	2.90452		1.10926	1.30015	2.66649			0.0341258	0.0889477		0.0718502	-0.0248177	0.0622701
3.03662	2.91494		1.1103	1.30027	1.01211			0.10369	0.204488		0.0196706	0.109112	0.0737033
3.0368	2.91595		1.11094	1.30034	2.69184			0.140137	0.150577		0.116367	-0.00761961	-0.000595591
3.03785	2.92009		1.11427	1.30075	1.65455			0.0801038	0.179695		0.0149266	0.0762991	0.000217481
3.03792	2.92037		1.11583	1.30274	2.12209			0.0481274	0.0725899		0.163875	0.104978	0.181829
3.03801	2.92471		1.11807	1.30416	2.37536			0.159062	0.0480897		0.10597	-0.0130384	0.200277
3.03981	2.92674		1.12013	1.30458	2.53704			0.200174	0.146205		0.0571237	0.134126	0.0570548
3.04239	2.92743		1.12214	1.30536	1.52648			0.196479	0.104949		-0.00285577	0.131324	0.0723511
3.04414	2.92745		1.12505	1.30565	2.20139			0.230218	0.00539311		0.111683	0.0593305	0.075949
3.0444	2.92779		1.12603	1.30585	2.56095			-0.0263478	0.110252		0.121362	-0.113656	0.00125443
3.04475	2.92857		1.12793	1.30594	2.03074			0.155138	0.018376		0.210849	-0.0137513	-0.0217051
3.04586	2.92858		1.12867	1.30597	6.46259			0.127402	0.212235		-0.106158	0.19504	-0.0172329
3.0479	2.92955		1.13039	1.30636	1.60243			0.168712	0.147896		0.0516508	0.0670567	0.103951
3.04817	2.9321		1.13047	1.30686	2.48369			0.0179494	0.0323482		-0.0546678	0.0202925	0.15865
3.05378	2.93218		1.13154	1.30993	2.30675			0.0361915	0.209642		0.101505	0.0893523	0.245639
3.05433	2.93264		1.13239	1.31076	3.56371			-0.00678271	0.0721337		0.0220534	-0.0514918	0.154354
3.05439	2.93274		1.13269	1.31153	1.95891			0.113458	0.0822944		0.0769093	0.0267585	0.178254
3.05479	2.93418		1.13618	1.31352	3.24211			0.191372	0.173663		0.124683	0.112738	0.122242
3.0555	2.93647		1.13636	1.31369	2.52697			0.131363	0.132901		0.0935704	-0.00336061	0.152568
3.05662	2.93742		1.13675	1.31404	1.51043			0.0702252	0.0729078		0.105011	0.119575	-0.0582995
3.05712	2.93902		1.14286	1.32037	1.11519			0.062724	0.104509		0.0676256	0.0495741	-0.0375047
3.05917	2.94079		1.14389	1.32212	3.07074			0.0842181	0.040156		0.0469297	0.0610213	0.142013
3.05955	2.94418		1.14701	1.32335	2.1934			0.0921319	0.23975		0.150087	0.145041	0.0340708
3.06099	2.94603		1.14794	1.32336	4.21088			0.102892	0.0364754		0.128023	0.0490532	0.14213
3.06137	2.94662		1.14869	1.3239	2.57941			0.079052	-0.00935241		0.10716	0.10746	0.0963068
3.0642	2.94675		1.14896	1.3243	3.03843			0.0706033	-0.0674558		-0.00162758	0.0797437	0.0857605
3.06445	2.94702		1.15425	1.32557	2.02188			0.0985929	0.109049		-0.0100027	0.155887	0.0545252
3.0649	2.9471		1.15463	1.32606	3.4527			0.150094	0.083537		0.0330282	0.0134347	0.126852
3.06622	2.94722		1.15722	1.32626	1.76193			0.211375	0.058639		0.117105	0.103189	0.103782
3.067	2.94878		1.1573	1.32635	2.7334			0.012407	0.158414		0.0472746	0.352335	0.0240189
3.06753	2.94945		1.15798	1.32761	3.20275			0.0852622	0.068108		0.23749	-0.00117947	0.132806
3.06955	2.95463		1.15819	1.32764	2.0849			0.128414	-0.0159473		0.0664677	-0.0515152	-0.0240826
3.07018	2.95883		1.15845	1.32767	1.52064			0.266958	-0.0482368		0.068256	0.166911	0.0372881
3.07129	2.96552		1.1589	1.32902	2.17306			0.0593336	0.160566		0.124228	0.130699	0.114212
3.07142	2.96637		1.15917	1.32928	2.03913			0.22587	0.154522		-0.059194	0.157442	0.130021
3.07149	2.96693		1.16144	1.32936	2.0772			0.191352	0.134162		-0.00751894	0.11233	0.0472413
3.0717	2.96713		1.16193	1.32956	2.00919			0.081982	0.0534489		0.0759846	-0.0222405	0.188619
3.07384	2.96748		1.1621	1.33017	2.79361			0.208632	0.106902		0.071049	0.0799297	0.0442163
3.07605	2.96749		1.16228	1.33026	0.717935			0.090293	0.0498233		0.169286	0.091959	-0.0137971
3.07949	2.96767		1.16461	1.33063	1.17896			0.209223	0.0572673		0.0787786	0.146892	-0.0179467
3.07984	2.96933		1.1676	1.33092	2.32582			0.166627	-0.0389542		0.151928	0.127212	0.135564
3.08127	2.97052		1.16778	1.33111	2.31527			0.172684	0.0923207		-0.114603	0.0193454	0.0797595
3.08332	2.9717		1.16779	1.33252	1.74444			0.151287	0.00873345		0.158735	0.103047	0.0530619
3.08555	2.97575		1.1687	1.33258	2.58319			0.200454	0.138245		0.0218119	0.0886532	0.224167
3.08568	2.97815		1.16895	1.33385	1.97633			0.150002	0.113073		0.0979377	0.14082	0.138049
3.08619	2.97949		1.17027	1.33522	2.40436			0.164641	0.166025		0.101824	0.185086	0.210599
3.08744	2.97965		1.17087	1.3363	2.95685			-0.0902254	0.0440938		0.0362094	0.130602	0.193512
3.08888	2.97969		1.17096	1.33633	1.27133			0.253846	0.00912412		-0.00781619	0.106633	0.20099
3.08891	2.98163		1.17231	1.33648	2.52915			0.178451	0.115333		0.0618938	-0.0221549	0.112732
3.08916	2.98168		1.17338	1.33654	2.04321			0.169866	0.145329		0.111477	0.137578	0.155228
3.09087	2.98227		1.17383	1.3373	1.31148			0.111306	0.155291		0.0191134	0.0939164	0.0517411
3.09123	2.98368		1.1743	1.33798	1.34688			0.107721	0.0996407		0.20573	-0.00648248	0.0509434
3.09192	2.98567		1.1745	1.33904	1.8865			0.161316	0.160092		0.151289	0.0436608	0.10409
3.09573	2.98807		1.17591	1.33966	5.41696			0.107512	0.038672		0.00563829	0.046236	0.049527
3.09609	2.99151		1.17647	1.34048	1.42838			0.0268105	0.0647633		0.0702078	0.233443	0.0957784
3.09718	2.99741		1.17824	1.34212	2.5602			0.261652	0.17245		0.187163	0.200241	0.0889927
3.09856	2.99771		1.17864	1.34276	3.49337			0.0793295	-0.0379622		0.183278	0.239545	0.08827
3.09902	2.99779		1.17875	1.34369	1.24041			0.0418078	0.0710055		0.132937	0.0451784	0.101075
3.09902	2.99796		1.18005	1.34447	2.20588			0.227442	0.14358		0.01388	0.0968354	0.174623
3.09935	2.9987		1.1804	1.34478	1.95065			0.107095	0.181915		0.0418812	-0.0263489	0.13407
3.09962	3.00019		1.18321	1.34602	2.108			0.122712	0.106977		0.123167	-0.0492375	-0.00160525
3.10093	3.00129		1.18325	1.34852	1.72764			0.0471	-0.00623428		0.0715804	-0.00107083	0.0157078
3.10446	3.00392		1.18489	1.34859	4.12198			0.09604	0.0422121		0.0749676	0.0189964	0.270689
3.10471	3.00611		1.18493	1.34878	3.11728			0.239882	0.0367702		-0.12703	0.0134042	0.132057
3.10681	3.00626		1.18516	1.34949	3.56451			0.091813	0.151075		0.0597046	-0.0145773	0.141179
3.10711	3.00763		1.18596	1.34959	1.23199			0.14695	0.058263		0.0580807	0.0960197	0.022392
3.10912	3.00903		1.18624	1.35003	2.88945			0.0286044	0.0458524		0.091978	0.157471	0.144685
3.10938	3.01331		1.18852	1.35042	2.31854			0.0854356	0.0762192		0.106269	0.120046	0.218373
3.10961	3.01646		1.18941	1.35135	3.7564			0.167174	0.0852017		0.11027	0.117164	0.176765
3.11041	3.01747		1.18952	1.35166	2.09699			0.155915	0.0615929		-0.114634	-0.0160451	0.164889
3.1124	3.02139		1.19225	1.35262	1.70974			0.148848	0.211558		0.127344	-0.138248	0.0907067
3.11276	3.0215		1.19231	1.35289	3.1815			0.110754	0.0112013		0.0716204	-0.0402357	0.107837
3.11321	3.02162		1.19296	1.35308	3.54206			0.149963	0.113717		0.0586159	0.148095	0.177013
3.11428	3.02198		1.19306	1.35348	3.28418			0.191762	0.00601537		0.026265	0.063506	0.180943
3.11513	3.0244		1.19332	1.35397	5.98649			0.148311	0.0602754		0.121426	-0.0175677	0.0416547
3.11642	3.02603		1.19394	1.35608	2.56332			0.1335	0.106664		-0.0245107	0.0869403	0.0342303
3.11644	3.02658		1.19678	1.35673	5.23086			0.0824073	0.206988		-0.0611644	0.00204664	0.0931944
3.11787	3.02733		1.19828	1.35759	1.52303			0.0844321	0.0121229		0.0667028	-0.015998	-0.0853594
3.11789	3.03873		1.1988	1.3576	1.74732			0.0615397	0.0260132		0.163198	-0.0166827	0.179078
3.118	3.03981		1.19992	1.35964	3.61196			0.0931917	0.216746		0.0369048	0.0270594	0.130022
3.11937	3.04089		1.20053	1.36015	2.00199			0.123016	0.150015		0.0267835	0.0934044	0.0859859
3.11961	3.04341		1.20062	1.36022	4.02299			0.0500401	0.0388211		0.109068	0.188271	0.153387
3.11972	3.04398		1.2023	1.3635	1.86873			-0.0344617	0.155351		0.180718	0.134827	0.0314823
3.11976	3.04419		1.20334	1.36393	2.41035			0.188322	0.0210411		0.184233	-0.00981459	0.10133
3.12059	3.04459		1.20482	1.36419	1.92855			0.0910045	0.091216		0.0678543	-0.0289515	0.0884309
3.12071	3.04715		1.20545	1.36494	0.842105			0.217666	0.186463		0.0929043	0.0166965	-0.0151514
3.12289	3.04985		1.20569	1.36618	4.62157			0.238752	0.0895693		0.145155	0.0791712	0.0914058
3.12408	3.05157		1.20679	1.36719	1.90241			0.146789	0.128923		-0.000952189	0.133388	0.0894266
3.12457	3.05302		1.20703	1.36737	1.38285			0.238153	0.105505		0.0335723	-0.00224136	0.0581045
3.12671	3.05463		1.20951	1.36737	2.37812			0.0938662	0.177997		0.0159118	0.159655	0.125726
3.1285	3.05584		1.21058	1.36747	2.4597			0.123227	0.294727		0.0186485	0.0943613	0.114311
3.129	3.05595		1.21073	1.36761	3.14835			0.0343324	0.00476341		0.027657	0.155232	0.0643552
3.13015	3.05939		1.21172	1.36776	1.42699			0.0623535	0.00560657		0.0345907	0.170239	0.0458219
3.13089	3.06163		1.2124	1.36789	1.76205			0.190291	0.0440902		0.087374	0.0665727	0.176752
3.13183	3.06228		1.21355	1.36886	1.27894			0.0670102	0.0181759		0.054729	0.093153	0.0715433
3.13199	3.06268		1.21382	1.36908	1.83068			0.122121	0.0182809		0.157123	0.0615607	0.123378
3.1321	3.06316		1.21709	1.36965	6.01852			0.135113	0.098913		0.0886657	0.0534673	0.0877187
3.13343	3.06351		1.21713	1.37122	1.65627			0.061538	0.01735		0.0837172	0.0452575	0.0759273
3.13541	3.06536		1.21951	1.37218	1.94846			0.0198709	0.167566		-0.00204355	0.0793872	0.0803046
3.1358	3.06551		1.22157	1.37246	6.16819			0.095047	0.144348		0.0944453	0.0188763	0.0870056
3.13586	3.066		1.22214	1.37258	2.8861			0.157638	0.0549361		0.218076	0.018917	0.0817969
3.13635	3.06667		1.22222	1.37345	2.28678			0.146485	0.0614099		-0.0100182	0.107705	0.235332
3.13789	3.06707		1.223	1.3753	1.67731			0.110181	0.18549		0.0695997	-0.0442992	0.0937434
3.13827	3.06731		1.22558	1.3766	2.04147			0.110211	-0.0206189		-0.204117	0.0900914	0.0587275
3.13859	3.06756		1.22577	1.37748	6.89087			0.0678845	0.0679264		0.116247	0.136299	0.000784965
3.14074	3.07256		1.22655	1.37811	2.44688			0.205132	0.376113		0.0592176	0.158292	0.163225
3.14238	3.07266		1.22669	1.37828	2.33096			0.0295151	0.0667957		0.105158	0.0423627	0.0895674
3.14243	3.07434		1.2272	1.37843	2.57436			0.164504	0.128847		0.185818	0.115864	0.103461
3.14284	3.07801		1.228	1.37981	1.62657			0.182341	0.0715357		0.0545523	-0.105218	0.0953778
3.14309	3.0812		1.23001	1.37988	2.08067			0.134896	0.137183		0.123185	0.177859	0.14659
3.14378	3.08348		1.2307	1.38129	2.08333			0.0599426	0.0582629		0.0176208	0.0680536	0.0456542
3.14392	3.08351		1.23399	1.38209	2.14454			0.115173	0.00297055		-0.0377283	0.0762877	0.120457
3.14511	3.0856		1.23413	1.38319	2.22606			0.112239	0.0536627		-0.142624	-0.189918	0.0362652
3.14704	3.08685		1.23457	1.38319	1.77476			0.113944	0.0535102		0.0577192	0.034437	0.113566
3.14871	3.08698		1.23636	1.38326	2.41789			0.0520519	0.156042		-0.122078	0.0834736	0.00899085
3.14891	3.09221		1.23671	1.38554	2.89687			0.0971644	0.0670342		-0.0636792	0.132092	0.107982
3.15158	3.0923		1.23715	1.38587	4.34514			0.0439865	-0.0632625		0.164007	0.0626214	0.0735063
3.15339	3.0938		1.23834	1.3866	2.59221			0.0506439	0.144533		0.0812517	0.0318729	0.0529897
3.1543	3.09394		1.23922	1.38732	2.71216			0.0953228	0.147962		0.0364368	0.0205248	0.134195
3.15459	3.09452		1.23953	1.3874	1.58389			0.0733372	0.131599		0.0364346	0.104327	-0.0636475
3.15861	3.09466		1.24059	1.38821	1.68343			0.124829	0.0481764		0.199244	0.09765	0.194534
3.15876	3.09611		1.24116	1.38912	1.84149			0.219373	0.117989		0.0658483	0.211627	0.0792705
3.16007	3.09628		1.24194	1.38946	1.92272			0.00547661	0.096826		0.139248	0.0214296	0.104852
3.16031	3.09744		1.24306	1.38979	2.54055			0.128561	0.0424567		0.036227	0.211968	0.103304
3.16134	3.09814		1.24405	1.39081	2.80624			0.204476	0.118766		0.00829066	0.0165258	0.173282
3.16302	3.09939		1.24434	1.39152	0.947459			0.0316539	0.144121		0.0603583	0.0796311	0.0568498
3.16311	3.09968		1.24452	1.39202	2.27743			0.0794384	0.137681		-0.0294904	0.0391144	0.199317
3.16359	3.09995		1.24706	1.39296	3.02726			0.110112	0.0383777		0.08862	-0.0137594	0.106742
3.16399	3.10067		1.24949	1.3952	1.29621			0.0993138	0.0546461		0.113227	0.129265	0.117712
3.16411	3.10096		1.25	1.39545	2.42239			0.145904	0.0724825		-0.013509	0.0588812	0.0759025
3.16442	3.10187		1.25087	1.39589	2.79965			0.0511068	0.0306017		-0.10231	0.0104811	0.19843
3.16566	3.10248		1.2509	1.39603	3.66478			0.108944	0.090122		0.26891	0.110955	0.169337
3.16602	3.10374		1.25115	1.39872	1.40327			0.0321678	0.0327968		0.161378	4.83368e-05	0.0956418
3.16742	3.10666		1.25239	1.39925	3.39806			0.17917	0.224128		-0.0168672	0.100264	0.0511143
3.16857	3.10713		1.25274	1.40213	1.78032			0.133651	0.144236		-0.0149881	0.0212093	0.0937603
3.16908	3.10966		1.25336	1.40235	1.26467			0.123212	0.223387		0.00358446	0.0554739	0.00412917
3.1695	3.11055		1.25867	1.40295	1.7395			0.0800494	0.0261337		0.072427	0.035512	-0.0605759
3.17009	3.11058		1.25998	1.40357	2.32961			0.172404	0.109032		0.18005	0.0621454	0.200513
3.17195	3.11296		1.26144	1.40533	1.91404			0.139037	0.0390252		0.168805	-0.0211742	0.0866034
3.17212	3.11359		1.26367	1.40612	1.89189			0.203328	-0.00769298		-0.0305865	0.1992	0.0785689
3.1724	3.11396		1.26408	1.40619	2.63077			0.148894	0.124102		0.0911863	0.00320215	0.243265
3.17428	3.11638		1.26468	1.40715	2.42705			0.0732361	0.0601494		0.113964	0.0827783	0.031004
3.17766	3.1199		1.26603	1.40845	1.82755			0.145909	0.183771		0.0800806	0.0629343	0.0710689
3.17965	3.12139		1.26613	1.40988	1.85532			0.216563	0.140538		0.139535	0.197264	0.0694194
3.18021	3.12213		1.26652	1.41009	2.82305			0.0564476	0.010449		0.0618156	0.0948821	0.0983281
3.18082	3.12239		1.26738	1.4105	1.94634			0.0879674	0.131704		-0.0815937	0.0200649	-0.00245995
3.18311	3.12316		1.26752	1.41291	2.17711			0.0165246	-0.0560653		-0.0187802	-0.0187996	0.157485
3.18332	3.12726		1.27009	1.41379	4.20988			0.119441	0.095594		0.000116723	0.0563834	0.0380179
3.18334	3.12884		1.27015	1.41453	3.10421			0.1827	0.169002		0.104717	-0.00727293	0.128214
3.18369	3.12966		1.27033	1.41518	1.84323			0.158999	0.132775		0.0578558	0.195467	0.0195137
3.18461	3.13307		1.27065	1.41633	0.773079			0.150882	0.0121612		0.0126096	0.179519	0.193541
3.18519	3.1342		1.27192	1.41674	2.07176			0.0972239	0.0874069		0.0182485	-0.032338	0.0519808
3.18539	3.13491		1.27389	1.41728	1.69988			0.0620711	0.0843057		0.19073	0.0732322	0.113749
3.18585	3.13522		1.27454	1.41761	2.04577			0.172343	0.0791099		0.109248	0.113956	0.0428678
3.19346	3.13576		1.27468	1.418	2.44635			0.207371	0.101776		0.0630548	0.0811123	0.0759501
3.1941	3.13614		1.27505	1.4188	2.54538			0.13137	0.0698238		0.168102	-0.0332302	0.182317
3.19489	3.13814		1.27586	1.41908	1.44578			0.0946137	0.183191		-0.0143039	-0.0566719	0.105656
3.19747	3.13825		1.27654	1.41912	2.81327			0.113487	0.110865		0.12373	0.107112	0.274559
3.19796	3.14124		1.27822	1.41963	3.1039			0.0363142	0.311979		-0.103365	0.130963	0.192265
3.19925	3.1417		1.28229	1.41988	2.0974			0.136389	0.0212321		0.0557982	0.0387709	0.032268
3.20052	3.1424		1.28302	1.42035	4.65713			0.0376274	0.153764		0.127631	0.133905	0.136416
3.20114	3.14455		1.2833	1.42111	1.71947			0.204384	0.0814248		0.0656137	-0.0158047	0.0527872
3.20137	3.14691		1.28359	1.42154	1.9296			0.107829	0.0639543		0.15333	0.113162	0.0687063
3.20148	3.14775		1.28399	1.4218	3.22723			0.22115	0.131635		0.0319889	-0.0145424	0.0593858
3.20654	3.14922		1.2848	1.42209	1.53846			0.0719691	0.146006		0.11899	0.041736	0.0347051
3.20885	3.14929		1.28599	1.42329	2.11416			0.0053638	0.127165		-0.022288	-0.15263	-0.0521808
3.20903	3.15281		1.28672	1.42454	3.91517			0.0382611	0.17121		0.184305	0.0250696	0.221346
3.20984	3.15463		1.28736	1.42518	2.35236			-0.0175762	0.169819		0.203699	-0.0492702	0.181799
3.21181	3.15682		1.28788	1.42566	2.17			0.0161356	0.117636		0.132994	0.209386	0.0695026
3.21484	3.15992		1.28922	1.42576	1.49916			0.151284	0.105421		0.066413	0.111945	0.0489773
3.21509	3.16211		1.29043	1.42645	1.59134			0.20056	0.193725		0.155541	0.136406	0.100453
3.21848	3.16265		1.29108	1.42754	2.82036			0.167202	0.151099		0.00437437	0.156697	0.158919
3.21885	3.16269		1.29228	1.42764	1.8816			0.0736371	0.155053		0.0200437	0.0850618	0.243621
3.21927	3.16524		1.29257	1.42788	1.8849			0.142804	0.0449583		0.17273	0.116764	0.0666224
3.21984	3.1673		1.2956	1.4295	2.59943			0.0490262	0.127689		0.109289	0.0760959	0.164749
3.22039	3.16806		1.29702	1.42985	1.62618			0.103494	0.0770622		0.077544	0.0864598	0.0115394
3.22243	3.16909		1.29825	1.43142	2.20298			0.192868	0.0897916		0.164298	0.0796444	0.122785
3.22324	3.16946		1.30017	1.43214	3.62032			0.0692303	0.161197		0.103594	-0.00419648	0.09188
3.22348	3.16963		1.30039	1.43242	2.63358			0.0621541	0.0243318		0.123977	0.0762639	0.0712282
3.22389	3.17271		1.30409	1.43266	1.89316			0.263008	0.0821295		0.0711484	0.0839675	0.0842889
3.2247	3.17272		1.30677	1.43266	1.86957			0.0592011	0.118992		0.142721	0.0737079	0.115809
3.22668	3.17356		1.30761	1.43337	2.28137			0.0671904	0.0205973		0.109615	0.0898135	0.0761967
3.22915	3.17361		1.30846	1.43337	1.21734			0.0743697	0.124494		0.0193389	-0.034641	0.16102
3.2292	3.17429		1.30866	1.43354	1.22856			0.176368	0.111756		0.0473192	0.0139211	0.0591718
3.22957	3.17541		1.30879	1.43481	2.30216			-0.002986	0.0864516		0.0797417	0.0783709	0.131884
3.22978	3.17632		1.30947	1.43575	1.86362			0.0861574	0.0816379		0.0536577	0.159265	0.108296
3.23188	3.17643		1.30972	1.43694	1.59832			0.278473	0.165485		-0.0643958	0.113398	0.14596
3.23189	3.17776		1.30988	1.4374	3.28895			0.140432	0.0166633		0.126004	0.0576139	0.204704
3.23389	3.17805		1.31155	1.43767	2.19647			0.186163	0.0742433		0.0926065	0.0548535	0.22516
3.23869	3.18034		1.31184	1.43784	3.8301			0.0444995	0.166217		0.166162	0.0706123	0.0480345
3.23909	3.18219		1.31239	1.43871	1.62146			0.20904	0.0641814		-0.0275012	0.165372	0.122389
3.23988	3.18491		1.31471	1.43885	1.73342			0.102479	0.150993		-0.030093	-0.0185262	0.101404
3.24001	3.18492		1.31511	1.44045	1.43918			0.118891	0.0648497		0.0942521	0.0246414	0.0660993
3.24019	3.18797		1.3172	1.44082	1.83486			0.175961	0.0697045		0.0522379	0.0116249	0.170982
3.24085	3.18827		1.3172	1.44088	2.84068			0.169242	0.0501972		0.092531	0.111242	0.210706
3.24115	3.18887		1.31823	1.44144	6.83662			-0.02607	0.134218		0.136413	-0.0571416	0.133225
3.24212	3.19569		1.31882	1.44295	1.85253			0.050631	-0.0279413		0.147352	-0.0426952	0.177468
3.24373	3.19979		1.31954	1.44322	0.970874			0.1207	0.121756		0.125854	0.159623	-0.100548
3.24498	3.20087		1.32095	1.44379	1.36023			0.166406	0.105119		0.0210079	0.0565619	0.0458437
3.24785	3.20618		1.32147	1.44485	1.71564			0.0700481	0.0201569		0.0118671	0.0676818	0.135788
3.25108	3.20794		1.32179	1.44524	1.77291			0.0683373	0.221532		-0.0348647	0.126117	0.0789956
3.25226	3.20981		1.32197	1.44578	2.44436			0.179889	0.0447948		0.129731	0.0879901	0.221948
3.25649	3.21089		1.3222	1.44636	3.41422			0.0719875	-0.0259642		0.0917776	0.0175757	0.168472
3.25672	3.21265		1.32263	1.44677	2.72455			0.141958	0.0781335		0.0774548	0.0436576	0.0916853
3.25758	3.21306		1.32263	1.44682	3.17356			0.0647617	-0.00306307		0.180646	0.0935424	0.134537
3.2582	3.2134		1.32304	1.45169	1.67846			0.131675	0.122986		0.0426395	0.0295922	0.116009
3.26072	3.21361		1.32743	1.45369	2.00824			0.173043	0.0416932		0.112594	0.0246504	0.137411
3.26158	3.21657		1.32751	1.45376	3.24339			0.156827	0.110697		0.0387042	0.0392649	0.119116
3.26261	3.21766		1.32782	1.45382	1.65414			0.142545	0.12011		0.0616392	0.108302	0.124651
3.26474	3.21888		1.32815	1.45474	2.3607			0.148178	0.0552411		0.0440405	0.125654	0.11541
3.2661	3.2226		1.3284	1.45478	3.26745			0.0777962	0.272842		0.165242	0.268513	0.138712
3.27283	3.22479		1.32864	1.45481	3.17146			0.0899122	0.0591057		0.114369	0.0892475	0.162905
3.27376	3.22634		1.32901	1.45519	3.05159			0.077264	0.0638935		0.151555	0.0551018	-0.0143587
3.27384	3.22968		1.32937	1.4565	2.59965			0.110819	0.20356		0.137163	0.123021	0.284934
3.2747	3.23057		1.33027	1.45655	1.94331			0.167725	0.0213811		-0.0319312	-0.0371468	0.0758426
3.27639	3.23171		1.33141	1.45674	2.60319			0.0996267	0.158415		-0.00471528	0.0495214	0.0416073
3.27649	3.23306		1.33156	1.45727	1.11262			0.072752	-0.029618		0.0422408	-0.0699785	-0.0106269
3.27715	3.23651		1.33273	1.45756	1.88584			0.124025	0.105229		0.0997048	0.0650091	0.0993346
3.27869	3.23834		1.33373	1.45765	2.18642			0.141526	0.100481		0.0622143	0.0231507	0.11198
3.27977	3.23859		1.33378	1.45859	3.1627			0.0286114	0.129903		0.0995158	0.0673168	0.139782
3.27996	3.23871		1.33561	1.45907	2.68978			0.0810909	0.0666335		0.0254219	0.0559459	0.131249
3.28033	3.24066		1.3359	1.46033	2.72061			0.147904	0.0951502		0.114976	-0.0426148	0.086977
3.2805	3.24268		1.33668	1.46182	3.0676			0.149811	0.134471		0.165233	-0.123055	-0.0161007
3.2807	3.24531		1.33698	1.46266	3.42759			0.211616	0.0470837		0.141559	0.095679	0.082958
3.28072	3.24549		1.33766	1.46315	2.41811			0.110365	0.110798		-0.00827121	0.100154	0.0100137
3.2833	3.24737		1.33869	1.4632	1.83377			0.140323	0.136562		0.0969779	0.175517	-0.0632548
3.28343	3.24915		1.33878	1.46386	2.30943			0.109915	0.111719		-0.0265713	0.0141436	0.121009
3.28364	3.24946		1.33891	1.4652	2.27034			0.104242	-0.0330081		0.0707288	0.142085	0.0931257
3.28387	3.25243		1.33958	1.46601	1.35235			0.183802	0.191453		0.0698519	0.142766	0.00210547
3.2866	3.25377		1.34003	1.46683	2.19541			0.210093	0.0696471		-0.0180198	-0.0765691	0.0869678
3.2871	3.25384		1.34144	1.46735	1.3127			0.0194707	0.107741		0.138854	-0.0183254	0.138367
3.28736	3.25738		1.34385	1.46839	3.72058			0.0691409	0.0817594		0.125336	0.0341262	0.210067
3.2874	3.25838		1.34389	1.46848	2.37098			0.080383	0.134253		0.117734	-0.0551154	0.215364
3.29082	3.26042		1.34409	1.46874	1.28988			0.191649	0.0352687		0.182594	0.00620627	0.130474
3.29092	3.26044		1.34429	1.4699	2.14379			0.154754	0.156348		0.156346	0.0536476	0.0254115
3.29133	3.26074		1.3454	1.47005	2.00185			0.149764	0.16824		0.00809389	0.325545	0.0334972
3.29155	3.26437		1.35023	1.47014	3.28483			0.0558432	-0.0484726		0.000269391	0.194933	0.0229261
3.29193	3.26633		1.35069	1.47018	2.71101			0.0292347	0.167727		-0.118952	-0.0895758	0.197418
3.29301	3.26721		1.35178	1.4709	1.64948			0.0826472	0.150625		0.0574813	0.145645	0.15643
3.29404	3.26839		1.35382	1.47099	1.45541			0.20562	0.0259661		0.00520407	0.0854414	0.0277446
3.29437	3.26911		1.3544	1.47275	2.33402			0.109225	0.0614134		0.11223	0.085445	0.0865413
3.30246	3.27006		1.35548	1.47312	2.64706			0.139022	0.0308976		0.0691524	0.0828945	0.282805
3.30443	3.2722		1.35602	1.47389	4.75793			0.14132	-0.0175486		0.0809507	0.2777	0.0220219
3.30484	3.27226		1.35695	1.47412	3.15804			0.156831	0.0233512		0.131197	-0.087956	0.141598
3.30497	3.2725		1.35695	1.47842	1.09429			0.145696	0.171223		0.107773	0.254637	-0.0396512
3.30558	3.27421		1.35719	1.47885	1.90826			0.160282	0.0566461		0.0702313	0.0561508	0.056534
3.30722	3.27511		1.35773	1.47912	2.03885			0.123434	0.127573		0.122563	-0.00147034	0.09967
3.30842	3.27625		1.35855	1.47943	1.65776			0.0924624	-0.110225		0.179285	0.114186	0.0243578
3.30928	3.28022		1.36013	1.47951	0.816012			0.0852688	0.0112682		0.00358271	0.0296897	-0.00825582
3.30965	3.28077		1.36126	1.48021				0.120625	0.012584		0.0701637	-0.00502787	0.111874
3.31139	3.28137		1.36179	1.48259	2.44258			0.102338	0.106915		0.0560343	0.0595007	0.0503876
3.31235	3.2911		1.3643	1.48423	2.52608			0.0750675	0.127247		-0.0187435	0.019373	0.175114
3.31382	3.29353		1.36565	1.48577	3.13076			0.183263	-0.0757171		0.0912962	-0.0674599	0.11651
3.3144	3.29623		1.36588	1.48722	1.09551			0.111501	0.060549		0.0588887	0.173007	0.0931827
3.31639	3.29765		1.36602	1.48778	2.00639			0.170049	0.0814697		0.0505796	-0.0130309	0.0646946
3.31818	3.29931		1.36656	1.48954	3.21161			0.0715612	0.153191		0.123883	0.0455434	-0.0580102
3.3183	3.30184		1.36786	1.49026	2.50114			0.169944	0.0774229		-0.0301941	0.181676	0.0850222
3.31998	3.30272		1.36822	1.4907	2.4265			0.17082	0.285327		0.187132	0.0850994	0.142943
3.32004	3.3045		1.36923	1.49108	1.33532			0.036328	-0.0284121		0.0974654	0.10739	0.0710019
3.3221	3.30774		1.36963	1.49111	1.87742			0.0359417	0.15285		0.0643261	0.112038	0.0585822
3.32404	3.30876		1.37038	1.49161	2.0854			0.166163	0.0554234		0.140665	0.127466	0.139611
3.32752	3.30877		1.37184	1.49206	3.6271			0.0827659	0.0847358		0.126015	0.143092	0.195825
3.3305	3.31296		1.37186	1.49254	2.68285			0.139833	0.1089		0.0949331	0.0308705	0.0567569
3.33056	3.31306		1.37216	1.49295	0.925681			0.0594248	0.00905085		0.198087	0.174278	0.0289916
3.33262	3.31769		1.37282	1.4932	2.45725			0.0911887	0.13399		-0.0133495	-0.084523	0.231775
3.33423	3.3183		1.37316	1.4936	2.09722			0.0750757	0.0803427		0.0886484	0.0926515	-0.00277087
3.33618	3.31846		1.37371	1.49362	1.42077			0.0985356	0.186037		0.192881	0.0869689	0.1091
3.3386	3.3188		1.3745	1.49402	4.57903			0.156333	0.0708439		0.227435	-0.035266	0.023208
3.34113	3.3208		1.37575	1.49413	2.90653			0.184931	0.140208		0.0689106	0.0256813	0.0967727
3.34138	3.32103		1.37615	1.49461	1.83336			0.115021	0.153748		0.0232415	0.0253217	0.0666896
3.34325	3.3216		1.3765	1.49486	2.20662			0.177559	0.177265		0.10386	0.167489	0.189801
3.34351	3.323		1.37746	1.4954	1.18274			0.0918556	-0.000305639		0.105788	0.0863381	-0.0854887
3.34455	3.32522		1.37821	1.49609	4.75182			0.0779307	0.153163		0.188437	0.0966944	0.152618
3.34531	3.32649		1.37911	1.49688	2.1742			0.112375	0.0535991		0.134455	0.0186909	0.0505974
3.34585	3.33151		1.37918	1.49797	1.42728			0.135585	0.284536		-0.0121142	0.0636613	0.0668477
3.34765	3.33333		1.38067	1.49961	2.23581			0.117542	0.120138		-0.0276299	0.066741	0.145207
3.34819	3.33664		1.38072	1.49968	1.32116			0.268946	0.0297959		0.034793	0.0757952	0.115501
3.34847	3.33761		1.38303	1.50048	4.12358			0.0929363	0.145563		0.0718993	0.211124	0.161506
3.35311	3.34018		1.38395	1.50104	4.25141			0.157502	0.174776		0.127642	0.117067	0.153593
3.3545	3.34034		1.38489	1.50125	2.0887			0.264411	0.109584		0.10442	0.118604	0.00967617
3.35493	3.34138		1.38521	1.50136	1.33212			0.191188	0.03256		-0.0849154	-0.0257697	0.0805189
3.35763	3.34347		1.386	1.50142	1.99269			0.0424076	0.208419		0.192363	0.0838225	0.0437523
3.35799	3.34443		1.386	1.50178	2.93101			0.152987	0.104588		0.124773	-0.0493502	0.125831
3.35856	3.34647		1.38669	1.50324	1.80561			0.127465	0.0994922		0.205369	0.207318	0.105798
3.3596	3.34692		1.38757	1.50451	2.11885			0.153725	0.0452078		-0.0130535	-0.0661122	0.0582417
3.36011	3.34702		1.38818	1.50459	2.33839			0.226307	0.0523168		0.072377	0.0245198	0.193394
3.36179	3.34764		1.3885	1.5059	2.00718			0.216213	0.128776		0.0738336	0.0620855	0.139397
3.36213	3.34803		1.38862	1.50763	3.90136			0.128508	0.0915074		0.0808577	-0.0852494	0.208656
3.36248	3.35012		1.38889	1.50872	2.13322			0.0874898	0.0512012		0.172607	0.103361	0.0188754
3.36528	3.3503		1.39064	1.50943	2.2244			0.0489245	0.0832729		0.0851991	0.246421	-0.0601129
3.36613	3.35582		1.39064	1.50958	2.99187			-0.00725535	0.259943		-0.00693327	0.0984908	0.06077
3.36715	3.35628		1.39114	1.50962	1.88427			0.16013	0.171814		0.123602	0.0708237	0.0821791
3.36734	3.35685		1.39174	1.51011	4.05829			0.166066	0.00779342		0.054025	0.0553215	0.0814764
3.36781	3.35779		1.39306	1.51064	1.91954			0.167599	0.133615		0.160411	0.0556605	-0.0310135
3.36826	3.36347		1.39339	1.51105	3.46001			0.0662663	0.103612		-0.0380519	0.0171172	0.129537
3.36878	3.36443		1.3938	1.51165	1.92073			0.153951	0.177722		-0.135357	-0.00208777	0.112527
3.36959	3.36593		1.39384	1.51188	2.43942			0.0564615	0.139981		0.0746133	0.127305	0.0998642
3.36979	3.36628		1.39396	1.51413	1.89899			0.133725	0.19724		0.0609436	0.134362	0.171541
3.37004	3.36889		1.39404	1.51428	2.53874			0.0285357	0.23223		0.0154483	0.121847	0.115437
3.37423	3.36932		1.3942	1.51455	1.78242			0.0517436	0.172739		0.128047	-0.0408839	0.118163
3.37553	3.37308		1.39516	1.51473	2.2729			0.164407	0.0349531		0.182654	0.00134988	0.0521413
3.37558	3.37353		1.39665	1.5148	3.95086			0.149077	-0.0100629		-0.0109412	0.0508499	0.0160066
3.3773	3.37579		1.3986	1.51515	1.56958			0.205339	0.00943839		-0.0299456	0.053392	0.0937872
3.37737	3.37903		1.39914	1.51515	1.19695			0.0747025	0.0262169		-0.00223491	0.102033	0.122047
3.37827	3.37909		1.39921	1.51532	2.9609			0.126303	0.0932711		-0.0286363	0.0178591	0.0847542
3.38048	3.37977		1.40154	1.51532	2.40946			0.100628	0.157173		0.134374	-0.114873	0.144922
3.38093	3.38272		1.40161	1.51637	2.4912			0.0477079	0.149827		0.0331222	-0.0368418	0.0467382
3.38162	3.3872		1.40381	1.51663	1.66497			0.289491	0.209152		-0.0943274	0.048697	0.117645
3.38264	3.38919		1.40389	1.51814	2.29953			0.224314	0.153073		-0.0540844	0.130759	0.108569
3.38358	3.38953		1.40406	1.51838	2.58165			0.0648667	0.183255		0.00549349	0.227776	0.0629225
3.38438	3.39216		1.40478	1.51885	2.04286			0.234106	0.0445096		0.149414	0.1754	-0.00318625
3.38502	3.39666		1.40733	1.51971	2.17106			0.0260071	0.0712581		-0.0555815	0.0167421	0.0377534
3.38573	3.40219		1.41264	1.52051	2.35227			0.0507321	0.0900658		-0.0415163	0.0975052	0.0437172
3.38603	3.40327		1.41335	1.52084	2.25776			0.209986	0.0846279		0.0760315	0.093312	-0.0506584
3.38618	3.40649		1.41343	1.52192	1.95884			0.0588122	0.128591		0.0747075	-0.0844011	0.168886
3.38629	3.40673		1.41482	1.52247	2.07059			0.051691	0.249699		0.0449917	-0.0144189	0.0655313
3.3873	3.40851		1.41484	1.52284	2.23943			0.0761578	0.0869401		0.0652073	0.111035	0.0727152
3.38931	3.41068		1.41498	1.52381	2.06256			0.041007	0.128821		0.0696023	0.0917022	0.111605
3.39019	3.41303		1.41629	1.5255	1.6612			0.0765435	0.199543		0.12495	0.118887	0.0506779
3.39233	3.41426		1.41643	1.52558	2.75897			0.168092	0.067467		0.0265381	0.119976	0.068563
3.39236	3.4157		1.41687	1.52685	1.63043			0.110402	0.117881		0.121931	0.0709626	0.125735
3.39271	3.41814		1.41706	1.52726	0.991572			0.102914	0.240087		0.276489	-0.101017	-0.0104802
3.39341	3.42165		1.41762	1.52866	2.94118			0.118996	0.194717		0.00482306	-0.034579	0.196639
3.395	3.42319		1.41893	1.52905	2.92094			0.0707919	0.132373		-0.0645787	0.0622773	0.139437
3.39506	3.42439		1.41993	1.52932	3.24103			0.155	0.165633		0.0499849	0.185175	0.0876466
3.39745	3.42459		1.42006	1.53177	2.05334			0.0570811	0.203763		0.0646502	0.0487256	0.0108819
3.40009	3.42637		1.42038	1.53218	1.82058			0.14489	0.113256		-0.019302	0.0472762	0.112765
3.40184	3.4293		1.42045	1.53266	2.81409			0.0402243	0.018059		0.0474434	0.0988978	0.162216
3.40357	3.42967		1.42256	1.53317	1.15448			0.101136	0.178373		0.0780489	0.0355479	0.171416
3.40495	3.43238		1.42269	1.53322	1.7623			0.121369	0.13183		-0.0629927	0.112017	-0.0272975
3.40642	3.43294		1.42276	1.53397	1.86839			0.220855	-0.0351513		0.162192	0.0578281	0.072221
3.40695	3.43422		1.42477	1.53405	1.92648			0.0699377	0.0911137		0.097972	0.0735813	0.0288175
3.40738	3.4358		1.42607	1.5349	1.42655			0.144548	-0.0148635		0.221597	0.104663	0.0721918
3.40842	3.43826		1.42857	1.53602	6.36423			0.0933092	0.113551		0.197411	0.0657118	0.0815378
3.40944	3.43846		1.42954	1.53604	2.08799			0.14112	0.0662764		0.109135	0.0093471	0.102274
3.40981	3.44048		1.43001	1.53639	2.29813			0.128265	0.0970925		0.0966781	-0.032407	-0.0230099
3.41034	3.44246		1.4307	1.53649	1.80601			0.0134658	0.161399		0.121311	0.06673	0.0362596
3.41184	3.44586		1.43172	1.53846	2.10784			0.12757	0.107924		0.156071	0.0709596	0.144645
3.41239	3.4556		1.43203	1.53963	1.40483			0.120631	0.124369		0.0836256	0.00796511	0.123312
3.41282	3.45876		1.43433	1.54216	2.87671			0.148601	0.095824		0.138155	0.0782859	0.148549
3.4148	3.46252		1.43461	1.54251	2.53238			0.0584841	0.10618		0.142234	0.101513	0.245365
3.41533	3.4626		1.43587	1.54252	2.61438			0.1809	-0.0302755		0.00338466	0.141812	0.105671
3.4176	3.47082		1.43592	1.54374	2.52352			0.153533	0.134078		0.0657192	-0.0156279	0.00349349
3.41799	3.47408		1.43596	1.5442	1.83199			0.11053	0.127999		-0.0313178	0.0705496	0.0202994
3.41832	3.47451		1.43662	1.54451	1.51032			0.220582	0.00718079		0.121476	0.216154	0.0772111
3.41891	3.47476		1.43693	1.54489	3.80963			0.185781	0.16028		0.128229	0.112016	-0.0838635
3.42237	3.47597		1.43745	1.54494	1.61989			0.102005	0.0926605		0.0636579	0.139827	-0.0751786
3.42302	3.47922		1.43839	1.54505	3.14041			0.13298	0.116212		0.131624	0.0630113	0.21625
3.42306	3.47931		1.43885	1.5451	2.05198			0.14014	0.134225		0.194802	0.039099	0.0709574
3.42514	3.48028		1.43931	1.54566	1.51811			0.118394	-0.0861362		0.0391706	-0.0032088	0.056676
3.42694	3.48199		1.43975	1.546	2.88866			0.0834086	0.12744		-0.00652949	0.137733	9.37005e-05
3.42752	3.48372		1.44073	1.54667	3.88734			0.100768	0.0916675		0.0199486	0.0949475	0.120685
3.42782	3.48562		1.4416	1.54696	0.588235			0.178219	0.0277733		0.00531007	0.0616308	0.141673
3.42872	3.48837		1.4419	1.54725	2.31043			0.100937	0.114694		0.0963711	0.0572064	0.149502
3.43145	3.49011		1.44292	1.54753	1.92771			0.190081	-0.0508359		0.0531074	-0.0494592	-0.0182083
3.43224	3.49222		1.44462	1.54758	2.71643			0.186363	0.0860703		0.0715435	-0.0447111	0.158649
3.43478	3.49364		1.44462	1.54782	1.98793			0.144153	0.0872992		0.0252129	0.0881358	0.134316
3.4349	3.49741		1.44503	1.54833	2.29555			0.15813	0.0345858		0.141163	0.0693618	0.0797623
3.43612	3.49955		1.44725	1.54885	2.48719			0.155263	0.0641589		0.0739213	0.175647	0.0638143
3.43629	3.50178		1.44782	1.54989	2.62922			0.130693	0.0850865		0.0338146	0.215714	0.102308
3.43656	3.50596		1.44876	1.55071	1.62547			0.124718	0.273019		0.188198	0.133384	0.21389
3.4388	3.5094		1.45128	1.55091	2.52508			0.240895	0.189428		0.0841378	0.119698	0.219271
3.43959	3.50996		1.45129	1.55131	2.84698			0.185636	0.127923		0.0751729	0.112202	0.0897805
3.43985	3.51292		1.45158	1.55181	1.34111			0.0910457	0.00755422		0.0819135	0.073094	0.0629955
3.44031	3.5132		1.45181	1.55211	1.83659			0.103457	0.17558		-0.131268	-0.0383391	0.0251299
3.44116	3.51332		1.45319	1.55403	2.58754			0.0882444	0.122841		0.0665875	0.043615	0.0893605
3.44233	3.51443		1.45423	1.55496	2.05561			0.211134	0.102973		0.0565291	0.138256	0.0631625
3.44255	3.51482		1.45587	1.55598	2.08664			0.165343	0.143218		0.107091	0.110703	0.181715
3.44277	3.51759		1.45644	1.55598	2.10626			-0.0231154	-0.0157125		0.0451599	-0.129927	-0.0115188
3.44504	3.51807		1.45645	1.55608	3.13368			0.0463276	0.051077		0.00936922	0.0631488	0.0797764
3.44562	3.51951		1.45779	1.55679	2.04794			0.216343	-0.0169665		-0.0111193	-0.0363935	0.0451933
3.44774	3.52032		1.45879	1.55763	2.49105			0.141895	0.096649		0.0697174	-0.0198652	0.121082
3.44892	3.52032		1.45929	1.55786	1.48504			0.236303	0.177883		-0.0196702	0.00213708	0.0591173
3.44898	3.52786		1.46034	1.55788	2.56621			0.0235715	0.209851		-0.00372297	0.000300681	0.147947
3.45353	3.52941		1.4624	1.56093	2.28211			0.11858	0.0378008		0.099792	0.106585	0.0835147
3.45372	3.53068		1.46252	1.56177	2.3907			0.142398	0.161993		0.137037	0.0291338	0.129633
3.45386	3.53582		1.4631	1.56205	2.56875			0.167685	0.10172		0.032219	0.0474148	0.123333
3.45507	3.53614		1.46444	1.5625	2.21607			0.0706553	0.190959		0.101665	0.0857676	0.170999
3.45926	3.53664		1.4652	1.5625	1.3611			0.150972	0.132945		0.0995121	0.159242	0.0282598
3.45972	3.53789		1.46539	1.56293	1.85325			0.10592	0.104226		0.0104167	0.0937967	0.072672
3.46201	3.53838		1.46564	1.56328	2.83979			0.0733083	0.171813		0.00286953	0.0599661	0.245442
3.46341	3.5409		1.4658	1.5635	1.90262			0.0762122	0.299891		0.0108498	0.15795	0.00381582
3.46425	3.54391		1.46648	1.56403	2.4343			0.196474	0.101785		0.127756	0.0771945	0.182158
3.46934	3.54674		1.46681	1.56522	1.70478			0.242895	0.0657637		0.0202604	0.075943	0.0993786
3.47039	3.54684		1.46751	1.56617	1.30601			0.170403	0.20193		0.103055	0.128949	0.200046
3.47062	3.5486		1.46759	1.56633	2.46624			0.101489	-0.00269577		0.115304	0.127397	0.0388918
3.47368	3.5503		1.46769	1.56633	2.89046			0.178449	0.0262067		0.109079	0.0466656	0.223208
3.47392	3.55229		1.46865	1.56817	1.91546			0.0943012	-0.0118748		-0.0150096	0.0499991	0.0811588
3.47438	3.55245		1.46902	1.56951	1.81173			0.117123	0.163433		-0.0762843	-0.0243837	0.20202
3.47476	3.55605		1.46909	1.57046	2.49143			0.0880229	0.140571		-0.0500406	0.158041	0.0345345
3.47551	3.55755		1.46924	1.57103	1.75331			0.147665	0.139982		0.073653	0.197469	0.0339381
3.47567	3.55916		1.47017	1.57113	2.04224			0.056219	0.19687		0.131168	0.157579	0.102365
3.47573	3.56088		1.47032	1.57122	2.3072			0.136611	0.0854087		-0.0146574	0.108497	0.133746
3.47622	3.56459		1.47093	1.57139	2.4551			0.112508	0.163671		0.0486813	-0.0210427	0.107174
3.47663	3.56688		1.47171	1.57233	1.67708			0.0933965	0.095352		0.0462504	0.0285076	-0.00506842
3.4793	3.56698		1.47253	1.57279	1.67303			0.184382	0.0624022		-0.0102463	0.0886136	0.066294
3.48112	3.56758		1.47338	1.57283	1.48082			0.10931	-0.057067		0.0132103	-0.00257243	0.115695
3.4821	3.57143		1.47351	1.57303	3.2596			0.205916	0.140763		0.0275052	0.0757028	0.0690266
3.48245	3.57202		1.47354	1.57393	1.97381			0.135468	0.0934082		0.142789	0.0576334	0.0651601
3.484	3.57292		1.47383	1.57417	2.2522			0.1741	0.0897126		0.198898	0.00878451	0.0870048
3.48552	3.57884		1.47475	1.5748	2.75339			0.156929	0.0932495		0.00760663	-0.051955	0.129312
3.48849	3.58033		1.4751	1.5748	1.86704			0.139296	0.135414		0.0516153	0.0364746	0.0868972
3.48887	3.5828		1.47579	1.57516	2.79772			0.169677	-0.0769933		0.0545585	-0.0657786	0.210267
3.48968	3.58716		1.47618	1.57541	1.05053			0.158075	0.104913		0.175677	0.0804438	-0.0918204
3.49046	3.58842		1.4773	1.57601	1.71374			0.143322	0.187735		0.167649	0.159494	0.150419
3.49132	3.59281		1.47783	1.57638	2.94797			0.0576953	0.0847811		-0.0485283	0.0460645	0.134064
3.49218	3.59464		1.47826	1.57658	1.66722			0.160758	0.0878411		0.155663	0.105013	0.113748
3.49265	3.59593		1.47898	1.57974	2.7267			0.0900811	0.146577		0.13576	0.253531	0.136973
3.49418	3.59654		1.47983	1.57974	3.15769			0.0656046	0.207272		0.194347	0.0597845	0.0322288
3.49836	3.5987		1.47992	1.5798	3.06604			0.276249	0.00851017		0.106637	0.0359935	-0.0735025
3.49946	3.59904		1.48053	1.57999	1.93186			0.109369	0.0523175		0.155063	0.172038	0.0328569
3.49948	3.60015		1.48199	1.58082	3.77886			0.112023	0.033355		0.016795	0.0057423	0.146432
3.5023	3.60851		1.48251	1.58206	1.91953			0.129001	0.0838027		0.0620038	0.0653348	0.159859
3.50333	3.60987		1.4832	1.58251	4.64962			0.0750546	0.151516		0.0696853	0.085445	0.166229
3.50378	3.61005		1.48344	1.5838	3.16313			0.047857	0.0557231		-0.0333097	-0.0893493	0.136183
3.50619	3.61017		1.48414	1.58385	4.44874			0.252489	0.0818611		-0.0593161	0.0581029	-0.01094
3.50829	3.62234		1.48474	1.58395	2.73034			0.160384	0.100119		0.195168	0.0916005	0.0794328
3.50838	3.6251		1.4855	1.58507	1.87276			0.120987	0.204235		-0.0460796	0.0633645	0.081424
3.51005	3.63061		1.48554	1.58511	2.26198			0.156188	0.0768682		-0.0908212	-0.00787704	0.0763746
3.51092	3.6308		1.48569	1.5858	1.86129			0.102652	0.136055		0.0829495	0.157795	0.130976
3.51413	3.63319		1.48588	1.58592	3.30334			0.0464933	0.0834283		0.144779	0.0299873	0.111405
3.51611	3.63481		1.48705	1.58602	0.0805153			0.0463853	0.160945		0.0278764	0.109644	0.135548
3.51672	3.63837		1.48727	1.58648	1.68959			0.209508	-0.0484303		0.0524754	0.0263131	0.0428974
3.51795	3.64026		1.4878	1.58691	2.77336			0.0861116	0.110471		-0.0303156	0.022985	0.110834
3.51806	3.64026		1.48841	1.5873	1.55533			-0.014901	0.113216		-0.0217047	0.0959374	-0.0749584
3.51875	3.64042		1.48843	1.58765	2.08427			0.219383	0.0898266		0.0149619	0.0827705	0.075595
3.51889	3.64411		1.48876	1.58795	0.842741			0.0321697	0.169114		0.0424047	0.0163678	0.0344665
3.52133	3.64474		1.489	1.58856	1.88679			0.123275	0.0737385		-0.0859453	0.00427629	0.0329631
3.5267	3.6452		1.48976	1.58881	4.74496			0.0679654	0.0807494		0.0566399	-0.0791903	-0.0751617
3.52764	3.64525		1.49099	1.58956	0.839601			0.150622	0.0922514		-0.00672366	0.0198382	0.0219636
3.52781	3.64539		1.4931	1.58968	1.74681			-0.012811	0.289244		0.15916	0.0901225	0.157178
3.53166	3.6471		1.49418	1.58988	2.39223			0.158421	0.197892		0.243261	0.211959	0.208818
3.53254	3.64787		1.49474	1.59002	2.2162			0.131573	0.230496		0.0296918	0.0601245	0.088053
3.53328	3.65117		1.49477	1.59004	1.49162			0.124029	0.16003		0.0969065	-0.0559784	0.0947953
3.5338	3.6541		1.49726	1.59186	6.82318			0.135069	0.11635		0.078594	-0.0546999	0.0961588
3.53482	3.65513		1.49813	1.59218	1.96051			0.0968346	0.166858		-0.0199998	0.0709504	0.0850783
3.53505	3.65908		1.49948	1.59225	2.8246			0.113399	0.00514928		0.0037372	0.120138	0.0722841
3.53539	3.66008		1.5	1.59282	2.23784			0.0861202	0.159788		0.12546	0.0876299	0.0171934
3.53583	3.66368		1.50021	1.59436	0.463372			0.27988	0.275382		0.0688845	0.168604	0.0459696
3.53868	3.66667		1.50073	1.59533	2.40292			0.234396	0.0799024		0.0889516	-0.0243908	0.11708
3.53946	3.6667		1.50094	1.59574	2.11671			0.16811	0.145896		-0.0115997	0.0684119	0.198009
3.54048	3.67029		1.50223	1.59613	2.67461			0.166786	0.000631904		0.182925	0.125221	0.236084
3.54187	3.67133		1.50226	1.59631	1.22859			0.0731889	0.0817149		0.0515127	0.0575893	0.0886991
3.54189	3.67332		1.50253	1.59705	3.86266			0.12131	0.126189		0.00718062	0.0699196	0.115917
3.54815	3.67355		1.50392	1.5977	1.60221			0.193763	0.125185		0.142707	0.0246748	0.094112
3.54835	3.67666		1.50559	1.59923	2.54116			0.158708	0.129746		0.0479687	-0.0144047	0.273118
3.54906	3.6805		1.5064	1.59966	2.22913			0.122372	0.0987648		0.168895	-0.0336475	0.124703
3.55275	3.68497		1.50647	1.6	2.64054			0.12222	0.107386		0.14124	0.113961	0.0447056
3.55387	3.6864		1.50679	1.60031	2.4087			0.147035	0.291045		0.0468817	-0.00784555	0.124861
3.55425	3.69641		1.5068	1.6013	2.16321			0.100572	0.136817		0.24902	0.0873194	0.125428
3.55583	3.69655		1.50732	1.6014	1.48829			0.0318792	0.0710832		0.0246345	0.00101932	0.11363
3.55748	3.69765		1.5074	1.60235	3.03752			0.107649	0.025802		0.010341	-0.0398996	0.182944
3.55944	3.69809		1.50754	1.60279	2.92259			-0.0303232	0.0733897		0.0752338	0.163273	0.098611
3.55954	3.70035		1.50897	1.60319	2.87982			0.051767	0.13935		0.15251	-0.00541055	0.037491
3.56011	3.70038		1.50969	1.60343	1.82613			0.0863832	0.00982547		0.137526	0.125049	0.10119
3.56034	3.70071		1.51035	1.60386	2.14597			0.099759	0.144839		0.0673396	0.0936464	0.0802021
3.56071	3.70084		1.51123	1.60391	1.9839			0.114529	0.102538		0.0281163	-0.0192684	0.0402331
3.56284	3.7013		1.51257	1.60449	1.32537			0.161526	0.130615		0.0233326	0.0214159	0.0976527
3.56615	3.70201		1.51298	1.60571	1.93929			0.1796	0.0053632		-0.0777605	0.0583118	0.107435
3.56643	3.70424		1.51316	1.61147	1.18404			0.101706	0.14111		0.137219	0.0300498	0.0358696
3.56834	3.70541		1.51336	1.6122	7.15583			0.219994	0.186007		-0.0733357	0.00551848	0.17517
3.57005	3.70588		1.51408	1.61316	1.19128			0.18778	0.111791		0.0912601	0.256657	0.0795307
3.57034	3.71045		1.51515	1.61389	1.79151			0.111176	0.0892957		-0.0394152	0.146013	0.173255
3.57434	3.71067		1.51695	1.61507	2.85714			0.127737	0.0533575		0.134912	0.0335731	0.17551
3.5773	3.71276		1.51739	1.61602	2.83427			0.150977	0.128293		-0.00125215	0.157098	0.162731
3.57893	3.71379		1.5184	1.61663	2.06338			0.152834	0.142546		0.280077	0.1994	0.0878716
3.57942	3.71492		1.51844	1.61685	3.223			0.242199	0.16599		0.127016	0.100569	0.0230578
3.58015	3.71497		1.51992	1.61817	3.81129			0.0784958	0.0729386		-0.00641472	0.0328328	0.0905834
3.58426	3.71753		1.51998	1.61822	1.85268			0.111154	0.0409664		0.0753928	0.253945	0.117353
3.58647	3.71859		1.5204	1.61855	2.64471			0.0931799	0.0301117		0.0574383	0.0400123	0.112305
3.58714	3.72168		1.52071	1.61918	2.06619			0.0209849	0.0779986		-0.0351648	0.0596057	0.14311
3.58769	3.72219		1.52255	1.61927	1.57886			0.127278	0.150007		0.0801429	0.131651	-0.0861177
3.58789	3.72366		1.52481	1.62053	4.72765			0.0652638	0.195594		0.154677	-0.098069	0.156616
3.58823	3.72467		1.52522	1.62075	2.34469			0.18961	0.153223		0.111589	0.0793068	0.153066
3.59122	3.72496		1.52619	1.621	1.94175			0.252501	0.131815		0.0101325	0.155158	0.184195
3.59287	3.73184		1.5285	1.62136	3.95822			0.075618	0.118042		-0.0279443	0.157055	0.110194
3.59363	3.73444		1.52926	1.62252	4.48766			0.136989	0.041122		0.102828	0.0670917	0.104031
3.59463	3.73542		1.52967	1.62308	1.39807			0.0677074	-0.0607578		0.0133931	0.0499875	0.084249
3.59477	3.73632		1.53052	1.62388	1.41976			0.0382197	0.319563		-0.00178309	0.13718	0.121228
3.59526	3.73945		1.53072	1.62582	2.64588			0.0504697	0.156029		0.0117159	0.0631075	0.11664
3.59712	3.73984		1.53167	1.62647	2.33738			0.0290401	0.140357		-0.0499869	-0.0232824	0.0662072
3.59738	3.74365		1.53329	1.62734	2.40191			0.167476	0.20327		0.0862925	0.00858881	0.12602
3.59801	3.7475		1.53336	1.62807	1.89723			0.0514666	0.0442345		0.143847	0.0956955	0.140778
3.59848	3.74969		1.53414	1.62872	3.37285			0.147877	0.0612567		0.0978227	0.166533	0.130831
3.5995	3.75158		1.53437	1.63065	0.635767			0.198866	0.108799		0.0574945	0.0918945	0.0378498
3.6	3.7542		1.53562	1.63208	1.55214			0.133588	0.197018		0.194723	0.0734705	0.0407725
3.60003	3.75619		1.53607	1.63361	1.91924			0.0181551	0.00181278		-0.0166429	0.019072	-0.00272259
3.6015	3.75796		1.53608	1.63675	0.654711			0.17646	0.0627161		0.065003	0.165924	0.0588813
3.6036	3.75797		1.53617	1.6369	2.43808			0.178545	0.0948993		0.205139	0.0347796	0.167027
3.60407	3.75901		1.53664	1.63858	1.90292			0.145352	-0.019351		0.0887165	0.0505017	0.130724
3.60581	3.75971		1.53725	1.63883	1.34883			0.011487	-0.0592001		0.0858957	0.196393	0.134381
3.60669	3.76113		1.53755	1.6391	3.69946			0.180559	0.176848		0.120357	0.0999211	0.0784195
3.60791	3.76335		1.5376	1.63912	2.13193			0.133983	0.062595		0.0421114	0.0477893	0.148783
3.60897	3.76451		1.53909	1.63934	1.56285			0.12026	0.104977		0.154092	0.0261998	0.092297
3.60946	3.76488		1.54049	1.63998	1.90283			0.0967856	0.199032		0.0163094	0.219191	-0.0253364
3.60965	3.76676		1.54123	1.63998	2.89411			0.095538	0.0774754		0.0493378	-0.0133588	0.083829
3.61205	3.7694		1.54147	1.64026	2.42765			0.172557	0.100912		0.162547	0.0479662	0.0335466
3.61233	3.77397		1.54165	1.6406	1.8824			0.0567297	0.0712507		0.0593233	0.00282145	0.130954
3.61402	3.77473		1.54242	1.64265	1.37266			0.0793365	0.203367		0.0322538	-0.0107014	0.0431014
3.6149	3.77601		1.5443	1.64319	1.13275			0.134104	0.129973		-0.109069	0.0814637	0.0216183
3.61563	3.77668		1.54472	1.64344	4.04962			0.140844	0.0278512		0.107403	0.097348	0.158594
3.6203	3.77752		1.54509	1.64362	7.82262			0.175255	0.156815		0.0942687	-0.0323462	0.0540399
3.62174	3.78015		1.54521	1.64384	2.74936			0.0868191	0.214041		0.189937	0.119326	0.140639
3.62288	3.78046		1.5457	1.6441	2.25274			0.0294027	0.197667		-0.066713	-0.00723252	0.169771
3.62349	3.78226		1.54572	1.64482	1.82693			0.149751	0.10491		0.0124541	0.0551703	0.156318
3.62457	3.78788		1.54589	1.64496	1.73077			0.0385587	0.249254		-0.0714906	0.103412	0.194304
3.62628	3.79223		1.54639	1.64534	2.80524			-0.0041205	0.0204095		0.0922628	0.127812	0.0147944
3.62629	3.79395		1.54717	1.64808	2.35671			0.145345	0.130553		0.107737	0.142305	0.0446491
3.62648	3.79699		1.5473	1.6487	1.99315			0.276693	0.13329		0.102594	0.0695546	0.206946
3.62706	3.79903		1.54799	1.64888	1.55125			0.14013	0.246633		0.00792957	-0.088119	0.0469973
3.62773	3.80683		1.54875	1.64926	1.16177			0.101194	0.222632		-0.080167	0.0417602	0.000716357
3.62801	3.8085		1.54961	1.64954	1.75358			0.137283	0.0849463		0.114353	0.111147	0.0324218
3.6299	3.81351		1.55039	1.64989	3.59031			0.0343706	0.0497561		-0.0122747	0.0104127	0.12269
3.63112	3.81655		1.55169	1.65161	2.39405			0.097676	0.0800937		0.0796124	0.0707942	0.0904092
3.6326	3.82414		1.55237	1.65265	2.43092			0.117357	0.246893		0.00813686	-0.0355894	0.0560266
3.63414	3.82485		1.55262	1.65307	3.15429			0.169406	0.114649		0.16215	0.0625259	0.0566108
3.63541	3.82605		1.55423	1.65398	1.3251			-0.0152465	0.047792		0.139212	0.0341501	0.303378
3.63547	3.82696		1.55543	1.65509	2.65686			0.181683	0.261251		-0.0437514	0.131579	0.0823491
3.63794	3.8327		1.55621	1.6585	3.16936			0.20414	0.237473		0.108461	-0.0539174	0.0694312
3.63837	3.83356		1.5567	1.65877	3.84236			0.192011	-0.0794448		-0.00851997	0.0268328	0.0446865
3.64162	3.83496		1.55695	1.65894	2.44771			0.0941954	0.0521707		0.132099	0.0449896	0.328118
3.64353	3.83775		1.55723	1.65917	3.34295			-0.00889871	0.156697		0.00190976	0.183039	0.150123
3.64458	3.84086		1.55734	1.66026	1.29272			0.12733	0.0619152		-0.0607099	0.0159585	0.0391063
3.64502	3.8498		1.55776	1.66118	2.03352			0.150883	0.110016		0.145347	0.115306	0.0905776
3.64802	3.85053		1.55859	1.66135	1.6245			0.0614564	0.144121		0.000247448	-0.0426145	0.119516
3.64911	3.85207		1.55925	1.6616	1.32933			0.26594	0.0473345		0.0646825	0.104323	0.222734
3.64956	3.85371		1.56018	1.6617	4.14676			0.131306	0.0728006		0.0893035	-0.0931128	0.169584
3.65122	3.85405		1.56023	1.66297	2.29691			0.0110451	0.0763213		-0.0829015	0.0823031	0.0739425
3.65198	3.85698		1.56084	1.66384	3.19038			0.113019	0.0692955		-0.0437769	-0.00457825	0.162357
3.65439	3.8581		1.5613	1.66409	2.07242			0.114832	-0.0220416		0.125441	0.0684318	0.0668693
3.65441	3.86048		1.56146	1.66449	1.88487			0.208505	0.108428		0.121552	0.0290648	0.176916
3.656	3.86403		1.56166	1.66516	2.18402			0.0263171	0.0609719		-0.0748125	0.138035	0.109223
3.65747	3.86548		1.56384	1.66606	1.58929			0.102453	0.0273581		0.0674225	0.0462352	0.0364522
3.6627	3.87014		1.5646	1.66667	2.79574			0.137178	0.0828044		0.0689542	0.0863397	0.163049
3.66341	3.87454		1.56476	1.6674	3.01205			0.0720585	0.152375		0.0418976	0.168002	0.226754
3.66443	3.87607		1.56546	1.66744	2.55247			0.149357	0.0849678		-0.0361664	-0.0286977	0.133644
3.6647	3.87762		1.56547	1.66758	2.26075			0.205218	0.105013		0.157974	0.052294	0.0782979
3.66737	3.88032		1.56654	1.6679	2.38416			0.195616	0.169185		0.153341	0.112675	0.184248
3.6707	3.88285		1.5674	1.66821	2.51072			0.162777	0.0656959		0.186245	0.182398	0.121199
3.67285	3.88487		1.5681	1.66941	2.53925			0.0255611	0.00030186		-0.00210254	0.0113612	0.0450933
3.67405	3.88619		1.56863	1.67024	1.7094			0.0901501	0.125146		0.0883054	0.120895	0.00468334
3.67469	3.88748		1.56895	1.67127	2.01607			0.102874	0.101167		0.0701543	0.0261122	0.0560122
3.67628	3.88811		1.56955	1.67184	1.99801			0.230386	0.0503359		-0.0620797	0.161777	0.16419
3.67686	3.89069		1.57041	1.67324	2.26126			0.0963235	0.113637		0.0296456	0.132292	0.0644424
3.67907	3.89642		1.57042	1.67335	2.17923			0.143905	0.185456		0.0550135	0.159967	0.0380757
3.68018	3.89734		1.57168	1.67364	2.6023			0.139605	0.226871		0.0570992	0.14975	0.180418
3.68092	3.89761		1.57218	1.67497	2.6126			0.17753	0.148359		0.106383	0.0732008	0.0256404
3.68098	3.9003		1.57303	1.67546	1.30813			0.0245595	0.0655577		0.0689485	0.0468709	0.140819
3.68103	3.90056		1.57346	1.67645	2.63574			0.17351	0.149976		0.112256	0.215298	0.165319
3.68108	3.90373		1.5735	1.67778	2.53303			0.107717	0.0927957		0.116015	0.0921868	-0.0172677
3.6821	3.90669		1.5748	1.67832	3.42679			0.126066	0.0574664		0.0276044	0.027516	0.262787
3.68241	3.90796		1.57536	1.67834	2.25496			0.16799	0.136023		0.0666393	-0.0137521	0.0967084
3.68287	3.90801		1.57581	1.67854	3.89053			0.175931	0.0952481		0.0872537	0.00651903	0.161884
3.68305	3.90933		1.57581	1.67883	1.94461			0.0584903	0.0483784		0.11692	0.0588246	-0.0488991
3.68597	3.91039		1.57597	1.67981	2.09581			0.168059	-0.0683979		-0.0194304	0.138583	0.0231668
3.68597	3.91095		1.57674	1.67993	2.92313			0.150845	0.0196949		-0.122936	0.0962881	0.160413
3.6861	3.9113		1.57846	1.68067	2.19985			0.111966	0.126602		0.0313313	0.0719323	0.112041
3.68856	3.91681		1.5787	1.68109	1.70636			0.185423	0.0270897		0.0200573	0.144125	0.0773569
3.68977	3.91794		1.57873	1.68115	3.25879			0.198072	0.0514267		0.24716	-0.100272	0.073399
3.69299	3.92353		1.57895	1.68182	2.23221			0.16992	0.185947		0.0724038	0.162257	0.094169
3.69536	3.92365		1.57986	1.6821	3.17249			0.0286287	0.230296		0.0759235	0.0614833	0.0410565
3.69916	3.92435		1.57993	1.68214	2.04989			0.164564	-0.0538093		0.17438	0.0853195	0.0268381
3.69944	3.92842		1.58194	1.6822	2.75312			0.189203	0.0311538		0.15263	0.0543147	0.138816
3.70104	3.92885		1.58205	1.68399	2.46209			0.176794	0.123084		0.0664859	0.0720321	0.0709973
3.70314	3.93959		1.58293	1.68459	1.68294			0.241426	0.102248		0.109999	0.0670909	0.0263451
3.70341	3.9405		1.58311	1.68497	1.55906			0.0596179	0.217127		-0.0130718	0.0474268	0.168308
3.70785	3.94265		1.58317	1.68539	4.08348			0.200138	0.0869944		0.0152569	0.115962	0.0672122
3.70813	3.9588		1.58796	1.68617	2.21394			0.105997	0.280928		0.156147	0.166803	0.0471575
3.70816	3.96335		1.58805	1.68625	2.48359			0.205234	0.198394		0.0379838	0.0707217	0.0468639
3.70917	3.96722		1.5884	1.68626	2.18186			0.115545	0.087853		0.130153	0.12991	0.122468
3.71008	3.97013		1.59073	1.68671	1.97183			0.116431	-0.00284225		0.125546	0.0883305	0.152879
3.71104	3.97081		1.59251	1.68672	2.25924			0.0765736	0.016344		0.195669	0.0521377	0.043675
3.71234	3.97106		1.59337	1.68692	1.40653			0.165514	-0.0248797		0.0179564	0.0522666	0.0461511
3.7144	3.97398		1.59532	1.68807	3.78637			0.218335	-0.0529132		0.0934004	0.130396	0.0709975
3.71556	3.97606		1.59637	1.68808	1.71796			0.142784	-0.0237537		0.104321	0.0609267	0.0297403
3.71569	3.97614		1.5964	1.68812	1.43567			0.173437	0.0481699		0.0502855	0.0226796	0.0974442
3.71731	3.98087		1.59644	1.68822	1.63693			0.114212	0.169885		0.0347231	-0.0294533	0.0373901
3.71857	3.98619		1.59676	1.68856	1.77005			0.172481	0.0444034		0.0953047	0.236222	-0.011763
3.71938	3.99066		1.59728	1.68981	5.46381			0.236432	0.198535		0.0616345	0.16923	0.0347313
3.72021	3.99254		1.59858	1.69001	1.49558			0.0781727	0.00649896		0.122597	0.145754	0.144213
3.72168	3.99592		1.59888	1.69004	1.34822			0.0899075	0.0894214		0.03576	0.0761522	0.0260833
3.72267	3.99928		1.59905	1.69019	1.81281			0.100905	0.0569126		0.00178584	0.0963008	0.110196
3.72493	4.00328		1.59915	1.69086	2.34314			0.144572	0.0592717		0.153096	0.0844718	0.0895023
3.725	4.00453		1.5997	1.69153	2.06236			0.175869	0.226881		0.151842	0.110802	0.158625
3.72625	4.01423		1.60041	1.69186	2.59317			0.087793	0.164175		0.118187	-0.00201585	-0.0227667
3.72732	4.01744		1.6013	1.6925	2.73481			0.209576	0.157678		-0.021282	0.127108	0.0350014
3.72791	4.02064		1.60228	1.69256	2.50514			0.05768	0.0718338		0.0950846	0.188657	0.229548
3.72987	4.0265		1.60256	1.69284	5.14932			0.0618736	0.120233		0.0271371	0.296332	0.220068
3.7314	4.02654		1.60273	1.69392	1.5309			0.157069	0.00155482		0.0202226	0.142673	0.166406
3.73143	4.02659		1.60308	1.69522	2.07407			0.203343	0.257997		-0.103021	0.0073478	0.0332744
3.73215	4.02723		1.60445	1.69566	2.59554			0.191923	0.117375		-0.0167839	-0.0461498	0.150591
3.73396	4.03186		1.60478	1.69593	0.987184			0.00725011	0.134039		0.0781871	0.023871	0.096546
3.73484	4.03769		1.60531	1.69608	3.88529			-0.11471	0.120427		-0.000499534	0.0878522	0.0283772
3.73576	4.04255		1.60539	1.69621	1.17139			0.120236	0.175833		0.109307	0.0416948	0.0902349
3.7364	4.04541		1.60565	1.69707	2.71193			0.0320365	0.0192361		0.129078	0.132829	0.138669
3.73692	4.04711		1.60615	1.69744	1.82317			0.170347	0.034673		0.0334531	0.0744493	0.103893
3.74095	4.0496		1.60634	1.69767	2.7548			0.0662472	-0.0197925		0.141316	0.0607156	0.288157
3.741	4.05126		1.60813	1.6977	3.99451			0.162181	0.158504		0.0546129	0.0928543	0.221179
3.74184	4.0525		1.60851	1.70011	2.37472			0.0740636	0.040518		0.0962457	0.107403	0.0324757
3.74371	4.05257		1.60881	1.70109	1.98918			0.173397	0.0667985		-0.0103846	0.21952	0.209684
3.74585	4.05705		1.60896	1.70128	2.35795			0.0537027	0.186193		-0.0437034	-0.0377852	0.114965
3.7477	4.05922		1.61002	1.7015	3.12448			0.21424	0.0599838		-0.017603	0.102625	0.169701
3.74947	4.06108		1.61124	1.70154	1.39322			0.125486	-0.0822145		0.248327	0.0468697	0.133068
3.75121	4.06135		1.61152	1.7017	1.42593			0.13281	-0.110551		0.0776108	-0.00263095	0.0899389
3.75238	4.0619		1.61204	1.70192	6.56425			0.242213	0.249111		0.0759648	0.0964273	-0.0253335
3.75258	4.06467		1.61248	1.70213	2.69432			0.153253	0.224178		0.182944	0.0253332	0.144903
3.75323	4.06856		1.6129	1.70254	1.36768			0.129473	0.0589382		0.0756116	0.238618	-0.00712905
3.75466	4.06886		1.6129	1.70288	2.1489			0.0206658	-0.0205509		-0.0723966	0.113585	0.174534
3.75768	4.07687		1.61441	1.70292	1.66551			0.183713	0.0301177		0.00608063	0.0312106	0.142961
3.75822	4.08087		1.61455	1.70318	2.07705			0.106426	0.170801		0.0105966	0.175949	0.139629
3.75996	4.08367		1.61562	1.70341	2.27192			0.180422	0.161032		0.146397	0.0828925	0.164678
3.76574	4.08414		1.61657	1.70374	2.26361			0.0888753	0.0702341		0.205716	0.106027	0.0459538
3.76855	4.09015		1.61751	1.70399	1.75581			0.13712	0.119275		0.1357	0.124166	0.0881256
3.76887	4.09388		1.6178	1.70558	4.36464			0.0466086	0.152363		0.118618	0.159692	0.142087
3.7693	4.09745		1.61794	1.70643	1.40738			0.167317	0.0893657		0.0123854	0.175555	0.0905558
3.76935	4.09812		1.61934	1.70648	2.8341			0.241344	0.0737642		0.0282964	0.0528355	0.108289
3.76942	4.09836		1.61991	1.70654	2.62376			0.101332	0.084146		0.0562525	-0.0510329	0.17685
3.77056	4.10118		1.6201	1.70676	2.16922			0.256526	0.143817		0.0905045	0.0529322	0.177303
3.77226	4.10781		1.62042	1.70697	2.16125			0.194599	0.0381666		0.00342117	0.0830628	0.187135
3.77235	4.10894		1.62173	1.70725	2.45767			0.203344	-0.0407844		0.0319185	0.0736833	0.155552
3.77332	4.11582		1.62492	1.70753	1.87302			0.0688258	-0.0425125		0.0659417	-0.0135442	0.0238788
3.77376	4.11921		1.6262	1.70792	2.34444			0.117112	-0.0427511		0.119616	0.168292	0.0480213
3.77469	4.12036		1.62688	1.70871	1.8551			0.0332329	0.0610831		0.0190248	0.0352228	0.197682
3.78273	4.12038		1.62754	1.70926	1.25171			0.117857	0.0834232		0.0544542	0.121604	-0.0260532
3.78407	4.12058		1.62774	1.7094	3.04173			0.0959766	0.0395919		-0.0126937	0.0201385	0.0648638
3.78442	4.12328		1.628	1.7094	2.58457			0.153176	0.106791		0.0511365	0.0473217	0.015979
3.78603	4.12893		1.62813	1.71001	3.17985			0.194216	0.191915		-0.0309614	0.043816	0.00453986
3.78704	4.13142		1.62879	1.71062	2.22525			0.196929	0.139444		0.232533	0.222051	0.124688
3.79152	4.13442		1.62907	1.71131	2.35356			0.154857	-0.0545501		0.144764	-0.0717769	0.0395835
3.79281	4.13534		1.62917	1.71157	1.38694			0.21112	0.190949		-0.0171381	-0.0145311	-0.0234241
3.79637	4.1365		1.62924	1.71256	2.22791			0.104366	0.129773		0.175897	0.0500758	0.10389
3.79733	4.13896		1.62996	1.71276	1.79309			0.083193	0.0347589		0.0987625	0.0967917	0.0179377
3.79868	4.14089		1.63009	1.71331	2.94426			0.103005	0.0224031		0.0377724	0.11268	0.215465
3.79959	4.14147		1.63373	1.7142	2.9061			0.137386	0.106072		0.0922042	0.0706089	0.118392
3.80155	4.14437		1.63581	1.71506	2.02299			0.0910924	0.156743		0.12244	0.130487	0.0976992
3.80435	4.14766		1.63619	1.71535	2.92734			0.203536	0.0727343		-0.0370315	0.081003	0.0396276
3.80672	4.14889		1.6363	1.71727	4.31331			0.179296	0.205276		-0.0408612	0.0684164	0.222097
3.81113	4.14891		1.63643	1.71756	1.87477			0.153202	0.153095		-0.0529118	0.0691171	0.0975873
3.81306	4.152		1.63662	1.71812	1.59266			0.188359	0.0905423		0.10454	0.092147	0.225255
3.8139	4.15545		1.6367	1.71815	2.1679			0.147547	0.145584		0.050662	0.245049	-0.00695479
3.81648	4.15846		1.63674	1.71875	2.01626			0.105606	0.112111		-0.0128303	0.0269671	0.181532
3.81692	4.15966		1.63676	1.71904	1.34804			0.0461175	0.0701215		0.115332	0.317883	0.14771
3.81818	4.16015		1.63684	1.71951	2.0929			0.126637	0.075554		-0.0144938	0.0874002	0.129353
3.82006	4.16942		1.63717	1.71993	1.82691			0.0566415	-0.0220253		0.00987157	0.0230536	0.0979234
3.82078	4.18107		1.63751	1.72022	0.820283			0.115288	-0.00479366		0.115476	-0.0195365	0.134727
3.82294	4.18458		1.63798	1.72103	1.85722			0.036698	0.201917		-0.00370777	0.0470074	0.0307617
3.82403	4.18605		1.63829	1.72124	1.1246			0.0585662	0.114195		0.0494619	0.0775297	0.0396835
3.82705	4.18641		1.63934	1.72279	2.33157			0.0680662	0.253891		0.0301881	0.098411	0.131539
3.8284	4.18865		1.63934	1.72342	1.62935			0.270786	0.088684		0.0204761	0.0367213	0.130343
3.83135	4.18929		1.63964	1.72344	1.72059			0.212395	-0.000323332		-0.0219841	-0.0882528	0.111972
3.83362	4.1934		1.63969	1.72398	5.10282			0.200446	0.194494		-0.05463	0.0562328	0.215024
3.83496	4.19488		1.6403	1.72614	3.11164			0.129476	0.213902		0.028325	0.0966846	0.122215
3.83621	4.19677		1.64172	1.72667	1.10694			0.0375257	0.195741		0.109648	0.141475	-0.0175977
3.83698	4.19892		1.64196	1.72767	1.75769			0.101417	0.0343966		0.0800737	0.0835308	0.207949
3.83727	4.20016		1.64213	1.72927	2.84526			0.0366729	0.0455506		0.0589941	0.0883621	0.106832
3.83844	4.20619		1.64218	1.72952	2.18703			0.158755	0.127817		0.0902788	0.0788603	0.0854541
3.83961	4.2094		1.64251	1.72997	1.70092			0.123118	0.193377		0.150112	0.124889	0.134879
3.84094	4.21306		1.64346	1.73018	1.2695			0.145743	-0.097538		0.116037	0.0347508	0.119142
3.84204	4.21496		1.6437	1.73224	2.26859			0.128112	0.0713822		0.0426382	0.171969	0.20805
3.84302	4.21576		1.64415	1.73287	2.31366			0.103271	0.0964089		-0.0300224	0.131399	0.201702
3.84496	4.21877		1.64428	1.73433	1.58169			-0.0174332	0.133473		0.0841714	-0.0688893	0.0577001
3.84676	4.21982		1.64509	1.73445	3.60017			0.190321	0.164507		0.137756	0.102301	0.284578
3.84742	4.22125		1.64521	1.73471	2.09693			0.168288	0.0814079		0.162372	0.172477	0.00642439
3.85456	4.22194		1.64544	1.73553	1.983			0.105966	0.14655		0.0865619	0.0296754	0.0228455
3.85521	4.22421		1.64769	1.73568	2.28422			0.192759	0.158504		0.109994	-0.0888975	0.10314
3.85676	4.22465		1.64923	1.73604	1.97542			0.218845	0.0615472		-0.056509	0.129328	0.111456
3.85757	4.22698		1.64937	1.73605	2.01999			0.183488	0.135659		0.223228	0.0391805	0.0806571
3.86184	4.22803		1.65017	1.7368	4.51242			0.261604	-0.0131993		0.09427	0.0824823	0.218718
3.86189	4.23213		1.65054	1.73697	3.56835			0.140947	0.063272		0.00848233	0.047472	0.183337
3.8637	4.24554		1.65062	1.73701	2.70595			0.139035	0.0872607		-0.0397635	-0.0540074	0.189216
3.86484	4.24737		1.65263	1.73776	2.24583			0.0660167	0.0550815		0.106296	0.125961	0.161947
3.86567	4.25697		1.65389	1.73802	1.94134			0.0641164	0.129072		0.032748	-0.0500251	0.125779
3.8666	4.26396		1.6544	1.73891	2.77035			0.08195	0.239555		0.0191618	0.0821328	0.0731594
3.86707	4.26856		1.65474	1.73913	1.52937			0.222255	0.183667		0.148291	0.162055	0.104732
3.86915	4.27146		1.65474	1.73955	0.938594			0.110917	0.0949929		0.0659878	-0.00781384	0.0828724
3.87134	4.27603		1.65498	1.74008	1.41755			0.207246	0.103281		0.230257	0.0983144	0.101012
3.87224	4.27928		1.65757	1.74353	1.92308			0.132564	0.0953382		-0.00398413	-0.151196	0.0419428
3.87296	4.2813		1.65807	1.74405	2.0342			0.157297	0.106201		0.0875318	0.104307	-0.00909921
3.87621	4.28799		1.65822	1.74411	2.75406			0.084944	0.214129		0.0815903	-0.000242428	0.177928
3.87623	4.28873		1.65826	1.74501	3.93248			0.109693	0.064216		0.126195	0.0949622	0.134584
3.87623	4.29692		1.65883	1.74524	1.56569			0.135065	0.123073		-0.0168098	0.160407	-0.0257652
3.8802	4.30123		1.65925	1.7462	1.89841			0.209636	0.100579		0.0219669	0.116643	0.0786835
3.88089	4.30739		1.65975	1.74656	2.46371			0.121393	0.0150673		0.0159844	0.100855	0.117363
3.8835	4.31387		1.66004	1.74661	2.52132			0.010842	0.034999		0.0113481	0.078447	0.0894303
3.88407	4.31674		1.6616	1.74677	2.41391			0.102732	0.142104		-0.0982121	0.012621	0.144643
3.88641	4.32099		1.66163	1.74703	2.13325			0.129351	0.201542		0.0427057	0.161663	0.155765
3.88684	4.32187		1.6632	1.74745	2.27144			0.130655	0.0044913		0.12919	0.106167	0.180755
3.88715	4.32714		1.66324	1.74757	1.8483			0.201591	0.18482		0.120261	0.110559	0.220791
3.88944	4.32859		1.66369	1.74766	1.76974			0.06416	0.184458		0.101837	-0.0676406	0.0473321
3.89162	4.33219		1.66424	1.74811	4.33197			0.0864779	0.121434		0.0233396	0.0384596	0.169208
3.89343	4.33526		1.66559	1.74847	2.93043			0.102219	0.142621		0.0196578	0.0901991	0.229909
3.89402	4.33777		1.66602	1.74881	2.12257			0.117146	0.227867		0.146362	0.0223774	0.166948
3.89446	4.33835		1.66611	1.74881	1.51716			0.0971435	0.0324437		0.121712	0.0801754	0.134859
3.89523	4.34087		1.66632	1.74923	2.2168			0.113783	0.17673		0.063829	0.118225	0.11036
3.89588	4.34241		1.66699	1.74936	1.87766			0.361327	0.0676061		0.0704654	-0.0416592	-0.0423382
3.8961	4.34293		1.66766	1.74942	2.02234			0.256111	0.130144		0.15273	0.055518	0.137702
3.89631	4.34408		1.66781	1.74959	1.62229			0.127381	0.141334		0.0409956	0.0110105	0.10461
3.89666	4.34726		1.66793	1.74976	5.10295			0.125181	0.0612007		0.123493	0.0724819	0.0655223
3.89686	4.34783		1.66843	1.75026	1.2546			0.161183	0.118767		0.0673561	0.00624372	0.188007
3.89884	4.35099		1.66881	1.75111	1.81435			0.174878	0.0641912		0.00618098	0.0133822	0.117951
3.902	4.35323		1.66884	1.75133	2.97513			0.177367	0.0730461		0.142548	0.0555886	-0.0393405
3.9021	4.35583		1.66933	1.75135	2.29046			0.136397	0.123912		0.17322	0.132377	0.0142018
3.90279	4.36242		1.66957	1.75168	1.20137			0.166927	0.145157		0.0782388	0.162234	0.0384157
3.90339	4.36389		1.67007	1.7518	3.07931			0.0314541	-0.0221794		0.133198	0.178343	0.0360984
3.90372	4.36402		1.67075	1.75219	2.49303			0.22768	0.128436		0.140521	0.272594	-0.0251667
3.90403	4.36438		1.67076	1.75223	2.10189			0.194554	-0.0256299		0.0380643	-0.0158908	0.141128
3.9052	4.36708		1.67187	1.75264	2.25929			0.152336	-0.0500953		0.197579	0.125561	0.0979794
3.90674	4.37088		1.67189	1.75308	1.68385			0.106112	0.131693		0.222018	-0.14082	0.197225
3.9105	4.37452		1.67224	1.75406	2.49129			0.0832014	0.171796		0.049025	0.225241	0.0803665
3.91104	4.38312		1.67304	1.75439	2.31964			0.0954461	0.132936		0.1525	0.0749174	0.187105
3.91438	4.39456		1.67315	1.75758	2.14419			0.12945	0.0498075		0.0313392	0.12597	0.191408
3.91606	4.40123		1.67386	1.75874	1.81247			0.00374557	0.0467163		0.32952	0.0494879	0.0271094
3.91668	4.40662		1.67469	1.75905	3.07131			0.189216	0.192333		0.0177411	0.160305	0.105958
3.9176	4.40806		1.67539	1.76027	1.94274			0.165992	0.0415405		-0.00480693	0.0917242	0.13445
3.9199	4.40933		1.67724	1.76108	2.85989			0.0490021	0.141708		0.132433	0.121647	0.111538
3.92003	4.42579		1.67758	1.76152	3.48106			0.240077	0.188665		0.108215	0.0968864	0.0742131
3.92227	4.4382		1.67857	1.76183	0.997315			0.167888	-0.0265929		0.0837493	0.017678	0.0511065
3.92689	4.43965		1.67879	1.76252	4.91277			0.115506	0.114845		0.0438345	0.043787	0.167207
3.92926	4.44252		1.67925	1.76277	2.47915			0.218453	0.150132		0.12333	0.0554974	0.103932
3.92939	4.44346		1.67939	1.76361	2.49691			0.143782	0.191305		0.0252107	-0.0577472	0.184094
3.92965	4.46102		1.67953	1.76423	2.85351			0.170953	-0.02266		0.110087	-0.095754	0.07339
3.93035	4.46152		1.68011	1.76534	7.76862			0.0930008	0.131765		0.110596	0.0961635	0.113542
3.93037	4.46527		1.68026	1.76588	2.19732			0.159893	0.056434		0.0368069	0.0533427	0.048935
3.93284	4.46934		1.68046	1.76624	1.05847			0.240271	0.168642		0.166376	0.0646035	-0.0510593
3.93543	4.4702		1.68205	1.76655	2.51133			0.22112	0.051848		0.0425674	0.0408725	0.105083
3.93576	4.47508		1.6824	1.76662	3.61193			0.261537	0.119019		-0.073687	0.00524749	0.16381
3.93657	4.48005		1.68383	1.76682	2.68924			0.0630278	0.147501		0.0533205	0.0795	0.114688
3.93662	4.4862		1.68628	1.76737	1.91602			0.0803488	0.130298		0.11924	0.131469	0.0638602
3.93984	4.49471		1.68675	1.76831	1.38048			0.101176	0.160532		0.0253133	0.113632	0.0500838
3.9404	4.49708		1.68813	1.76837	1.88036			0.174043	0.106607		0.192734	0.111581	0.137403
3.94272	4.49746		1.68883	1.76912	1.38983			0.156452	0.0741305		-0.026167	0.141151	-0.052057
3.94335	4.49938		1.68897	1.76942	1.32125			0.284341	0.163739		0.0870124	-0.00394098	0.015862
3.94837	4.50032		1.68961	1.7701	2.57566			0.0480703	0.0678925		0.148197	0.0696567	0.031941
3.94983	4.5012		1.69095	1.7701	2.70205			0.132615	0.160181		0.178868	0.204132	0.110604
3.95054	4.50205		1.691	1.77022	2.30638			0.179168	0.121979		0.131679	0.173478	0.142083
3.95409	4.50363		1.6912	1.77026	2.82648			0.189141	0.15841		0.0584293	-0.158383	0.0782508
3.95576	4.50867		1.69173	1.77042	0.817732			0.108709	0.159416		0.0140594	-0.0466936	0.0418484
3.95962	4.51379		1.69224	1.77042	1.03162			0.138455	0.0753509		-0.0196397	0.110921	-0.0377035
3.96345	4.52467		1.69226	1.77064	2.4257			0.131735	0.131648		0.191858	-0.00113641	0.175897
3.96426	4.53344		1.69264	1.77097	3.16968			0.162654	0.0669297		0.261112	0.0694961	0.204442
3.9647	4.53626		1.69271	1.77278	1.22408			0.0854466	0.0599346		0.101509	0.166618	0.140963
3.96563	4.54047		1.69319	1.77313	1.30457			0.13078	0.171501		0.137848	0.158726	0.0816572
3.96607	4.55089		1.69385	1.77497	2.34895			0.125725	0.00469616		0.0479939	-0.0470309	0.0709124
3.9711	4.55505		1.69429	1.77498	1.9855			0.135843	0.142027		0.0719147	0.179412	0.08051
3.97254	4.55531		1.69492	1.77515	2.04504			0.10016	0.0287976		0.0126072	0.0683435	0.0958901
3.97612	4.55852		1.69526	1.77561	3.2302			0.122734	0.157785		0.0531618	0.144304	0.0619708
3.97637	4.56628		1.6953	1.77615	1.77023			0.103333	0.123998		0.00299	-0.0679259	0.087993
3.97639	4.58793		1.69542	1.7762	3.50436			0.12251	-0.0453127		0.00251669	0.128176	0.16356
3.97719	4.59569		1.69587	1.77624	2.50433			0.0240529	0.171756		0.071325	-0.117815	0.1163
3.9787	4.59683		1.69593	1.7763	2.94447			0.0429304	0.155139		0.0344019	0.0725143	0.0558917
3.97924	4.60221		1.69608	1.77656	1.04991			0.105201	0.129301		0.0448328	0.0608479	0.146521
3.9823	4.60351		1.6965	1.7767	1.79764			0.172428	0.168238		0.0409677	-0.0304944	-0.0416106
3.98368	4.60759		1.69748	1.77761	2.88763			0.117781	0.224855		0.108401	0.119397	0.104277
3.9868	4.61233		1.69804	1.77787	1.35105			0.163005	0.110185		-0.00560074	-0.0393235	0.0838867
3.98877	4.61786		1.69943	1.77803	3.01832			0.153435	0.142433		0.186425	0.0115909	0.11243
3.99229	4.62278		1.70036	1.77823	2.93634			0.188195	0.0525059		0.010279	0.1325	0.259153
4.00302	4.6262		1.7017	1.77895	2.27575			0.0666562	0.0210004		-0.00299545	0.0358193	0.0206583
4.00706	4.62662		1.70176	1.77903	7.10718			0.0965911	0.1356		0.169777	0.164882	0.0055471
4.0134	4.63452		1.70213	1.77911	1.96911			0.0918998	0.0690172		-0.118479	0.0312486	0.0898713
4.01438	4.63646		1.70261	1.77928	2.36058			0.0664032	0.127965		0.119072	0.130661	0.21119
4.0214	4.63707		1.70279	1.77945	2.51828			0.212577	0.0753919		-0.0153865	0.00808647	0.258276
4.03307	4.64068		1.70289	1.77955	2.78752			0.152033	0.124785		0.0982832	0.0146631	0.0719527
4.03654	4.64155		1.70303	1.78033	1.76462			0.180441	0.0454507		0.0636259	0.0307397	0.121855
4.04963	4.64822		1.70404	1.78074	1.39657			0.112859	0.0306704		0.0372341	0.104634	-0.00104445
4.05206	4.65044		1.70501	1.781	2.69663			0.119842	0.235318		0.19683	-0.0231933	0.126223
4.05229	4.65922		1.70507	1.78113	2.54013			0.150837	-0.113076		0.00575147	-0.0716069	0.107829
4.0529	4.66351		1.70576	1.78184	3.65369			0.166752	0.0265669		-0.104262	0.284373	0.162042
4.05405	4.66491		1.7059	1.78225	2.15173			0.0630994	0.0999391		0.108034	0.0354339	0.0623752
4.05895	4.66505		1.70631	1.78243	2.48027			0.0886984	0.00687423		0.0283758	0.043649	0.0722998
4.06498	4.67503		1.70662	1.78259	2.56129			0.103657	0.113162		0.0229455	-0.123125	0.199256
4.06761	4.6875		1.70713	1.78275	1.23392			0.092858	0.0215747		-0.0255494	0.157337	0.00303714
4.06789	4.68912		1.70793	1.78284	2.19589			0.140338	0.203451		0.0732985	-0.0893704	0.0652983
4.07257	4.70413		1.7094	1.78333	3.70998			0.0233385	0.197687		0.0134842	0.087456	0.110958
4.07458	4.70826		1.70999	1.78353	1.88606			0.0802303	0.0966494		0.0167359	0.0275472	0.0853478
4.07717	4.70891		1.71023	1.784	2.0316			0.142948	0.243091		-0.152716	-0.0507054	0.0225886
4.07958	4.7211		1.71115	1.78452	2.89969			0.210968	0.0434162		0.055523	0.0487682	0.0908635
4.08092	4.7217		1.71149	1.78571	2.49814			0.0996696	0.0971042		0.0981465	-0.115948	0.178605
4.08738	4.72491		1.71162	1.78571	3.39332			0.146919	0.129194		0.281008	0.229108	0.230464
4.09703	4.73124		1.71162	1.78598	2.32667			0.0523063	0.0552679		0.184213	-0.038449	0.113003
4.09926	4.73193		1.71175	1.78688	5.85759			-0.037359	0.0446043		-0.00023128	-0.00268718	0.206349
4.10095	4.7421		1.71248	1.78746	2.28151			0.121652	0.130871		0.00743466	0.143397	0.0933041
4.1034	4.74806		1.7126	1.78777	1.6975			0.189238	-0.00816909		-0.0430241	-0.0818585	-0.0233323
4.10346	4.75324		1.71295	1.78802	1.17975			0.182881	0.0886776		0.0282401	0.092937	0.0190886
4.11163	4.75617		1.71347	1.78817	1.89284			0.0534369	0.0945703		0.114758	0.0842653	0.0373642
4.11207	4.75866		1.7138	1.78842	3.32378			0.134694	0.0844405		0.110856	0.0243308	0.0171442
4.11361	4.77618		1.71413	1.78891	1.21507			0.136491	0.0192665		-0.0392809	0.0880715	0.0671315
4.1139	4.77628		1.71449	1.79048	3.40956			0.156044	0.213111		0.108666	-0.0303315	0.158823
4.11557	4.77635		1.71518	1.7915	5.97117			0.179556	0.106059		0.147484	0.194672	-0.0415547
4.11578	4.80277		1.71578	1.79206	1.17441			0.0722883	0.0418388		0.127113	0.0046142	0.0179854
4.12238	4.80582		1.71592	1.79246	1.13726			0.0762021	0.0888975		0.0942664	0.0309884	0.101961
4.12493	4.80696		1.71611	1.79356	3.42033			0.186342	0.0776286		0.093384	0.204149	0.073339
4.12553	4.81455		1.71678	1.79428	3.09067			0.240832	0.139148		0.0666288	0.098573	0.114913
4.12637	4.8214		1.71706	1.79431	3.73356			0.10043	0.0226464		0.0685095	0.0713331	0.115879
4.13291	4.86286		1.71707	1.79436	2.53191			0.103814	0.0609565		0.172354	0.127279	0.143162
4.13566	4.86611		1.71733	1.79442	2.16005			0.216013	0.120162		0.164367	0.0953985	0.18305
4.13631	4.87361		1.71735	1.79452	1.17137			0.218675	0.0680148		0.19513	0.0565837	0.102624
4.13831	4.87611		1.71764	1.79533	3.06531			0.16855	0.167998		0.0126453	0.00573328	0.252665
4.13841	4.88392		1.71773	1.79547	2.13208			0.035796	0.0891616		0.0186242	0.123583	0.173076
4.13893	4.89803		1.71838	1.79555	3.97617			0.151593	0.113382		0.0129366	0.188128	0.1893
4.14228	4.90243		1.71847	1.79576	3.02419			0.19651	0.102989		-0.024997	0.0451769	0.0422607
4.14318	4.90672		1.71937	1.79676	2.26774			0.175464	0.0409113		0.0358464	0.095012	0.00693389
4.14349	4.91342		1.71981	1.79781	2.80274			0.0033988	0.109192		0.01849	0.263248	0.0615383
4.14857	4.93039		1.71987	1.79788	2.11268			0.125936	0.058259		0.138432	0.0949152	0.0396716
4.15091	4.93376		1.7199	1.79801	1.31081			-0.0241207	0.0636421		0.0280787	0.10202	0.0237528
4.15354	4.94251		1.72032	1.79813	1.60225			0.150347	0.239085		0.0845605	0.0452774	0.0480859
4.15377	4.94438		1.721	1.79829	1.60524			0.0361377	0.130059		-0.0499928	0.00295861	0.10756
4.15727	4.97289		1.72101	1.79929	3.50503			0.188022	0.100921		0.0863752	0.0752126	0.26396
4.15946	4.97409		1.7212	1.80068	2.16867			0.143264	0.118745		0.0365379	0.0296464	0.103055
4.16423	4.97619		1.72131	1.8016	2.34759			0.127238	0.231537		0.0339788	0.198413	0.147721
4.16802	4.98555		1.72224	1.80209	2.09804			0.0685763	0.106528		0.12805	0.12066	0.0618048
4.17087	5.00285		1.72225	1.80238	2.86022			0.122164	0.146551		0.0590877	-0.0105994	0.149552
4.17739	5.00699		1.72277	1.80259	1.71954			0.109559	0.144923		0.0967318	0.0342422	0.0228981
4.18115	5.04732		1.72352	1.80269	3.61364			0.166789	0.154802		0.00661921	0.00131462	0.148168
4.18395	5.06621		1.72378	1.80292	2.41278			0.0983081	0.141086		0.0951589	-0.0678519	0.11511
4.18705	5.06919		1.72384	1.80473	5.87703			0.104057	0.107332		0.0739108	0.0864375	0.0348777
4.19774	5.07586		1.72414	1.80481	2.24667			0.112446	0.105224		-0.091093	0.0819494	0.172676
4.19939	5.07772		1.72515	1.8049	3.02648			0.133412	0.200017		0.0656187	-0.00381623	0.15137
4.20886	5.08019		1.72516	1.80545	3.29121			0.202218	0.241483		0.0736655	0.216243	0.0489874
4.2129	5.08585		1.72596	1.80547	2.39282			0.108736	0.0522889		0.11601	0.00370195	0.0950128
4.21326	5.08663		1.72619	1.80558	2.91262			0.0636566	0.302502		0.155752	0.254665	0.200008
4.21635	5.09927		1.72658	1.80776	3.21849			0.0903528	0.12483		0.119295	-0.00379518	0.133112
4.22665	5.11607		1.72745	1.80801	1.75301			0.116523	0.0780603		0.0807044	0.0877372	0.194276
4.22941	5.11888		1.7282	1.80901	1.88635			-0.0407177	0.0810535		0.0456133	0.0914544	0.182785
4.23077	5.12778		1.7287	1.80934	2.90283			0.0589503	0.0767118		0.00305595	-0.0161247	0.194074
4.23336	5.12921		1.72907	1.80984	1.74337			0.0907512	0.140705		-0.0368055	-0.0341521	0.130846
4.23516	5.14125		1.72956	1.81033	2.52675			0.109955	0.140546		-0.180968	0.11208	0.0247408
4.23704	5.14439		1.72971	1.81189	3.75968			0.0411612	0.0910027		0.0622813	0.106221	0.0211074
4.23916	5.16449		1.72986	1.81189	2.33405			0.118116	0.0653474		0.177495	-0.0286262	0.0167047
4.23981	5.17426		1.73042	1.81222	2.12188			0.105024	0.177016		0.0993781	0.0249438	0.144859
4.24859	5.17861		1.73177	1.81235	6.14113			0.087766	0.083204		0.0596515	0.00602492	0.0964186
4.25074	5.18252		1.73182	1.81257	1.91665			0.0543923	0.143554		0.109554	0.0336849	-0.00217976
4.25282	5.1956		1.73194	1.81269	2.32227			0.0355296	0.223802		0.133457	0.0364535	0.00603688
4.25547	5.20812		1.73201	1.81282	1.26018			0.183977	0.247226		-0.0859961	-0.0411601	0.0966186
4.26642	5.22864		1.73217	1.81322	1.02134			0.167717	0.117853		0.0850838	0.00743534	-0.0218604
4.26671	5.22897		1.73244	1.81488	1.49425			0.215174	0.164896		0.0655444	0.129	0.0409347
4.26942	5.24897		1.73318	1.81524	1.57092			0.199549	0.112424		0.0772823	0.0330102	0.102108
4.26987	5.25152		1.73394	1.81598	2.33194			0.049989	0.029655		0.0522897	0.14311	0.0961463
4.2734	5.25171		1.73506	1.81624	1.74281			0.0978574	0.124985		-0.0097181	0.0469092	0.0727062
4.27593	5.25452		1.73574	1.81633	1.61791			0.121621	0.0828692		-0.0273644	-0.0656071	0.189166
4.28241	5.28159		1.73582	1.81682	1.62072			0.197504	-0.0141853		0.00975026	-0.031739	0.100242
4.28981	5.28846		1.73618	1.81738	2.64062			0.127438	0.120931		-0.0815385	0.0590747	0.05953
4.29237	5.29801		1.73629	1.81879	2.20175			0.039731	0.0404251		0.00946662	0.0683628	0.050836
4.29412	5.32367		1.73712	1.81936	6.39488			0.0025139	0.0947143		0.125877	-0.00692497	-0.0982267
4.29779	5.33643		1.73772	1.81994	2.39354			0.0441086	-0.0267932		0.0961853	0.0694655	-0.0637099
4.29989	5.34282		1.73776	1.82	2.06201			0.111102	0.191273		-0.0306532	0.0843943	0.0244996
4.30177	5.35232		1.73851	1.82013	2.92025			0.167002	0.0780943		-0.00283161	0.165384	0.0782316
4.30211	5.35714		1.73883	1.82032	2.24827			0.0782052	0.0764817		-0.0931497	0.0567074	0.0400317
4.30375	5.3605		1.73898	1.82066	2.94118			0.128836	0.217453		-0.0193195	0.0532184	0.074584
4.30467	5.38264		1.73913	1.82129	2.12417			0.203232	0.175575		0.104524	0.0806162	0.0989722
4.30947	5.42341		1.73929	1.82152	2.57778			0.124557	0.0454377		0.109797	0.106754	0.0715639
4.30978	5.42783		1.7393	1.82239	1.24271			0.124792	0.14024		0.100281	-0.004154	0.0750439
4.31352	5.43501		1.73931	1.82342	1.79771			0.226295	0.158386		0.0254024	0.0686223	0.127428
4.31539	5.44124		1.73938	1.82349	3.49541			0.173851	0.0640849		0.0618399	0.0894941	0.197704
4.31814	5.44614		1.73982	1.82375	2.00413			0.104177	0.108549		0.125006	0.107595	0.191331
4.32454	5.45771		1.74107	1.82382	1.7251			0.209032	0.0483821		0.162117	0.0498977	0.0813097
4.32639	5.46048		1.74115	1.82421	2.51053			0.242293	0.0948853		0.013451	-0.00705966	0.238574
4.32912	5.46403		1.74265	1.82424	2.03874			0.165101	0.167328		0.0806517	0.0431318	0.0198935
4.33231	5.48561		1.74381	1.82648	2.18569			0.11593	0.0914276		-0.0103799	0.038024	0.107643
4.33359	5.48628		1.74384	1.82717	2.1117			0.188438	0.0465018		0.117164	0.0246967	0.116243
4.34092	5.48663		1.74419	1.82781	2.54591			0.186015	0.00837783		0.0631277	0.154359	0.0320555
4.34314	5.50459		1.74463	1.82822	1.33095			0.210356	0.304575		0.101264	0.0599548	0.0572208
4.34625	5.52952		1.74467	1.8289	1.40266			0.129457	0.0343378		-0.00718809	0.111076	0.0831909
4.34783	5.53506		1.74497	1.82913	2.11976			0.101967	0.1199		0.0234828	0.0788652	0.0258614
4.34821	5.57245		1.74509	1.82927	2.99283			-0.0285341	0.0332128		0.190285	0.143333	0.249479
4.35121	5.57952		1.74525	1.82939	2.76646			0.0909755	0.272953		0.00916025	0.211202	0.0749199
4.35369	5.59802		1.74603	1.82948	5.75253			0.202247	0.0977361		0.077406	0.00911719	0.0669967
4.35727	5.60154		1.74672	1.82969	1.20046			0.190641	0.14478		-0.0850678	-0.112019	0.0385693
4.36137	5.6266		1.74742	1.82983	1.93995			0.177986	0.160994		0.0465261	0.0996119	0.0443075
4.36422	5.63805		1.74842	1.82997	1.67676			0.0878828	0.0623397		0.0349441	0.0675165	0.0206
4.37341	5.63975		1.75006	1.83	2.63485			0.113368	0.184832		0.139525	0.0726189	0.137469
4.37695	5.65144		1.75013	1.83004	2.42038			0.187535	0.0757573		-0.00982956	0.0980953	0.148434
4.37821	5.65739		1.75042	1.83026	1.88339			0.049447	-0.000196015		0.0254951	-0.057223	-0.00918208
4.38065	5.68073		1.75097	1.83071	1.26292			0.0109312	0.0677573		0.0177795	0.00708717	0.113411
4.38662	5.7074		1.75119	1.83087	2.22495			0.0464893	0.0346153		0.0910046	0.0711368	0.0820689
4.38952	5.71996		1.75159	1.83225	1.97193			0.170688	0.00703163		-0.00820831	0.0491854	0.024256
4.38983	5.72034		1.75162	1.8328	1.87542			0.0559747	0.0627393		0.0255609	0.164114	0.148389
4.39016	5.72055		1.75182	1.83287	2.25033			0.189101	0.14143		0.074853	-0.0122911	0.00231
4.39194	5.72759		1.752	1.83318	1.12327			0.118752	0.124658		0.232213	0.0617246	0.0155372
4.39323	5.75202		1.75205	1.83379	2.10285			0.0678933	0.034792		0.045876	0.0642465	0.0935688
4.396	5.75864		1.7526	1.83486	1.73803			0.233835	0.0329201		0.0144524	0.0314109	0.137706
4.39691	5.7834		1.7531	1.83525	1.58084			0.0807926	0.0611532		0.103634	0.160728	0.0732371
4.40404	5.78812		1.7532	1.83604	2.74034			0.0871971	0.137472		0.00411152	0.0431159	0.0782323
4.40493	5.79093		1.75409	1.83723	2.12382			0.213681	0.0946798		0.0912856	0.067364	0.13788
4.40583	5.79495		1.75439	1.83857	1.40377			0.100131	0.0513113		0.0446161	0.172575	0.0707739
4.40862	5.81694		1.7547	1.83901	6.82434			0.185254	0.0625278		0.0871454	0.303736	0.0778607
4.41512	5.82285		1.75497	1.83908	0.885456			0.131052	0.120124		0.168399	-0.0405205	0.130743
4.41571	5.84622		1.75507	1.83971	2.42323			0.115224	0.0992083		0.0388742	0.186035	0.163109
4.41808	5.86583		1.75593	1.84144	1.759			0.0907325	0.113265		0.215427	0.120515	0.044368
4.41847	5.86867		1.75641	1.84313	3.2265			0.167103	0.0995114		0.128287	0.124507	0.188175
4.41919	5.88432		1.75654	1.84419	2.23222			0.182672	0.118262		0.0696277	0.0595783	0.241721
4.42236	5.89127		1.75728	1.84441	3.09278			0.163332	0.102469		0.0852759	0.173268	0.115025
4.4269	5.89975		1.75729	1.84603	0.948323			0.0432583	0.0521639		0.041117	0.112558	-0.0515836
4.43001	5.91457		1.75743	1.84711	3.16183			0.107596	0.0426022		0.0633395	0.171317	-0.00741578
4.4328	5.96313		1.75867	1.84712	2.17391			0.181821	0.0825208		0.177444	-0.0553663	0.127263
4.4335	5.9761		1.75875	1.8475	2.3714			0.16183	-0.00769466		0.200802	0.0438558	0.0341311
4.43429	5.97744		1.76048	1.84856	2.41546			0.110871	0.0414962		0.0758705	0.0219802	0.132979
4.43583	6.04686		1.76104	1.849	1.73072			0.156495	0.101101		0.104453	0.0830001	-0.0231046
4.43619	6.05229		1.76118	1.84947	0.527128			0.161982	0.0629346		0.0861096	0.101039	0.149863
4.44236	6.05891		1.76171	1.8503	2.35427			0.113154	0.057156		0.0776547	-0.112806	0.0551713
4.45166	6.07395		1.76247	1.85046	2.38914			0.201679	0.0295057		0.071127	0.160543	0.163912
4.45633	6.07917		1.76271	1.8505	1.28899			0.155876	0.119564		0.0965989	-0.000637653	0.0444918
4.46625	6.09453		1.76282	1.85067	2.64995			-0.0405111	0.179501		0.0541942	0.20542	0.169022
4.47588	6.12999		1.76322	1.85069	1.75483			0.174909	0.0610774		0.0715615	0.168979	0.136415
4.47837	6.16411		1.76378	1.85221	2.03252			0.199112	0.182521		0.0326527	0.00575366	0.025818
4.48057	6.17597		1.76406	1.853	3.00761			0.059274	0.0348409		0.181863	0.00393742	0.22603
4.48086	6.18734		1.76406	1.85331	0.688942			0.216944	0.111425		-0.0241708	0.192107	-0.000951668
4.48435	6.19034		1.76436	1.85355	3.23632			0.118162	0.0893534		0.0289544	0.0774888	0.119822
4.49198	6.19404		1.7646	1.85405	1.37615			0.12598	0.0327757		0.103907	0.26313	0.111905
4.497	6.21502		1.7646	1.85414	2.51526			-0.0210137	0.234022		0.103506	0.0844698	0.176429
4.49855	6.22485		1.7649	1.85567	2.30943			0.0449438	0.218099		0.0403506	0.0681687	0.142885
4.49935	6.26439		1.76494	1.85668	1.82323			0.0941504	0.100717		0.102492	-0.0182968	0.153185
4.49952	6.28518		1.76513	1.85676	2.20416			0.125738	-0.0464198		0.031256	0.131273	-0.0629508
4.5038	6.28627		1.76568	1.85704	2.07009			0.159876	0.0163602		0.199461	0.0912821	0.203409
4.51233	6.35324		1.76617	1.85706	2.9237			0.131237	0.0473196		-0.0117898	0.130087	0.077476
4.51845	6.35388		1.76621	1.85739	3.11434			0.179289	0.0733009		-0.0716201	0.0365906	0.0193453
4.5202	6.35941		1.76694	1.85778	1.56616			0.153904	0.233925		0.0053492	0.0800216	0.0974011
4.53437	6.36846		1.76719	1.85811	1.59177			0.191966	0.204049		0.0497199	0.0583618	0.0194543
4.53779	6.39905		1.76774	1.85908	1.39426			0.146268	0.10951		0.171792	-0.00420087	0.0714964
4.54335	6.42314		1.76862	1.85915	2.84153			0.143243	0.123463		0.15258	0.0459184	0.124318
4.5482	6.54086		1.76887	1.85983	1.46641			0.208385	0.0939568		0.173731	0.189477	0.176609
4.54925	6.66667		1.76936	1.86136	4.05797			0.071241	0.123119		0.0437091	0.137798	0.0883397
4.54961	6.67557		1.77056	1.86138	3.07104			0.0697598	0.0118689		0.104052	-0.0325488	0.0818971
4.55279	6.72016		1.7722	1.86195	1.82174			0.203085	0.115688		0.124934	0.141654	-0.0790089
4.55995	6.75325		1.77232	1.8622	2.87087			0.0949514	0.203251		0.153433	0.189647	0.176355
4.56373	6.77872		1.77249	1.86237	1.43312			0.14586	0.00191857		0.0173452	0.0752593	0.056801
4.56418	6.79358		1.77286	1.86335	2.08784			0.200109	0.0754002		0.15616	0.137356	0.176659
4.57033	6.81653		1.77353	1.86618	2.78555			0.0812467	0.132195		0.0563693	0.0590879	0.099799
4.58964	6.8233		1.77361	1.8663	2.20159			0.0936749	0.0425827		0.0881695	0.153364	0.130632
4.5916	6.83887		1.77464	1.8674	3.00813			0.0416737	0.134785		0.126338	0.155301	0.167423
4.60364	6.85164		1.77487	1.86747	2.35756			0.131756	0.0547324		0.0830468	0.0945813	0.118517
4.60661	6.86845		1.77529	1.86903	2.13746			0.245471	0.202751		0.193495	-0.00899733	0.179726
4.60755	6.90656		1.77549	1.87078	3.09278			0.230818	0.131931		0.0647605	0.163346	0.201066
4.61403	6.95083		1.7758	1.87154	2.26612			0.0440189	0.220567		-0.023739	0.050865	0.168842
4.62043	7.02988		1.77633	1.87171	3.95504			0.135813	0.135406		0.147078	0.073843	0.247142
4.62054	7.10937		1.77651	1.8734	2.94599			0.171031	0.0472616		0.0415812	0.066639	0.185743
4.62963	7.25505		1.77685	1.87375	2.74151			0.0516806	0.184538		0.104213	0.050968	0.0888598
4.63539	7.30922		1.77686	1.8739	3.20296			0.10735	0.0360665		0.0859541	0.0934606	0.0917468
4.63812	7.47899		1.77728	1.87394	3.00083			0.186157	0.128412		0.121717	0.0627893	0.188627
4.65225	7.49778		1.77758	1.87409	1.91133			0.122327	0.0679303		0.16944	0.0680206	0.0323805
4.65414	7.74447		1.77786	1.87435	2.69078			0.143389	0.0625401		0.170143	0.137728	0.134263
4.66354			1.77852	1.8747	2.14415			0.0623939			-0.000549752	0.0130812	0.0825319
4.66786			1.77869	1.87563	3.25165			0.155791			0.0143137	-0.0502312	0.186946
4.68986			1.77886	1.8759	3.17999			0.158097			0.153747	0.0200047	0.127313
4.69282			1.77918	1.87592	4.49373			0.0560924			0.155085	0.031697	0.0789422
4.6963			1.77968	1.87607	6.39423			0.0862188			0.0960319	0.0131385	-0.0475041
4.69868			1.7806	1.87647	2.14034			0.0236426			0.0396249	0.02522	0.114629
4.69956			1.7809	1.87716	2.1353			0.121069			0.11186	0.0897759	0.0589492
4.72021			1.78094	1.87774	5.51416			0.0751541			0.0332084	0.205034	0.097381
4.72374			1.78117	1.87785	2.10158			0.0610895			0.121242	0.0983483	0.130327
4.73294			1.78177	1.87803	2.36361			0.191583			0.251351	0.170969	-0.00305112
4.74461			1.78191	1.87805	2.90832			0.170123			0.214617	0.159158	0.040513
4.7503			1.7832	1.87935	2.11246			0.171243			-0.0327115	0.0740199	0.0560468
4.75644			1.78334	1.87954	2.68666			0.107364			0.0681419	-0.0297125	0.128917
4.76749			1.78415	1.87956	2.69005			-0.0124292			0.0158681	0.169624	0.00422731
4.7695			1.78465	1.87996	2.10312			0.158574			0.0735965	0.0991861	0.246652
4.77504			1.78526	1.88046	2.11195			0.182092			0.115436	0.0454827	-0.0367341
4.78533			1.78535	1.88049	1.75786			0.17933			0.237097	0.0425636	0.22587
4.79925			1.78536	1.88055	5.72197			0.0784825			0.142064	0.154732	0.0893731
4.80701			1.78571	1.88254	1.11789			0.134678			0.0898668	0.0330064	0.0568988
4.8128			1.78625	1.88256	2.2219			0.0720358			-0.119927	0.0704469	0.156374
4.8166			1.78655	1.88285	2.14924			0.159042			0.112903	0.115294	0.13503
4.8175			1.78681	1.88285	1.93584			0.177627			-0.116372	-0.0812407	-0.0429971
4.83391			1.79017	1.88292	1.48951			0.207797			0.0518544	0.167331	0.100472
4.84924			1.79036	1.88409	0.836979			0.175568			0.0323936	0.135114	0.128958
4.88346			1.79104	1.88482	2.8264			0.269024			0.058861	0.05569	0.168816
4.88795			1.79153	1.88503	3.44995			0.0943592			-0.028644	-0.00294857	0.071046
4.88878			1.79308	1.88514	2.11268			0.138401			-0.0388945	0.110054	-0.0180118
4.89076			1.79351	1.88532	1.47947			-0.00837928			0.102768	0.0338497	0.120134
4.89184			1.79421	1.88591	2.55821			0.0736892			0.220481	0.0849044	0.110757
4.89651			1.79438	1.88627	1.70913			0.195313			-0.117456	-0.00612137	0.0926691
4.89996			1.79448	1.88679	2.84954			0.185476			0.15198	0.0881812	0.125059
4.90196			1.79512	1.88749	2.66994			0.0290442			0.0965272	0.072791	0.0626467
4.90895			1.79528	1.8882	1.97703			0.149875			0.0316807	0.0392037	0.0490338
4.91581			1.79587	1.8889	2.34393			0.197211			0.111514	0.0939833	0.0649946
4.91755			1.79651	1.88923	2.29128			0.0899217			-0.0397916	0.0464488	0.110462
4.92167			1.79677	1.89041	1.46874			0.203104			0.103519	0.0481265	-0.0127969
4.93679			1.79767	1.89106	1.54139			0.0629088			0.0595465	0.114021	-0.0140509
4.96929			1.79769	1.89148	1.75216			0.106439			-0.0208997	0.0752647	-0.0404811
4.97253			1.7978	1.89166	1.40985			0.078932			0.124318	0.0777841	0.0920425
4.97265			1.79918	1.8925	2.96312			0.0327567			0.0832736	0.0914299	0.0399918
4.97434			1.79928	1.8943	2.16602			0.0492858			0.168126	0.27018	0.184157
4.98065			1.79949	1.89573	3.24472			0.174251			0.175119	-0.0182377	0.0144776
4.99787			1.8	1.89581	3.16846			0.0914539			0.088676	0.0969611	0.0895211
4.9984			1.8007	1.89626	1.82808			0.0646457			-0.0133192	0.237692	0.110876
5.01037			1.8014	1.89753	1.87743			0.198522			0.0703427	0.198142	0.0173951
5.01631			1.8018	1.89813	5.77633			0.237195			0.0706654	0.137273	0.183586
5.0171			1.8018	1.89819	2.70977			0.269245			0.24197	0.0846542	0.179531
5.01968			1.80198	1.8983	3.33333			0.15935			0.0350164	-0.00377096	0.167603
5.02138			1.80205	1.89844	1.95768			0.108449			0.114674	0.0819854	0.0514528
5.0233			1.80266	1.89873	1.87765			0.065088			0.0633174	-0.0426175	0.040381
5.02625			1.80269	1.89927	3.456			0.151359			0.30034	0.173347	0.304444
5.03842			1.80336	1.89934	2.44372			0.129062			0.156048	0.241071	0.114332
5.07215			1.80378	1.89949	1.78138			0.0906077			0.0326364	0.0584202	0.174893
5.10138			1.80437	1.89974	2.70909			0.186425			0.200625	0.154053	0.154917
5.1118			1.80459	1.89983	2.23986			0.083523			0.161465	-0.0539374	0.0194497
5.12749			1.80467	1.89983	2.05204			0.175424			0.0936898	0.218355	0.0950701
5.13822			1.80581	1.90053	2.01932			0.0863678			0.0697029	0.0110519	0.0238646
5.14096			1.80606	1.90068	1.89787			0.124112			0.0319139	0.140083	0.105241
5.15354			1.80681	1.90092	1.50248			0.0979232			0.0981827	0.00503524	0.113552
5.16102			1.80846	1.90128	1.62745			0.0519026			0.134481	0.0909764	0.0447776
5.16529			1.80863	1.90158	2.09133			0.0865843			0.0518731	0.0560004	0.143727
5.20532			1.80891	1.90183	3.77312			0.189571			-0.0204424	0.170721	0.209232
5.20741			1.80964	1.90264	2.13549			0.0495792			0.160502	0.113905	0.201856
5.21581			1.8098	1.90297	2.68959			0.169761			0.00762666	0.118028	0.16623
5.22341			1.81004	1.90321	2.03028			0.184297			-0.037182	0.111182	-0.0329534
5.2345			1.81052	1.90337	1.97531			0.0888589			0.171031	-0.00562079	0.150739
5.25475			1.81058	1.90347	2.08175			0.131136			0.0982689	0.126984	0.0623084
5.26043			1.81186	1.90364	2.32843			0.188772			0.00986914	0.0625755	0.191096
5.26863			1.81187	1.9037	2.33328			0.128872			0.0507484	0.0510763	0.0564933
5.27817			1.81189	1.90373	2.68831			0.0469584			-0.0124006	0.102898	0.185058
5.32371			1.81353	1.9041	1.17114			0.121658			0.0675546	-0.0401008	0.0732514
5.33737			1.81417	1.9052	3.8835			-0.0258872			0.140632	0.121718	0.096304
5.35897			1.81417	1.9053	2.488			0.0734317			0.142244	0.0137302	0.0182548
5.36853			1.81433	1.90537	2.86862			0.206003			-0.147423	0.0404629	0.193893
5.38224			1.81471	1.90607	4.39041			0.112024			0.215733	-0.00683522	0.167647
5.38391			1.81481	1.907	1.49924			0.106237			-0.0352848	0.11131	0.104336
5.38944			1.81488	1.90779	1.94415			0.130709			0.0803407	-0.0259567	0.148805
5.3958			1.81523	1.90825	2.69668			0.0456178			0.126561	-0.00184958	0.251988
5.40654			1.81526	1.90938	2.2347			0.095319			0.0804646	0.0141325	0.223648
5.46211			1.8154	1.90981	2.20106			0.0824874			0.173478	0.0721109	0.233331
5.46506			1.81606	1.91167	2.44454			0.0749752			0.0793288	0.200448	0.127006
5.49104			1.81688	1.91269	1.77527			0.0849205			0.188772	0.0897775	0.0548865
5.49322			1.8172	1.91272	3.06282			0.180249			0.0772158	-0.0144448	0.173659
5.49895			1.81856	1.91283	4.31211			0.144506			0.0300694	0.0292845	0.134837
5.5017			1.82099	1.91304	1.66353			0.107012			-0.00690933	0.112881	0.140173
5.51383			1.82158	1.91364	2.13059			0.108843			0.125661	0.0595406	0.159358
5.56018			1.82252	1.91377	2.6488			0.207372			0.00906181	0.0927462	0.0636474
5.58431			1.82299	1.91388	1.97708			0.0411109			0.19744	0.0893236	0.188045
5.5872			1.82331	1.91455	3.37742			0.142126			0.0158481	0.0933171	0.07205
5.61665			1.8246	1.91461				0.0968814			0.0611685	0.0813817	0.0658753
5.63057			1.82512	1.91464	2.00638			0.224918			0.114422	0.110145	-0.000524928
5.63904			1.8256	1.91484	2.17874			-0.00540295			0.0339726	0.0390858	0.0241544
5.69321			1.82578	1.91542	1.89821			0.167083			0.0996574	0.128384	0.0457646
5.7259			1.8267	1.91552	1.71916			0.157656			-0.0780183	0.210855	0.110676
5.72662			1.82701	1.91608	2.82			0.079459			0.168254	0.082615	0.128535
5.73302			1.82704	1.91638	2.00027			0.0868795			0.0360755	0.13799	0.113085
5.75695			1.82756	1.9176	5.08342			0.166017			-0.114043	0.13602	0.146034
5.76606			1.82763	1.91852	2.18148			0.0727942			0.0541974	-0.0387225	0.123785
5.84782			1.82805	1.91927	2.3717			0.133155			0.0367222	0.0746377	-0.0231339
5.85028			1.82901	1.92159	1.56713			0.116393			0.0201878	0.173464	0.0858881
5.86256			1.83026	1.92176	3.1836			0.104682			0.087284	0.138149	0.0585699
5.86792			1.83092	1.9227	1.8082			0.0962581			0.0666343	0.120531	0.183534
5.93768			1.83095	1.92421	2.43534			0.116137			0.0848652	0.110336	0.0899896
5.98299			1.83103	1.92509	1.92308			0.187864			0.0022269	0.197973	0.0337
5.99455			1.83111	1.92569	2.33298			0.1708			0.0280878	0.0717319	0.063104
6.02682			1.8315	1.92595	3.8214			0.0966513			0.0266399	-0.0418713	0.136538
6.03677			1.83241	1.92635	3.01078			0.108565			0.107085	0.0394914	0.170263
6.0392			1.83394	1.92698	3.00851			0.206717			0.333926	0.0719429	0.0656838
6.0536			1.83571	1.9281	2.05964			0.0544572			0.110862	0.138534	0.0889095
6.11157			1.83637	1.92938	1.67835			0.0236824			-0.0372839	0.0906279	0.163909
6.14876			1.8365	1.92988	1.59562			-0.0326078			0.0146916	0.0957169	-0.0459941
6.18757			1.83673	1.93107	1.95559			-0.00437522			0.143558	0.0414579	0.0747663
6.21505			1.83697	1.93192	4.03862			0.233892			-0.0102807	0.0779238	0.161346
6.25329			1.83722	1.93283	2.71572			0.0327918			-0.005884	0.174019	0.109096
6.25521			1.83771	1.93293	2.18371			0.171928			0.15583	0.0240497	0.0859691
6.31491			1.83836	1.93302	1.78824			0.19396			0.200107	0.0806039	0.064975
6.32822			1.83848	1.93424	3.36988			0.108226			0.247871	0.00783426	0.00609736
6.36454			1.83938	1.9344	2.17892			0.144802			0.0188023	-0.102062	0.0469398
6.49691			1.84081	1.93633	2.92834			0.108444			-0.0229686	0.0345177	0.109117
6.54561			1.84094	1.93701	2.34493			0.219723			0.0546917	0.0539499	0.0268639
6.55511			1.84133	1.93732	1.72342			0.0767898			0.0492515	0.20517	0.151249
6.62786			1.84397	1.93734	1.7869			0.0641811			0.108094	0.0717756	0.156194
6.64022			1.84534	1.93769	1.97533			0.165464			0.129443	-0.0338717	0.0775658
6.74703			1.84538	1.93784	1.73297			0.147242			-0.041181	0.0721239	0.16084
6.76247			1.84559	1.9395	2.29596			0.0853756			-0.0391207	0.0752022	0.151463
6.82672			1.84679	1.93985	1.63318			0.185006			-0.125654	0.0522357	0.0607262
6.90341			1.84703	1.9402	3.24965			0.138047			-0.0206991	0.0531458	0.114413
6.98052			1.84726	1.94049	3.23417			0.0178678			-0.0130316	0.0183496	0.103708
7.13717			1.84742	1.94081	2.4239			0.116242			0.158774	-0.0562756	0.0986646
7.15237			1.84775	1.94298	1.8144			-0.0110366			0.0813054	-0.185316	0.0666894
7.23014			1.84867	1.94322	2.06952			0.123749			0.06013	0.14738	0.143401
7.29313			1.84918	1.94325	3.16215			0.218503			-0.0545371	0.179066	0.136811
7.30381			1.84947	1.94381	0.882807			0.0924679			-0.0103819	0.0436003	0.0472165
7.41278			1.84951	1.9446	3.9879			0.0953062			0.0742796	0.0923246	0.212803
7.43265			1.85025	1.94468	2.12828			0.144321			0.0750404	0.0550969	0.129177
7.53435			1.85046	1.94496	2.1757			0.148734			0.171828	0.163827	0.136734
7.56522			1.85093	1.94528	1.98279			0.0987942			0.041414	-0.0262553	-0.0625601
7.86964			1.85095	1.94664	2.54398			-0.148589			0.0949673	0.0631312	0.132047
			1.85151	1.94763	2.51649						0.122459	0.0392283	0.152713
			1.85185	1.94868	2.19031						0.0394719	-0.107107	0.113705
			1.85222	1.94882	1.59726						0.0279079	0.0669685	0.197077
			1.85267	1.94935	1.88364						0.171024	0.0064148	0.107464
			1.8528	1.95016	2.15968						0.0250192	0.0460733	0.0806112
			1.853	1.95137	2.38315						0.0454584	0.180992	0.172573
			1.85417	1.9516	1.65679						0.10814	0.0557144	0.0497513
			1.85426	1.95181	4.08616						0.158706	0.0811587	0.170223
			1.85603	1.95193	1.89465						0.119546	0.172479	0.180863
			1.85626	1.95237	2.21117						0.202323	0.102902	0.0756506
			1.85672	1.95304	2.79171						-0.0696304	0.0845132	0.136549
			1.85717	1.95355	2.70932						0.0620503	0.0831262	0.277447
			1.85752	1.95499	3.14438						0.0879965	-0.0140902	0.0227859
			1.85766	1.95522	1.96673						0.12243	0.163277	0.0546254
			1.85881	1.95531	1.70924						0.034254	0.0632319	0.0751601
			1.86012	1.95558	2.0502						0.0414856	0.00462089	0.106661
			1.86222	1.95567	0.969738						0.157336	0.246567	0.0907836
			1.86233	1.95599	1.92087						0.0521364	-0.0431205	0.0994722
			1.86238	1.95671	1.19225						0.123883	0.113246	-0.0395408
			1.86246	1.95689	1.74745						0.0988196	0.0332092	0.206233
			1.86357	1.9573	1.77281						0.0835201	0.15721	0.0221531
			1.86428	1.95761	2.91675						-0.0131099	0.163704	0.0956713
			1.86476	1.9578	1.86779						0.158483	0.0740176	0.0429753
			1.86489	1.95781	3.55622						0.213031	0.103863	0.129408
			1.86556	1.95825	2.13729						0.0793074	-0.0471484	0.0696573
			1.86652	1.95841	2.34166						-0.16067	0.0402002	0.214161
			1.86683	1.95847	2.46212						0.0965563	0.0746553	0.196384
			1.86731	1.95894	2.07105						0.144786	0.00606624	0.103268
			1.86779	1.95934	1.42653						0.136227	0.037317	0.213443
			1.86782	1.96035	2.5056						0.0176987	0.00632364	0.0494692
			1.86819	1.96078	1.56942						0.0603804	0.180351	-0.0413539
			1.86854	1.96184	1.673						0.0433674	0.141969	0.0906944
			1.86955	1.96326	2.77352						-0.0480751	0.0740115	0.0254762
			1.86995	1.96456	2.86878						-0.0405313	0.0424422	0.0945277
			1.86999	1.96474	2.10129						-0.0684593	-0.143102	0.13618
			1.87043	1.96499	3.33581						0.0605465	-0.0331429	0.151676
			1.87131	1.96513	2.71859						0.00420964	0.0664842	0.122047
			1.87153	1.96599	1.33212						0.045871	0.0238285	0.159342
			1.87211	1.96653	3.39734						0.0936588	0.0716766	0.296044
			1.87318	1.96672	4.13293						-0.0272791	0.103934	0.0995013
			1.87389	1.96759	1.64188						0.109843	0.187646	0.150526
			1.8739	1.96787	1.91216						0.135566	0.0189843	0.0302654
			1.87484	1.96798	2.10557						0.0886339	0.119308	0.217685
			1.87562	1.96799	1.6841						0.167368	0.0718595	0.0439249
			1.87587	1.96899	2.54105						0.019357	0.0463257	0.043005
			1.87643	1.96922	2.84479						0.0826215	0.0735415	0.111026
			1.87647	1.97017	2.3011						-0.0293021	0.147574	0.100076
			1.87661	1.9708	2.47404						0.0836532	0.0958871	0.223342
			1.87749	1.97283	2.00243						0.1338	0.00992831	0.0425644
			1.87764	1.97368	2.15694						0.158157	0.0770965	0.143366
			1.87855	1.97392	1.69713						0.256731	-0.123779	0.0804885
			1.879	1.97526	2.28344						-0.0486984	0.160471	0.180298
			1.8794	1.97549	2.72395						-0.0321069	0.0952724	0.0725873
			1.8797	1.97614	1.96646						0.162407	-0.0354529	0.150931
			1.88007	1.97677	2.56256						0.0346476	0.132103	0.153784
			1.88027	1.97703	2.24493						0.117267	0.179786	0.201116
			1.88034	1.97733	3.38563						0.20308	0.00819191	0.0847194
			1.88067	1.9774	2.08487						0.15033	0.131685	0.178033
			1.88107	1.97785	1.85185						0.0941129	-0.0743403	0.167528
			1.88148	1.97848	1.37136						-0.00246114	0.226875	0.114055
			1.88219	1.9792	2.36234						0.0765413	-0.0249781	0.00973773
			1.88233	1.97925	1.95645						0.0730272	0.0566695	0.0107388
			1.88266	1.97971	1.05996						0.10626	0.00904684	0.171202
			1.88285	1.98079	2.40327						0.325095	0.140869	0.0747006
			1.88321	1.98082	3.24489						0.0412013	0.146201	0.143186
			1.88339	1.98102	2.80254						0.080291	0.040609	0.242994
			1.88348	1.98149	3.10375						0.0264941	-0.0285038	0.0804365
			1.88374	1.9817	1.77596						-0.133902	0.133865	0.0428851
			1.88409	1.98173	2.68429						0.0398305	-0.0914966	0.0959521
			1.88457	1.98183	2.34775						0.0961696	0.0362264	0.063436
			1.88526	1.98208	1.56871						0.0660479	0.0513627	0.0627167
			1.88526	1.98222	2.06366						0.0763081	0.14973	0.0901537
			1.88529	1.98235	1.72701						0.109107	0.119676	-0.0023616
			1.88637	1.98268	2.78332						0.0296077	-0.0118642	0.290084
			1.88679	1.98292	2.82318						0.110738	0.0846335	0.103218
			1.88787	1.98308	2.69615						0.209816	0.090391	0.109717
			1.88851	1.98323	2.60413						0.0507488	0.125766	0.159089
			1.88857	1.9838	4.64548						0.0911707	0.149059	0.162233
			1.88956	1.98535	2.248						0.0046873	0.00478471	0.146162
			1.8898	1.98545	1.97534						0.108044	0.0634646	0.0932031
			1.89166	1.98574	3.39321						0.0836194	0.108958	0.0341865
			1.89255	1.98606	2.85435						0.0704659	-0.0465338	0.0576073
			1.89319	1.98644	1.36906						0.116164	0.0634557	0.0706064
			1.89381	1.98772	2.86307						-0.132171	0.0664859	0.138502
			1.89386	1.98857	3.10279						0.0100767	0.0952064	0.0881729
			1.89402	1.98864	3.57551						0.0320445	0.170447	0.190165
			1.89409	1.98904	1.61314						0.04978	0.0306149	0.0468886
			1.89564	1.98939	2.20055						0.0597354	0.0310363	0.0574644
			1.89668	1.98965	5.2347						0.0246783	0.0653072	0.0491803
			1.89702	1.99098	4.32716						0.211667	-0.0193995	0.0236534
			1.89723	1.99102	1.94643						0.0986498	-0.0100787	0.222263
			1.89816	1.99147	1.91562						-0.0304038	0.118869	0.0242911
			1.89944	1.99313	2.50204						0.114353	0.187607	0.122738
			1.90127	1.9941	3.07284						0.108353	0.0862036	0.194316
			1.90158	1.99485	2.26297						0.140319	0.0773575	0.14483
			1.90228	1.9952	1.40179						0.136979	-0.0458837	0.0836881
			1.90245	1.99561	1.6662						0.136156	0.0415074	0.0277207
			1.90268	1.99593	1.89956						0.0853721	-0.00176546	0.207594
			1.90289	1.99682	3.05767						0.0411149	0.0577793	0.13103
			1.90298	1.99703	2.46037						0.17216	0.0831634	0.181289
			1.90367	1.99718	2.86605						0.0476443	0.133982	0.243067
			1.90421	1.99724	3.28353						0.0904492	0.0340099	0.212406
			1.90441	1.99742	3.10405						0.020969	-0.000375941	0.144279
			1.9046	1.99811	2.06164						0.0816609	-0.0765528	-0.0660895
			1.90529	1.99814	1.73298						0.0665285	0.144436	0.0864054
			1.90585	2.00106	3.22416						0.165165	-0.037275	0.0631839
			1.906	2.00169	4.78927						0.00747876	0.00558528	0.0383461
			1.90712	2.00181	2.46131						0.0697632	0.157317	0.16693
			1.90728	2.00236	2.53807						0.0724683	0.048509	0.120554
			1.90789	2.00364	3.01496						-0.0232442	0.158994	0.178421
			1.90859	2.00508	1.19086						0.079525	0.0235815	0.0382046
			1.90891	2.0062	1.89635						0.113748	0.0518039	0.184802
			1.90972	2.00629	2.74387						0.0518067	0.143401	0.0448689
			1.90978	2.00646	2.57532						-0.0932697	0.0133741	0.0191166
			1.912	2.00657	6.41355						0.0566043	0.0474422	0.0664506
			1.91257	2.00692	2.16707						0.039234	0.135141	0.0857484
			1.91276	2.00762	2.81849						-0.0198551	0.0471422	0.115578
			1.91285	2.00809	3.01205						0.031434	0.0472989	-0.103667
			1.91315	2.00834	3.34577						-0.0659107	0.0607702	0.155078
			1.91403	2.00839	1.65324						0.0132036	-0.095997	0.159843
			1.91444	2.00861	2.55357						0.0145986	0.0723515	0.173589
			1.91473	2.00916	1.88225						0.148893	-0.0256365	0.0527351
			1.91509	2.00925	2.53876						0.125993	0.104631	0.146382
			1.91556	2.00946	2.70871						0.147823	0.175005	-0.0285934
			1.91564	2.00957	2.57314						-0.0412738	0.000716995	0.287634
			1.91657	2.01075	2.67026						0.0488482	0.125687	0.161847
			1.91688	2.01155	1.43693						0.153387	0.13833	0.156704
			1.91693	2.0117	1.25815						0.122464	0.159189	0.0523448
			1.91723	2.01355	1.51242						0.0857178	0.00680916	-0.0446176
			1.91728	2.01492	2.41352						0.0951576	0.0639955	0.0843541
			1.91729	2.01545	3.5096						0.212566	0.12692	0.0332913
			1.91749	2.01557	2.59057						0.208397	0.108227	0.180906
			1.91813	2.0158	1.64238						0.119656	0.129048	0.0544927
			1.91847	2.01713	1.69864						0.104406	0.0718135	0.0460256
			1.919	2.01719	7.65115						0.0667733	0.0542539	-0.000467359
			1.91917	2.01893	2.30279						0.0766613	0.0966498	0.18645
			1.92	2.01911	2.26954						0.065781	0.173527	0.0572597
			1.92033	2.01932	1.73867						0.0528293	0.146467	-0.0164072
			1.92066	2.01943	2.42801						0.095511	0.0569316	0.0979221
			1.92127	2.0198	0.451354						0.000295577	0.00427379	0.109013
			1.92145	2.02006	1.29695						0.0382305	0.116989	0.129674
			1.92161	2.02114	2.07476						0.0874066	0.171766	0.100411
			1.92268	2.02128	2.89727						0.0665361	0.0297049	0.0741133
			1.92274	2.02177	0.877193						-0.0186583	0.0997838	0.0629301
			1.92308	2.02272	2.71762						0.0376008	0.00561138	0.177607
			1.9238	2.02295	1.4574						-0.00530437	0.166401	0.100436
			1.9253	2.02511	1.59229						-0.0397479	0.0875069	0.00117043
			1.92616	2.02608	2.34548						0.0420861	0.12321	0.18591
			1.92626	2.02855	2.71903						0.125254	0.082263	0.055014
			1.92648	2.02873	3.19946						0.109763	0.0591717	0.241836
			1.92728	2.02899	5.30818						0.119045	-0.00213688	-0.0199175
			1.92762	2.02903	1.88409						0.0582272	0.130734	0.177759
			1.92818	2.02972	2.0177						0.00196955	0.104773	0.0223098
			1.92844	2.03193	3.99086						0.0759489	-0.0588903	0.114982
			1.93012	2.03294	2.45232						0.0359497	0.09217	0.138737
			1.93037	2.03354	3.1098						0.0396693	0.273303	0.129838
			1.93067	2.03363	2.40937						0.0990211	0.0032393	0.230174
			1.93199	2.03533	1.52527						-0.052655	0.0671704	-0.0204234
			1.93342	2.03553	1.34536						0.0392833	-0.000427832	0.125876
			1.93345	2.03595	2.18955						0.0508117	0.0769272	0.180273
			1.93364	2.03634	2.18563						-0.00135324	0.0445358	0.155871
			1.93389	2.03662	1.43472						0.0734839	0.0434366	0.0461721
			1.93408	2.03669	3.15816						0.0217643	0.2049	0.108499
			1.93424	2.03826	2.83299						0.107704	0.116094	0.133187
			1.93437	2.03897	2.64947						-0.00637559	0.077567	0.0722871
			1.93438	2.03984	7.80459						0.130018	-0.000697746	0.0187159
			1.93548	2.03984	2.38503						0.0598911	0.124963	0.0993043
			1.93568	2.04019	2.65135						0.13514	0.0794934	0.180342
			1.93624	2.04019	1.26286						0.210912	0.0401848	0.042227
			1.9363	2.04082	2.15486						0.262446	0.20804	0.127512
			1.93665	2.04082	2.21741						0.0565221	0.109761	0.0887843
			1.93754	2.04204	2.36022						-0.0742054	0.0893039	0.0983519
			1.93763	2.04263	3.10332						-0.0865706	0.176049	0.0105269
			1.93776	2.04292	1.44194						0.051507	0.163567	0.0969972
			1.93798	2.04414	2.7783						0.00108521	0.0655167	0.159951
			1.93893	2.04737	4.50753						0.216713	0.136462	0.0869918
			1.93916	2.04765	2.11968						0.0524873	-0.0643228	0.0568708
			1.93927	2.04782	5.73679						-0.0786212	0.0939902	0.101208
			1.93975	2.04932	2.95359						0.00252773	0.152667	0.114424
			1.94055	2.04936	2.30422						0.0597131	0.0397309	0.0145843
			1.94062	2.04941	2.25497						0.134255	0.145591	0.0670932
			1.94083	2.04943	1.96352						0.0393642	0.0359896	0.0357874
			1.94101	2.04956	1.76318						0.0335546	0.101165	-0.00296477
			1.94195	2.05098	3.46943						0.0872763	0.0962474	0.0561144
			1.94222	2.05288	2.87483						-0.00768672	0.00566096	0.16026
			1.94243	2.05403	2.78673						-0.00396835	0.110356	0.0774393
			1.94283	2.0547	1.99405						0.059176	-0.0584702	0.0686425
			1.9432	2.05491	2.08029						0.0931599	0.173803	0.0721041
			1.94323	2.05548	0.972006						0.0740599	0.0846447	0.0076466
			1.94336	2.05565	2.07852						0.210216	0.0731068	0.100686
			1.94438	2.0561	2.55431						0.101235	0.00191293	0.111303
			1.9444	2.0562	2.80588						0.0103004	0.0900919	0.204217
			1.94444	2.05631	2.95063						0.159194	0.150048	0.126618
			1.94572	2.05652	1.6991						0.124006	0.106395	0.0700361
			1.94616	2.05686	2.67072						0.0342919	0.00303258	0.12951
			1.94654	2.057	3.37358						0.107407	0.195567	0.0980381
			1.94737	2.05705	0.968813						0.0293131	0.193003	0.0868219
			1.94944	2.05803	4.55263						0.102049	0.147319	0.067947
			1.94961	2.05835	1.75524						0.0832707	0.128166	0.0609437
			1.94965	2.0587	2.28117						0.126452	0.0382808	0.0883371
			1.95009	2.05937	3.90889						0.0692419	0.156609	0.203264
			1.95091	2.06007	0.909091						0.0169484	-0.0677507	0.0266665
			1.95102	2.06046	2.20201						-0.0537057	0.057907	0.0730815
			1.95236	2.06047	2.70619						0.0404083	0.134946	0.0279434
			1.95323	2.06049	3.41504						0.104299	0.0449395	0.166919
			1.95377	2.06076	1.28308						0.0301834	0.0257324	0.0297078
			1.95415	2.06086							-0.0205894	0.0100414
			1.95433	2.06186							-0.0641844	0.0828424
			1.95463	2.06225							0.0559909	0.144809
			1.95478	2.06396							0.0427373	-0.00692021
			1.95495	2.06427							0.161599	0.0243613
			1.95652	2.06435							0.067141	0.133474
			1.95683	2.06437							0.152143	0.104549
			1.95684	2.06455							0.218995	-0.0281803
			1.95755	2.06473							-0.0676107	0.110257
			1.9578	2.06484							0.11577	0.134508
			1.95871	2.06527							0.0808128	-0.0210856
			1.95927	2.06547							0.151127	0.160896
			1.96078	2.0658							0.164508	0.0230432
			1.96078	2.06659							0.116582	0.144659
			1.96148	2.06667							-0.029537	0.017978
			1.96175	2.06675							0.0534827	0.0124946
			1.96197	2.06696							-0.00359322	0.135404
			1.9624	2.06729							0.0539369	-0.00281749
			1.9644	2.0678							0.0472189	0.0419679
			1.96442	2.06825							0.11829	0.0522404
			1.96458	2.06888							0.0532114	0.122155
			1.96474	2.06986							0.0096497	-0.0323164
			1.96539	2.07018							0.12027	-0.0940311
			1.96544	2.07052							-0.00511798	0.0942963
			1.96555	2.07106							0.0364462	0.049545
			1.96583	2.07114							0.240541	0.0016532
			1.96672	2.07151							0.0158208	0.0277789
			1.96912	2.07152							0.115006	0.00498079
			1.96949	2.07189							0.0784219	0.141786
			1.96959	2.07197							-0.037371	0.114674
			1.97004	2.072							0.00447105	0.100122
			1.97007	2.07242							-0.0475597	0.0126761
			1.97018	2.07267							0.0897816	0.0651636
			1.97188	2.07269							-0.0322826	-0.11557
			1.97272	2.07304							0.0390197	-0.017942
			1.97309	2.07305							0.0827727	0.0668242
			1.97356	2.0737							0.00990822	0.160047
			1.97427	2.07381							0.138866	0.157811
			1.97593	2.07382							0.0785332	0.086469
			1.97593	2.07469							0.122034	0.120025
			1.97702	2.0748							-0.0669752	0.139398
			1.97735	2.07508							0.130398	0.109863
			1.97781	2.07513							0.0942021	0.100186
			1.97793	2.07518							0.173307	-0.0810266
			1.97798	2.07537							0.0412772	-0.0123703
			1.97802	2.07624							-0.00695971	0.0751317
			1.97811	2.07769							0.0611685	0.107681
			1.97814	2.07801							0.0402166	0.0129431
			1.97847	2.07914							0.0454568	0.0921329
			1.97896	2.07921							0.114123	0.0874008
			1.98068	2.08006							-0.0177469	-0.0034128
			1.98202	2.08048							-0.0146244	0.0183083
			1.98216	2.08065							0.142339	0.0842348
			1.98252	2.0808							0.133582	0.122762
			1.9828	2.08253							0.0777624	0.138979
			1.98431	2.08258							-0.0755303	-0.0536647
			1.98665	2.08438							-5.79103e-05	0.104037
			1.98691	2.08641							0.105331	0.0825754
			1.98758	2.08647							0.102931	0.0477084
			1.98762	2.0868							0.0494297	0.044377
			1.98777	2.08698							0.113151	0.0873181
			1.98823	2.08701							-0.00759146	0.0677345
			1.99045	2.08754							0.108509	0.0700947
			1.99179	2.08802							0.036808	0.0767864
			1.99211	2.08817							-0.07492	0.05083
			1.99223	2.08877							-0.0318409	0.178152
			1.99243	2.08883							0.148663	0.215036
			1.99245	2.08929							0.06171	0.0389077
			1.9925	2.08974							0.163422	0.0378674
			1.99358	2.09187							-0.0395147	0.115744
			1.99366	2.09196							0.101175	-0.0403404
			1.99488	2.09245							-0.0865799	0.064508
			1.99604	2.09246							0.0491576	0.127952
			1.99653	2.09329							0.122977	0.141798
			1.99679	2.09424							0.0625381	0.111122
			1.99695	2.09487							0.24177	-0.01145
			1.99699	2.0953							0.0841374	-0.0289523
			1.99812	2.09566							0.105994	0.0756652
			1.99814	2.09618							0.0981685	0.158642
			1.99843	2.09809							-0.00379619	0.129473
			2.00032	2.09897							0.0144201	0.0667105
			2.00188	2.10028							-0.0740095	-0.0220733
			2.00265	2.10031							-0.105649	0.10578
			2.00274	2.10104							0.207899	0.15008
			2.00372	2.10158							-0.0785497	0.0313435
			2.00456	2.10198							-0.0196428	0.121159
			2.00457	2.1021							0.0813465	0.083642
			2.00463	2.10303							0.138653	0.0259096
			2.00527	2.10321							0.102222	0.0585568
			2.00535	2.10333							0.191372	0.118805
			2.006	2.10403							0.0802668	-0.0561252
			2.00602	2.10499							0.0813826	0.0324848
			2.00623	2.10633							0.00751179	0.0399119
			2.00659	2.10759							0.121059	0.101413
[truncated: 2,148 more rows]

## Sheet: figure 1g
seahorse data
Time (minutes)	Tpex											Tex
1.34394	67.2497	64.3908	63.2222	55.0775	61.1428	74.0738	74.0169	71.5536	72.8864	79.4475	71.7663	58.8529	59.7703	61.1773	55.27	59.1624
7.96147	63.0119	60.6743	57.6733	52.2592	56.2606	67.8389	68.5259	68.0236	64.6312	69.6961	65.7448	55.4453	57.1981	56.8384	51.7597	55.7844
14.6398	62.3267	58.7324	55.5355	52.2312	54.8109	65.2293	67.5918	66.3711	62.1386	65.7396	63.2989	55.95	57.1363	55.7376	51.3122	54.3818
21.403	18.1978	19.4103	14.596	14.3426	28.046	26.2506	24.0149	18.1218	19.7457			12.2629	13.6734	18.6168	13.1065
28.0179	17.3148	30.5939	13.7753	12.9436	27.1542	28.2924	25.5823	20.1984	20.6234			13.2226	13.4804	22.2672	13.203
34.6869	17.373	29.3945	13.073	12.2136	27.03	31.7043	24.4426	19.6977	20.7321			12.0308	13.8394	21.723	12.751
41.4633	128.964	112.003	103.64	130.322	80.1984	85.83	95.3893	95.2026	98.828			63.1496	55.356	84.5434	67.2535
48.0996	118.26	91.5235	87.6293	111.758	71.2728	80.7022	84.6911	91.926	90.9292			54.1136	47.8294	72.1668	59.9097
54.7345	112.434	86.9135	80.665	102.097	67.6417	77.6774	81.8476	90.0161	87.7378			49.9781	46.6847	67.5299	56.6213
61.5273	10.8314	20.0037	6.02749	8.22901	20.8378	23.7517	11.2524	14.3941	13.9511			7.36387	6.95414	7.54195	7.47276
68.1706	11.9561	26.1557	5.29235	7.55591	21.7672	21.0673	11.226	12.1122	14.8114			7.00402	5.82826	8.58929	7.23145
74.877	11.3256	29.3905	5.96893	6.17632	19.8856	19.4784	12.3912	10.4406	13.7067			5.1422	4.70893	8.52996	7.88814
max. ocr	Tex				Tpex
	77.86	60.64	58.01	50.65	67.14	83.79	85.55	85.91	92	97.61	122.09	59.36
src	Tex				Tpex
	7.2	0	28.74	15.87	53.27	48.1	78.09	25.39	20.53	27.73	28.76	36.62

## Sheet: figure 1h
norm. mitochondrial mass
Tex			Tpex
1.03616	0.983335	0.98051	1.63947	1.52957	1.70659

## Sheet: figure 1i
mitochondrial regeneration
	Tpex							Tex
	0.474011	0.410871	0.284452	0.4592	0.389011	0.566176	0.361328	0.203451	0.228381	0.268782	0.132514	0.145251	0.200935	0.303738

## Sheet: figure 1j
glycolysis seahorse
Time (minutes)	Tex		Tpex
1.34394	91.3523	108.108	91.1392	80.8454	71.663	66.5639	61.2979
7.96147	86.0522	102.258	85.2169	71.2089	65.8086	61.5233	57.9625
14.6398	75.2952	94.6968	88.3263	77.0198	55.2194	59.6908	52.6809
21.403	91.3034	109.367	82.1952	72.4383	54.1534	48.1462	45.8409
28.0179	123.091	136.306	95.0662	79.6984	66.1541	68.3166	62.7807
34.6869	147.292	154.938	104.807	90.6975	73.3258	79.0183	78.3508
41.4633	60.7404	40.6806	70.9536	57.2513	8.58569	12.7094	22.5961
48.0996	47.4371	34.5807	56.1721	43.2214	11.8561	24.7629	19.2659
54.7345	46.7097	30.1796	53.7207	42.2535	12.9934	23.6828	20.4545
61.5273	46.7103	35.187	38.0142	32.0691	15.8969	17.0815	13.6943
68.1706	50.916	30.5981	37.6634	34.0565	16.1161	17.663	12.532
74.877	47.763	25.5378	30.5543	31.0681	13.0564	12.2373	15.3403

## Sheet: figure 1k
	slc2a3			aldoa			gapdh
	Tpex	Tex		Tpex	Tex		Tpex	Tex
	0.288493	-0.277512		0.220649	-1.22593		1.09326	0.19007
	-0.331725	-0.187018		-0.0310182	-1.07984		0.788248	1.00878
	-0.228347	-0.202416		0.330908	-0.952261		0.330908	0.214602
	-0.224893	-0.228346		-0.346954	-0.22862		0.0829152	1.28782
	-0.220216	-0.226509		0.268127	-0.101041		0.697266	0.734102
	-0.252341	-0.267405		0.694278	0.397509		0.511535	0.970743
	-0.268143	0.602684		-1.09825	-0.272074		0.88286	0.527398
	0.43375	-0.255232		-0.32971	0.794669		0.70894	1.67489
	0.323635	-0.247248		0.604512	-0.234173		0.223593	0.240964
	-0.119783	0.918064		-0.699547	-0.951954		-0.699547	-0.951954
	-0.245679	-0.325736		-0.098588	0.391255		0.37776	0.720876
	-0.253699	-0.268692		0.0895289	-0.352994		1.19415	0.444729
	0.373855	0.744322		-0.0658206	-0.28636		1.28656	0.774032
	-0.289775	-0.2453		-0.979197	-0.165638		-0.223281	0.339181
	-0.329036	-0.303392		0.053967	-0.21676		0.583853	-0.21676
	1.10415	-0.167124		0.245362	0.11742		1.02717	0.639424
	-0.228232	-0.235981		-0.302336	-0.070875		0.997607	2.03789
	-0.281573	0.969723		-1.14248	-0.0800142		0.303368	1.02356
	-0.202155	-0.224482		0.425889	-0.46283		0.571301	0.217253
	0.371491	-0.222978		0.82696	0.727974		0.646561	0.974218
	-0.190313	1.7137		-0.993342	-1.09125		0.406338	0.0532476
	-0.210767	1.10078		0.0764721	-1.12886		0.581499	0.959802
	-0.264457	-0.393513		-0.0397758	-1.21965		0.898226	0.125223
	-0.220775	-0.172881		0.424335	0.408392		1.46093	0.979138
	-0.217055	-0.259554		-0.105776	-1.1463		-0.105776	-0.0857818
	0.221545	0.849752		-0.284895	-1.20685		1.36945	1.40281
	-0.257924	-0.22305		-0.467103	-1.11485		-0.115929	1.03711
	-0.284601	-0.189538		-1.07107	0.2435		1.28566	-1.03279
	-0.264366	-0.193363		0.62596	-1.05685		0.0914874	1.28438
	-0.275238	0.711865		-0.4	-0.0983906		0.538229	1.45278
	-0.187422	-0.261588		0.294185	0.272468		0.84319	1.45481
	-0.171917	-0.249176		0.203817	0.348172		0.600584	0.924649
	-0.220218	-0.225419		-0.0745369	0.595677		0.895139	1.19526
	0.456586	-0.305382		0.204116	-0.53075		-0.0815224	1.0589
	0.275509	-0.261263		-1.11404	0.35953		0.468435	0.699613
	-0.259131	0.677121		-0.276044	-0.115812		0.808081	0.710651
	-0.219934	-0.188049		-0.041365	0.114999		0.455401	0.114999
	-0.284408	-0.245755		0.291633	0.730155		0.706974	0.398114
	-0.235816	-0.325624		-0.483448	0.227369		0.117265	1.38542
	-0.242545	-0.267046		-0.564375	-0.0244095		0.497933	1.8279
	-0.21921	-0.293597		-0.0557654	0.355249		1.00834	0.688171
	-0.192328	-0.225219		0.418076	0.636995		-0.0581217	0.881203
	1.26588	-0.373507		-0.368953	0.14169		0.925848	0.704724
	0.247215	-0.343852		0.0329263	0.0234376		0.396501	1.11877
	0.307352	-0.313585		-0.457055	-0.0734825		0.422836	1.00783
	-0.271222	-0.307703		0.709341	0.687658		-0.975766	1.18313
	-0.196893	-0.394133		1.05728	0.524644		1.25069	0.861139
	-0.151871	-0.213307		0.756438	0.833414		1.69723	2.11157
	-0.232036	-0.261902		-0.206945	-0.999112		0.51625	0.775969
	-0.181124	-0.254653		0.142834	-0.406107		-0.957247	0.747966
	-0.239384	-0.13499		0.060749	-1.10062		0.060749	0.0787237
	-0.265384	0.613779		0.00925013	0.0220137		0.00925013	1.17191
	-0.220927	-0.29037		-0.958455	0.873345		-0.958455	0.873345
	-0.326003	-0.228394		-1.22976	0.797634		0.480318	0.466404
	-0.212268	1.15489		0.0860201	-0.148658		0.59234	0.893335
	0.308667	-0.319596		0.263312	-0.992755		0.263312	0.755372
	-0.245996	0.497657		-0.377719	0.0163339		1.37722	0.324122
	-0.221449	-0.189004		0.0175222	0.827324		1.39639	0.827324
	-0.284028	-0.400818		-1.04315	-1.07656		1.28514	1.74781
	-0.219677	-0.234869		-0.375278	0.655474		0.305792	0.993981
	0.359114	-0.293617		-0.516934	0.189881		0.713535	1.09956
	-0.147985	-0.210892		-0.943662	0.385705		0.793966	0.385705
	-0.252505	-0.264956		-0.0148914	1.10651		0.907585	1.56695
	-0.18991	-0.226558		0.0479938	-0.141378		0.710346	1.4015
	-0.209666	-0.308112		0.019345	0.311739		0.786357	0.876672
	-0.199037	-0.225619		-1.0124	-0.2906		0.586772	1.08808
	-0.270728	-0.2526		0.570665	0.574288		0.462838	0.574288
	-0.16526	-0.207199		0.101199	0.866963		1.37029	-0.934656
	-0.2428	-0.286441		-0.325864	-0.0535087		0.283675	0.773805
	0.35386	1.09741		0.432579	0.929574		0.217572	-0.106283
	-0.252343	-0.336246		-0.200377	0.33521		0.0584921	1.10966
	-0.271822	-0.325907		-0.393017	0.555367		0.250166	0.555367
	-0.200519	-0.228613		0.850567	0.652843		-0.134693	1.39691
	0.287551	-0.280709		0.0166113	-0.166614		0.75516	0.306805
	-0.231015	-0.234416		-0.114968	0.503532		0.359011	0.00980756
	-0.346666	0.976914		0.198192	-1.28796		0.645368	0.235507
	-0.244412	0.63647		0.261628	0.29527		0.651854	0.29527
	-0.264991	-0.182014		-0.863189	-0.982637		0.811267	0.374744
	-0.164817	-0.282858		-0.332083	0.230151		0.546297	1.31439
	-0.150436	1.64322		0.293298	0.204667		1.39133	1.35494
	0.219824	-0.251165		-0.23041	-1.10779		0.966922	0.773626
	0.681295	-0.243245		0.0952286	-1.05036		1.29145	0.729419
	-0.262858	-0.344563		-0.419674	-0.061972		0.00107016	1.40058
	-0.298795	-0.25288		0.829945	0.227592		-0.176373	1.1133
	-0.230399	-0.229777		-0.199085	0.400874		1.68415	1.78047
	-0.153536	-0.190354		0.406968	-1.1246		0.406968	0.381699
	-0.334263	-0.389685		0.405258	-0.326618		0.109018	1.16097
	0.199752	-0.200937		-0.109528	-1.11955		0.0872716	-0.0128698
	-0.198534	-0.35265		-0.20848	-0.994337		-0.884574	1.24056
	-0.313025	0.669181		-0.508469	-0.426082		-0.508469	0.614686
	-0.204604	-0.284678		-0.405354	-0.744764		0.657141	1.28865
	-0.234661	-0.321518		-0.162778	0.637001		0.972527	0.882075
	-0.207929	-0.27773		-0.945787	-1.14479		-0.137625	-1.14479
	-0.184519	1.20098		0.167391	0.353257		0.833792	1.55058
	0.285954	-0.250023		-0.546194	0.56804		0.605713	1.30191
	-0.233788	-0.20072		0.0202954	-0.291852		0.305991	1.32098
	-0.238015	0.630674		-0.0114231	0.707707		-0.0114231	1.14364
	-0.234311	-0.326723		-0.00309465	0.249648		0.471813	0.804779
	-0.132014	-0.279774		0.0561769	0.702307		0.0561769	0.896477
	-0.242673	-0.297412		-0.630808	0.0500092		0.601418	1.15497
	-0.262705	-0.287993		-0.0649484	-0.0291985		0.540459	1.24751
	-0.236213	-0.241745		-0.103186	0.642521		0.640797	0.888461
	0.399193	-0.194948		-0.0490214	0.970584		0.990366	0.627123
	-0.237125	1.0589		0.534376	-0.15961		0.871416	0.62148
	-0.245895	0.683769		-0.935575	-0.274421		0.988499	0.957963
	-0.306392	-0.232752		-0.158425	1.29243		0.494572	1.29243
	0.249438	-0.114036		0.523981	-1.01079		0.10084	1.89991
	-0.237758	-0.264169		0.454174	0.534793		0.454174	0.774651
	-0.292422	-0.284554		-0.542505	0.579833		0.786748	1.02066
	-0.220307	-0.245427		-0.0643844	-0.21823		-0.0643844	0.849873
	-0.246678	-0.292498		0.055606	0.0749686		0.556448	1.18591
	0.31053	0.944566		-0.479485	0.610808		0.898806	0.956379
	0.309696	-0.32175		-0.104007	0.566551		0.6939	0.998126
	-0.229521	-0.20037		-0.139444	-0.867563		1.09285	0.446056
	0.319718	-0.315897		-0.49269	-0.251254		-0.115134	1.63252
	-0.175432	-0.163439		0.0892727	-1.06652		1.06761	1.49254
	-0.241428	0.74039		-0.967135	0.125022		0.246722	0.125022
	0.338226	0.402438		0.114531	-0.0962324		0.779025	1.00182
	-0.180739	-0.2103		-0.492892	0.975951		0.851733	1.48668
	-0.182719	-0.317135		0.0967348	0.117238		1.04897	0.632611
	-0.262208	-0.308509		-0.319539	-0.19914		0.109544	-0.19914
	0.195299	-0.270026		-0.0717502	0.0275027		0.91692	0.581074
	-0.181763	-0.194289		-0.260033	-1.26473		-0.260033	0.490287
	-0.203247	-0.167275		-0.96134	0.412174		0.367388	1.4928
	-0.269223	-0.256968		-0.175371	0.661273		0.946933	0.661273
	-0.288565	-0.183195		-1.03223	-0.843505		0.758112	-0.843505
	-0.19402	0.489866		0.501538	0.452972		0.501538	1.17161
	-0.22948	-0.294462		-0.061753	-0.040497		0.875417	0.480699
	-0.277891	-0.23808		-0.398931	-0.205188		-0.0229836	1.98204
	-0.252848	-0.332385		0.168863	0.459343		0.168863	0.789404
	0.682997	1.13167		0.999955	0.809125		0.756818	-0.199991
	-0.24509	-0.261855		-0.0957769	0.738123		0.725036	0.212187
	-0.26922	0.845591		0.4743	0.537444		0.622344	0.537444
	-0.248501	-0.288992		0.0718763	-1.17214		1.11072	-0.0773775
	-0.239134	-0.168688		-0.416445	-1.19912		0.950588	-1.19912
	0.40702	0.757735		-1.05236	-0.154512		0.855614	1.41283
	-0.151386	-0.276282		-0.172659	0.363225		-0.172659	0.689494
	-0.221162	0.764381		-0.909928	0.37735		0.307894	0.707554
	-0.238274	-0.319787		0.303897	-1.09879		0.955639	0.00978524
	-0.248334	0.505362		-1.08036	0.331285		0.656345	1.38196
	-0.224553	1.20571		-0.971738	-1.10478		0.512348	1.17364
	-0.293266	0.399187		-0.878555	0.412423		-0.0826719	0.593925
	0.143883	0.941741		0.338222	-0.953753		1.84457	1.62407
	-0.253029	-0.204052		0.117732	-0.00890169		0.642856	0.857749
	0.480876	0.330866		-0.332007	-0.608758		0.577144	1.22625
	0.332131	-0.296091		0.136907	0.0937975		-0.50998	1.24468
	-0.257532	-0.228395		-0.497843	1.08473		1.00356	0.732574
	-0.260728	-0.256327		-0.310498	0.643021		0.764912	0.312916
	-0.220861	-0.207956		-0.983735	0.221748		0.51087	1.88019
	-0.244392	-0.240401		0.206177	0.601053		0.999757	0.080273
	-0.214395	-0.310995		-1.06479	-0.141023		0.83957	1.29484
	-0.279543	1.40248		0.349622	0.142032		0.730819	1.18724
	-0.152164	-0.283254		0.184307	0.315452		0.184307	0.646671
	-0.201792	-0.290227		0.187238	-1.04862		0.835547	0.3894
	-0.186253	-0.337789		-0.0180674	0.0310607		-0.432618	1.46834
	0.470753	0.718829		-0.442554	-0.106988		0.466862	1.59979
	-0.177991	0.95272		-1.01295	0.434962		-0.200974	-0.0782755
	-0.339844	-0.232507		0.0760797	0.585133		1.12808	0.924941
	-0.22638	-0.191119		-0.447568	-0.260343		0.847143	1.84251
	-0.242582	-0.237783		-0.961212	0.35466		1.24203	0.35466
	-0.32844	-0.260178		0.434113	-0.290807		1.35276	1.08076
	-0.16728	-0.230039		0.75236	0.406443		1.71189	1.81785
	-0.230906	-0.318263		-0.414938	0.119809		1.41726	0.119809
	-0.099577	1.29533		0.0663857	-0.139382		0.0663857	1.43369
	-0.1557	-0.356358		-0.229272	-0.074995		0.185749	-0.074995
	0.480327	-0.190635		-0.916389	0.522003		1.27147	0.958718
	-0.264145	0.440169		-0.0945384	-1.25485		0.812482	0.566256
	-0.257205	0.996025		-0.997274	-1.13824		-0.997274	0.63949
	-0.184322	-0.231161		-0.365512	-0.0606908		0.796409	1.0133
	-0.265117	-0.201938		-1.05093	0.618651		-1.05093	0.618651
	0.819387	-0.289808		-0.355071	-1.09693		0.51835	0.954979
	-0.303529	1.47985		0.454519	-1.07557		1.24145	0.67354
	-0.26281	-0.194818		-0.104483	-0.213088		0.35943	1.17798
	-0.254302	-0.309295		-0.46091	1.12918		0.706776	0.931825
	-0.136893	-0.227598		-0.150398	-1.1005		1.342	0.948504
	-0.242318	-0.321624		0.204584	-1.09762		0.737862	0.952415
	-0.218248	-0.210366		-0.233848	0.676577		0.235362	1.12372
	-0.310786	0.750007		0.0940015	0.929882		0.522388	1.55136
	-0.36726	-0.25525		0.0583744	1.73307		0.589463	1.42331
	-0.260545	-0.289775		0.493437	0.264354		1.0729	1.54957
	-0.234032	0.706979		0.178629	0.720701		0.377851	1.46988
	-0.256074	-0.262346		0.265608	0.32567		1.07854	0.658134
	-0.249682	-0.271238		-0.478585	-0.156141		0.829361	0.338981
	-0.219518	-0.357406		0.0648101	0.131048		0.922391	0.940094
	-0.279578	-0.212714		-0.0749059	-0.118462		1.1809	0.980906
	-0.263842	0.614207		-0.338848	-0.363157		0.983465	0.995812
	-0.241933	-0.275589		0.373735	0.0281516		0.826588	0.899728
	0.249207	-0.225189		-0.044949	-1.17456		0.578601	1.19453
	-0.202399	1.17038		0.00389667	-1.16736		-0.244618	1.58393
	0.444406	0.628221		-0.976702	0.562803		0.517554	1.62017
	1.00672	0.801811		-0.223721	0.238308		-0.223721	0.646289
	-0.171326	-0.327748		-1.03256	0.461623		0.520987	1.18573
	-0.240315	-0.201803		0.584976	-1.0805		0.766369	1.12782
	-0.215767	-0.301799		-1.03519	0.323321		0.758514	1.08321
	0.756579	-0.271809		-0.98497	0.25602		0.929904	0.806574
	-0.144486	-0.261649		0.257096	-0.17096		0.793369	0.306072
	-0.275876	1.03505		-0.498595	0.805869		-0.128655	1.62279
	-0.205624	-0.310565		-0.989664	0.272069		0.0469559	1.47144
	-0.320027	0.861674		-0.200903	-1.04682		1.11992	0.0633942
	-0.207857	-0.240436		0.473917	0.484202		0.930988	1.43183
	-0.216301	-0.204194		0.432722	0.473742		-0.0476852	1.20963
	-0.301659	-0.276769		-0.261355	-1.18771		0.883666	0.414254
	0.408254	-0.418299		-1.19629	-0.186157		0.447286	-1.18918
	-0.243388	-0.267458		-0.330215	-0.245751		0.369216	0.959606
	-0.272531	-0.282752		-0.0235219	0.622025		0.904336	1.58533
	0.275449	-0.292408		-0.234816	0.213068		0.671482	1.05008
	-0.239203	0.724818		-0.186805	0.572984		-0.186805	0.813299
	-0.282508	-0.214197		-0.265873	-1.16839		1.01041	1.20826
	-0.245423	-0.327117		-0.106411	-1.20504		1.02202	0.855532
	-0.31739	-0.292869		-0.0856645	0.510041		0.386706	0.198493
	-0.292805	1.34547		-0.0796236	-1.06363		0.388937	1.35321
	-0.260331	-0.272943		0.137352	-1.20422		0.661127	1.42126
	-0.261748	-0.225521		-0.263557	0.8309		0.195028	-0.0373127
	-0.260499	1.07865		-0.164668	0.209563		-0.164668	0.209563
	-0.262329	-0.405388		-0.498277	-1.14777		0.425977	1.29386
	-0.18883	-0.227858		-0.985199	0.697617		0.43519	0.945056
	-0.284051	-0.262092		1.06514	0.183994		1.89056	0.928103
	-0.253637	0.645064		-0.147031	-1.22698		0.502262	0.355105
	0.449166	-0.29067		0.295531	0.0028539		0.992741	1.10463
	-0.362025	0.706624		0.0858634	0.318054		0.0858634	1.73099
	-0.289044	-0.193576		-1.06028	0.220531		0.307261	0.965084
	-0.228556	0.973736		-0.0287717	-1.16475		0.763441	0.619346
	-0.265024	-0.341042		0.024	-0.433477		1.24795	0.994297
	-0.179324	0.637218		0.273157	0.210977		0.00418198	1.49374
	-0.227423	-0.30259		-0.982131	0.442915		0.751743	0.680239
	-0.286687	-0.228714		0.284701	-1.12734		0.832534	-1.12734
	-0.214334	-0.266683		-0.182852	-1.15022		0.618139	0.610823
	-0.196518	-0.306517		-0.27909	-0.39908		0.725085	0.753954
	-0.229419	1.1262		0.459577	-0.116223		0.156425	1.10467
	-0.235494	-0.306081		0.530926	0.401052		0.822973	1.48065
	-0.216966	0.79193		-0.016878	1.31508		0.479246	1.31508
	-0.248711	-0.25729		-0.188955	-0.999813		0.790938	-0.999813
	-0.241616	-0.260114		-0.427266	0.267394		0.23864	1.10231
	-0.245382	-0.229435		0.00693541	0.634954		1.22257	1.23356
	-0.258317	-0.192557		-0.638149	-1.10395		0.424247	0.415181
	-0.214756	-0.291644		0.968584	0.50387		0.546352	1.55478
	-0.187958	-0.281159		0.271889	-0.291812		1.0266	0.70305
	-0.209774	0.711832		0.142001	-1.06932		0.30758	1.46095
	-0.323232	1.15294		0.388051	-0.183168		0.969769	0.29678
	-0.251648	-0.259514		-0.0260282	0.0321879		0.626686	1.12594
	-0.246865	-0.290207		-1.01931	-0.200147		0.0596934	1.05566
	0.2864	-0.360996		0.292297	-0.174853		0.0896393	1.2272
	-0.383857	-0.324587		-1.05528	0.43899		0.739121	-0.0547093
	-0.192675	-0.25213		0.44646	-1.17251		0.282308	0.994434
	-0.271701	-0.238828		0.498165	-0.976685		0.110687	-0.976685
	-0.209195	-0.389803		-0.970819	-1.04178		1.16485	0.102284
	-0.199433	1.14371		0.0503956	0.319399		0.0503956	1.21691
	-0.176259	-0.276343		0.342464	-0.28797		0.140061	1.17072
	-0.255993	0.724104		-0.102431	-0.333901		0.934267	1.85733
	-0.247719	-0.257015		0.462565	-0.238328		1.34052	1.27793
	-0.171986	-0.298367		-0.978075	-1.15447		-0.978075	0.574339
	-0.198239	0.781372		-0.991581	-0.0402394		-0.991581	0.943705
	-0.331225	1.06031		0.295981	-0.611068		-0.180645	0.0536899
	-0.282965	-0.262197		-0.116485	0.0240096		1.39746	-1.03824
	-0.215872	-0.294029		0.602772	-1.16505		0.216839	0.260722
	-0.230938	0.403708		0.132503	0.473976		0.518482	0.81197
	-0.280626	0.760904		0.196051	0.209244		0.196051	0.209244
	-0.304556	-0.239779		-0.463388	-0.929054		1.12534	1.75183
	0.369968	-0.275135		-0.456166	-0.984553		0.168188	1.00005
	-0.255121	-0.210094		-1.09746	-0.154398		0.552764	1.43074
	0.47901	-0.308198		0.0994845	0.282041		0.0994845	0.608934
	-0.275799	0.812915		-0.170403	-0.420056		0.294025	0.949998
	-0.263183	1.07067		-0.322566	0.389082		0.431855	1.2844
	0.183848	-0.213498		-0.369727	1.03877		0.69559	-0.989843
	-0.209376	0.718365		0.337338	-0.141238		-0.347173	0.903137
	-0.262168	-0.194792		0.623328	0.941452		1.117	1.56222
	-0.23325	-0.24586		0.349287	0.334948		0.838321	0.334948
	-0.299888	-0.245529		-0.4244	-1.08079		0.60191	1.51384
	-0.202504	-0.284591		0.38866	0.10577		0.222715	0.657837
	0.43282	-0.245411		-0.26354	-1.13489		0.64229	1.10243
	-0.303811	0.700673		0.0894156	0.571013		1.08061	0.814522
	-0.286191	1.19488		-1.0894	0.330179		1.07032	1.54324
	-0.23889	-0.255812		0.281239	0.590498		-0.417861	1.38611
	-0.216344	-0.191244		0.185902	0.196908		1.04499	1.08099
	-0.168842	-0.165476		0.0161485	-0.0914804		-0.929528	0.422539
	-0.160397	-0.250547		0.420578	-0.102701		0.420578	1.15127
	-0.256028	-0.204594		-0.247333	-1.14178		0.494167	-0.0614903
	-0.237814	-0.207223		-0.87737	-1.01844		-0.87737	0.977798
	-0.302512	-0.261141		0.651973	0.680337		0.986028	1.6589
	0.251456	-0.195903		-0.0554552	0.743077		0.685717	1.18986
	-0.252889	-0.278559		-0.0292274	0.340688		0.484846	1.87007
	0.703769	-0.302102		-0.87728	0.0194697		0.529923	1.29912
	-0.202162	-0.221708		0.309187	0.684801		0.748626	1.12501
	-0.219434	-0.175809		-0.260457	0.977751		0.711058	0.398648
	0.36635	-0.244803		-0.383527	-0.0286082		0.496611	0.824986
	0.463537	1.28266		0.0743252	-0.038064		0.588966	0.79945
	0.215833	-0.365397		-0.250034	0.818762		0.94204	1.32233
	-0.254339	-0.31941		0.0667612	-1.01426		-0.361221	0.895675
	-0.205753	-0.24318		-1.03722	-1.23992		0.666561	0.845101
	-0.174561	-0.253908		-0.856323	0.315334		0.614819	0.315334
	-0.407656	-0.346978		-1.08568	0.042982		1.39845	0.26008
	-0.247904	-0.335851		-0.143658	0.200775		0.899247	1.76776
	0.26768	0.654895		0.0198001	0.37755		-1.0797	0.940686
	-0.316851	-0.361198		-0.290771	-1.19972		0.492507	0.660771
	-0.349857	-0.265693		0.0889601	0.124952		0.296268	1.03072
	-0.232335	0.761375		-1.18466	0.543013		0.370951	0.829042
	-0.240857	-0.312042		-0.437369	0.46373		1.33511	0.900464
	-0.163974	-0.349428		0.401302	0.849958		1.04721	0.849958
	-0.232022	-0.205116		-0.0780731	-1.1423		1.0462	-0.232471
	-0.191815	-0.273001		-0.288969	1.0496		0.120367	1.58211
	-0.187099	-0.26652		0.487229	0.238062		-0.943806	0.900554
	0.528808	1.17707		-0.968127	0.667212		1.01494	0.915932
	-0.21216	0.91309		0.538206	-1.12854		0.538206	0.617241
	-0.226758	-0.1886		0.30357	-0.9603		0.515661	0.961406
	-0.214362	1.02588		-1.0408	-1.15107		0.904121	1.70283
	-0.211761	0.328763		-0.131864	0.293528		0.356497	0.873832
	-0.160777	0.406894		-0.122051	-1.11091		1.26445	0.803937
	-0.237664	0.893408		-0.438414	0.777758		0.907008	-0.0646552
	-0.214419	0.597569		-0.301746	-0.307472		1.10109	0.148032
	-0.244928	-0.334236		-1.12657	0.549248		0.638076	1.61359
	-0.181639	-0.122532		-0.862343	-0.887585		0.410047	0.644067
	0.40387	-0.271648		-0.341179	-1.13243		0.285702	0.898675
	0.184292	0.475591		0.321942	-0.534075		0.884363	1.10355
	-0.354773	-0.278896		-1.0966	0.00821356		0.700263	0.00821356
	-0.278055	-0.267961		0.134869	-1.07638		-0.278308	1.1227
	-0.206158	0.950095		-0.0414296	-1.0666		0.8871	0.0984391
	-0.252273	0.611663		0.254469	-1.15266		-0.175588	0.748907
	0.128357	0.584049		0.126691	-1.0468		0.427135	1.39168
	0.209171	0.645435		-0.0818426	-1.29884		0.560799	1.00383
	-0.226695	-0.283447		0.503432	-1.12724		1.44573	0.120012
	-0.28665	-0.250054		0.0427081	-1.07996		1.30908	-1.07996
	-0.249393	0.77334		-0.523266	0.745229		0.800613	0.995835
	-0.288731	-0.170332		-0.237091	0.507852		0.0226637	1.11131
	-0.170522	0.681386		0.36243	0.548637		1.12077	0.990182
	-0.159131	-0.182568		0.52732	0.0756541		0.0456277	0.0756541
	-0.343992	-0.405754		-0.320747	-1.28587		0.550971	1.12167
	-0.157041	-0.23733		1.48774	0.616861		2.12106	1.84683
	-0.202617	1.24124		-0.440574	1.1136		0.993432	1.54434
	-0.247523	-0.295644		0.218101	0.10109		0.762166	0.768807
	0.381488	-0.271737		-0.098479	-0.396441		-0.468516	0.723657
	-0.262904	-0.205605		-0.268628	0.624738		0.431364	1.21914
	-0.193115	-0.170068		0.00040793	-0.0581773		1.36906	0.784349
	-0.195707	-0.224179		0.159137	0.621269		0.83615	1.44619
	-0.234516	-0.228471		0.273128	0.745631		0.920987	1.55546
	-0.238322	-0.270089		-0.219584	0.518996		-0.219584	0.0136038
	-0.27043	-0.359349		-1.12192	0.172037		0.055951	1.04375
	-0.323859	-0.266612		-0.976933	-0.107644		0.475334	1.21383
	-0.226227	0.4216		-0.121148	-0.0385745		0.642259	0.261761
	-0.296084	-0.280556		-0.445285	0.0523666		0.824	1.34137
	-0.258386	-0.227834		-1.06365	0.733488		0.761364	0.980921
	0.260193	-0.301464		-0.63755	0.207577		0.857735	1.10324
	-0.193312	-0.237634		-1.01086	-0.066729		0.0688509	1.51605
	-0.145653	0.345916		0.300334	-0.635638		1.02699	0.700243
	-0.302551	-0.241768		0.248863	0.0941705		0.792514	0.0941705
	-0.25332	-0.226693		1.00203	-1.22587		-0.0216339	0.247037
	0.307114	-0.288602		-1.05809	0.465798		0.392674	0.465798
	0.362491	0.657039		-0.03358	0.344544		0.239594	0.344544
	-0.183676	-0.229207		0.363596	-1.04292		-0.08019	0.557937
	-0.175424	-0.234142		0.32604	0.0703424		0.32604	1.52863
	0.54527	1.48064		0.184512	-1.00759		-0.0115753	1.73097
	-0.208178	-0.361077		0.762589	0.160697		-0.0364113	2.23119
	-0.196141	-0.274236		-0.0584615	0.218229		0.655039	0.218229
	-0.287876	-0.335644		-0.0862987	0.959702		0.714574	0.959702
	-0.25425	0.293141		-1.00815	-0.621479		0.123164	0.582121
	-0.332961	0.740067		-0.360987	-0.1222		0.84649	1.12794
	-0.259984	0.454488		0.37618	0.354802		0.825227	0.0490251
	-0.222105	-0.277033		-0.0162255	-1.1801		0.474139	1.79158
	0.352127	0.643672		0.308917	0.228237		1.24716	1.93519
	-0.225413	-0.338227		-0.427983	-0.101504		0.825244	0.904726
	-0.199659	0.586012		-0.4607	-0.268623		1.08743	1.3619
	-0.325537	-0.100875		0.362091	-1.16509		0.485262	0.809294
	-0.208559	0.56506		-0.473529	-0.363207		-0.112489	1.11626
	-0.190033	-0.267402		-0.0643779	1.00763		0.887271	1.31123
	0.225516	-0.275274		-0.339824	-0.132784		0.847479	1.15413
	0.320982	0.843181		0.122885	0.566887		1.4932	1.52016
	-0.200049	-0.284682		0.233207	-1.08649		-1.00043	0.891109
	-0.329904	-0.283156		0.252183	0.723792		0.702925	1.02043
	0.247883	-0.29344		-0.119755	0.065419		0.370793	1.15279
	-0.191484	-0.182636		0.220423	-1.12952		1.1948	1.17057
	0.38735	-0.221272		0.468954	0.083544		0.935562	1.84649
	-0.221979	-0.327094		-0.220605	-0.646594		0.76322	0.626444
	-0.238843	0.772162		-1.15468	-1.14886		0.874186	0.452623
	-0.25126	-0.33816		0.462782	-1.1083		0.589057	0.915747
	-0.171356	-0.293982		-0.0791667	0.889945		0.687543	0.889945
	-0.268914	0.835654		-0.348227	-1.00579		1.66686	1.45202
	-0.158273	0.663367		-0.856937	-0.129456		0.102133	0.372027
	-0.165333	-0.245821		-0.00174131	0.369449		0.653725	1.21388
	-0.25991	-0.2395		-0.288238	-1.00579		0.883733	0.118957
	-0.294128	-0.267142		-0.526844	0.605176		-0.178182	0.605176
	-0.258674	-0.24406		-1.03712	-1.14962		1.09069	0.0512122
	-0.287252	-0.325301		-0.857648	-1.13354		0.00376124	1.07059
	0.358976	-0.273876		0.296412	0.741852		1.44563	0.499971
	-0.122504	1.15289		0.10085	0.725745		-0.879563	1.45279
	-0.197634	-0.349589		-0.588585	-0.0551002		0.72347	1.40056
	-0.210775	-0.224367		0.258595	-1.2066		0.46644	0.958837
	-0.28	1.04371		-0.223346	-0.156982		-1.09176	0.812959
	-0.192583	0.663891		-0.332777	-0.132133		0.545905	1.41389
	-0.299469	-0.27894		0.935732	-0.0369369		0.835972	0.957167
	-0.279659	-0.335464		-0.55248	0.297812		0.558115	1.22869
	-0.235445	-0.191039		0.381182	0.533061		0.381182	0.866531
	-0.232431	0.589134		-0.231959	-0.35017		0.446112	1.0333
	-0.275436	-0.328684		-0.38663	0.369604		1.00509	1.38813
	-0.196742	-0.256716		0.384103	-0.135684		0.601893	0.673341
	-0.209067	-0.258184		-0.098823	-0.0967698		0.346208	0.414349
	-0.358614	-0.260007		-1.17491	0.512575		1.15417	1.61456
	-0.226668	-0.212067		-0.224463	-1.03915		1.2685	1.5208
	-0.307443	0.656022		-1.05941	0.358788		0.97939	1.02946
	0.818775	-0.170873		0.268634	0.213038		0.957324	1.12154
	0.493477	-0.21103		-0.405057	0.380028		0.47851	0.945273
	0.44467	-0.251585		0.642182	-0.0487759		0.420597	1.05826
	-0.283762	-0.355092		-0.315377	0.614886		-0.0645566	1.68679
	0.270367	0.832076		-0.00909732	-1.10174		0.503548	0.54386
	-0.234793	1.02864		0.204291	0.356543		0.509176	1.57634
	-0.30332	-0.26217		0.110042	0.120554		1.66404	-1.17313
	0.232849	0.705069		-0.222088	-1.22905		0.541992	0.571936
	-0.202811	-0.25634		-0.41822	-0.161233		-0.41822	1.2498
	-0.264566	-0.277278		-1.07003	0.114599		0.565625	1.00837
	-0.234017	0.770495		0.0394113	-0.112593		0.520419	1.32157
	-0.254708	-0.199187		0.00453916	-0.18603		1.09325	0.659368
	0.438024	-0.240595		-0.0303675	0.588176		0.81199	1.70889
	-0.220855	-0.293153		0.0270608	-0.284326		0.498445	0.954855
	-0.214047	0.884086		-0.273947	0.59696		0.808627	0.0714487
	0.79092	0.685562		-0.423167	0.435672		0.608954	1.39657
	-0.210474	-0.341115		-1.04352	-0.53678		0.157799	0.8394
	-0.253222	-0.259969		0.322003	0.38308		0.464819	1.06864
	0.27374	-0.309178		-0.203104	-1.12951		0.254191	0.388367
	-0.2375	-0.255568		-0.20847	0.0298902		0.814092	1.33228
	-0.276297	-0.282323		0.0825839	1.27125		1.08715	1.64306
	-0.355263	-0.309476		-1.12041	0.687503		0.808404	0.687503
	-0.266303	0.689205		-0.359925	0.630218		1.01159	1.07139
	-0.263194	-0.268773		-0.383836	0.0555894		0.293972	1.14408
	0.627496	-0.178426		0.366449	1.48724		-0.876141	1.22905
	-0.243333	0.735759		-1.10704	-0.205772		-0.395655	0.28276
	-0.184936	0.693792		-1.03819	0.276665		0.243087	1.35682
	-0.206686	-0.226686		0.215537	0.418551		0.751309	1.20015
	0.696017	-0.281735		-0.111164	0.254301		1.03265	0.254301
	-0.289787	-0.239765		0.979795	-1.25981		0.731881	-0.35675
	-0.203856	-0.303083		0.45159	-0.264531		0.45159	0.980122
	0.171601	-0.204926		-0.0320451	0.120567		0.588559	1.2258
	-0.242088	-0.198912		-1.17048	1.10866		0.642119	0.51289
	0.433955	-0.313001		-0.0573055	0.558489		0.229537	0.894471
	-0.18066	0.861933		-0.033114	-0.343342		1.09921	0.390361
	-0.328267	-0.272886		0.0856726	-1.10544		0.603625	1.16468
	-0.233618	0.663253		-0.0272592	0.582724		0.800218	1.7431
	-0.213669	-0.279828		0.497062	-1.14302		0.118927	-0.249112
	0.368208	0.774555		0.105439	0.919568		1.13682	0.671901
	-0.22455	-0.17118		0.063217	0.0221894		0.764222	1.79382
	-0.225902	-0.259934		-0.499551	-1.12021		0.291007	0.974269
	-0.213414	-0.229321		-0.00542896	0.757236		0.817491	1.97864
	-0.254119	-0.193379		-0.128192	0.358283		0.334116	1.28052
	-0.299196	-0.258433		0.177422	0.672682		0.562611	-0.149808
	-0.282969	0.774046		0.0888436	-0.209119		1.21073	0.282821
	-0.182028	-0.28901		-0.99646	0.0711751		0.794328	1.57127
	-0.358341	-0.249621		-1.22378	1.29006		-1.22378	1.29006
	-0.179256	-0.220869		-0.472044	-0.412614		-0.112879	1.06877
	0.318579	-0.267691		-1.00368	0.058453		0.60186	0.601574
	-0.220605	-0.353232		0.287516	0.696966		-0.889808	0.889181
	-0.275587	-0.207969		0.190994	-1.1271		0.912881	-0.0332689
	-0.252631	0.37062		-0.290504	-1.26168		1.12065	0.645968
	-0.25821	0.368674		0.5291	-0.0719997		1.1012	1.32078
	-0.27552	-0.169067		0.0344772	-1.12061		1.0878	-1.12061
	-0.300616	0.806801		0.408216	0.142098		1.0836	0.142098
	0.298955	-0.291459		-0.24973	0.175018		1.01744	1.19208
	-0.213564	-0.202954		-0.272809	-1.17662		0.451453	1.14712
	-0.234338	-0.271278		-0.536179	0.35911		0.467148	1.3728
	0.529459	-0.29725		0.0194644	-1.08112		1.39577	1.51394
	-0.194372	-0.226259		-0.370698	-0.972487		0.833163	0.789488
	-0.23858	-0.283756		-0.121218	0.212692		0.714091	0.771148
	-0.25283	0.718939		-0.134855	0.266482		1.22843	0.830304
	-0.251902	0.721149		-0.505198	-0.111131		0.335901	0.963449
	-0.218499	-0.313689		-0.949492	-1.28		1.19792	0.314877
	-0.254445	0.642346		-0.158965	0.945469		1.44574	0.750226
	0.251227	-0.37446		-0.265254	-0.0610507		0.344158	0.773059
	-0.365127	-0.199245		-1.04419	0.104672		0.399858	1.23473
	-0.268156	0.850073		0.535195	-1.13341		0.774658	1.52546
	0.357868	-0.287092		-1.0521	-0.147297		0.134157	1.40735
	-0.20776	1.23623		-1.01158	-1.09374		0.672933	-1.09374
	0.278994	-0.247104		-0.235365	-1.20538		0.632984	1.19927
	0.205585	-0.336539		-0.74766	0.635647		0.7368	1.24542
	-0.205619	-0.144305		-0.272068	-0.0055509		0.889133	0.846885
	-0.280157	-0.225464		-0.620614	0.290207		0.544626	0.290207
	-0.207393	-0.205914		-0.139894	-1.23544		0.740691	1.94988
	-0.208037	0.582659		0.166403	-0.164569		0.166403	0.314372
	-0.214909	-0.20173		-0.416921	-1.11557		0.950475	0.2293
	0.314373	-0.344151		0.476388	-1.17514		0.799403	0.574944
	-0.209051	0.699431		-0.047441	0.147355		1.35526	1.30508
	0.307862	-0.293322		-1.03216	0.611874		0.922046	0.955992
	0.591986	-0.264925		0.235392	0.176449		0.54501	1.81527
	0.794602	-0.142796		-0.00292413	0.77879		-0.376358	0.240388
	-0.273683	-0.266318		0.00290773	0.146704		0.956384	0.467192
	0.967328	-0.259014		-1.01572	0.809009		0.213444	1.2999
	0.408045	0.966902		0.270057	0.360933		-0.0152618	1.49598
	-0.271485	-0.313426		-0.603944	0.743325		1.85773	1.49553
	-0.212293	-0.268631		-0.328283	0.490094		1.04668	0.490094
	-0.243859	-0.292236		-0.437591	-0.122274		0.42227	1.08226
	-0.328737	0.833137		0.247655	-0.113324		0.617475	1.06621
	-0.264028	0.757283		0.21905	-0.1632		0.356326	0.911296
	-0.251348	1.15947		-0.429353	-1.0957		0.778935	1.46221
	-0.25688	-0.188918		-1.1236	-0.341785		0.745906	0.671931
	-0.219594	-0.339776		-1.05482	0.702222		0.819395	0.373333
	-0.308464	0.802439		-0.591902	0.844097		0.591736	0.844097
	0.338337	-0.285018		-0.245475	1.03614		0.568104	0.453408
	-0.245921	-0.234975		-0.303985	0.894663		0.841482	1.09054
	-0.339953	-0.344217		0.420261	-1.20057		-0.0900316	1.32243
	-0.247975	-0.29012		-0.300053	0.778698		0.938412	0.97346
	-0.265188	-0.287291		-0.196034	0.624893		0.415904	0.624893
	-0.279526	0.623568		-0.360747	0.321276		0.0401703	1.07839
	-0.221305	-0.32953		-1.01687	-1.14622		0.589627	1.05685
	0.565333	-0.343185		-0.20096	0.479556		0.929292	0.809419
	0.222254	-0.24842		0.787823	0.430023		0.552279	1.51315
	-0.236149	-0.272321		-0.957419	0.512488		1.09498	1.3016
	-0.270452	0.860591		-1.02118	0.639437		0.808802	0.793834
	-0.196929	0.40444		-0.94441	0.100664		1.00752	0.798278
	-0.212192	-0.270287		-0.939374	-1.23645		0.18467	1.2825
	-0.300199	-0.299379		0.0052968	-0.889669		0.501622	0.405556
	-0.279123	-0.29356		-0.612391	0.595871		0.500914	1.19361
	0.233989	-0.259037		-0.328875	0.272916		1.014	1.44363
	-0.308989	-0.163817		-0.0778413	0.994802		1.35853	1.25291
	-0.263161	-0.228934		0.00827354	-1.22282		1.29567	-0.178083
	-0.317386	1.35779		-1.09826	0.553025		0.394326	0.890036
	-0.222485	1.99306		-0.139539	0.0247311		0.665602	0.877205
	-0.264336	0.620128		0.236725	-1.10291		0.670617	1.00534
	0.239481	-0.260403		-1.08038	-0.0383363		0.345205	0.452274
	-0.208068	-0.205062		0.872659	0.0678895		0.68786	1.38355
	-0.224895	-0.366884		0.0817074	0.0156292		0.959978	0.915919
	0.247514	1.58071		-0.495326	-0.328427		0.287029	0.882237
	-0.347297	-0.308186		-1.07826	0.695613		-1.07826	0.369773
	-0.223991	-0.282381		-1.05035	-1.05062		0.146199	0.392068
	0.781892	-0.245441		0.281638	0.726027		0.121029	0.975934
	-0.2907	-0.280856		0.907349	0.201129		0.907349	1.33261
	-0.389643	-0.153643		-0.373145	0.59495		0.733328	1.17764
	-0.311795	-0.237827		-1.07798	-0.111524		0.118403	0.965901
	1.1144	0.797038		-1.03044	0.460954		0.354659	1.55466
	-0.366529	-0.350168		0.473556	-0.181199		0.253737	0.671932
	-0.188784	0.758057		0.18848	0.338493		0.721184	1.27512
	0.613967	-0.324759		0.176238	-0.0831071		0.47809	0.408142
	-0.176399	-0.427402		1.01693	-0.247796		1.27052	1.40099
	-0.223885	-0.383221		-0.192067	0.1681		1.46339	-1.02292
	-0.182403	-0.149798		0.336082	-0.968873		-0.115094	1.04554
	-0.178945	-0.137174		-1.07238	-1.00539		1.01004	0.258189
	-0.205263	0.580504		0.0299833	0.520064		0.824201	1.11149
	-0.298546	-0.378844		-0.158655	0.106252		-0.158655	-0.330676
	0.605703	-0.304357		-0.228034	-0.200738		0.234285	1.7111
	-0.343046	-0.269588		-1.0509	-0.171367		1.30756	0.301641
	0.143876	-0.155592		0.0248679	0.30394		0.648695	0.30394
	-0.199723	-0.202164		-0.150244	-1.01041		0.31513	0.678588
	-0.264524	-0.134871		-1.03559	-1.02529		0.663374	1.08173
	-0.235349	0.720133		0.0773729	-0.293527		0.938014	1.25779
	0.936849	-0.270078		-0.861866	1.19265		1.09249	1.56596
	-0.250032	-0.286972		-0.0565045	0.227526		0.940358	1.10109
	-0.277454	-0.411104		-0.164731	-0.554916		0.891118	0.130033
	0.493254	-0.229331		-0.310806	-0.207282		1.64923	1.04992
	-0.219977	-0.232266		-0.414345	-0.0938347		-0.0403317	-0.0938347
	-0.277313	-0.201364		0.203355	-0.947734		0.203355	0.86431
	-0.225849	0.719088		0.235557	0.124376		0.235557	1.4135
	-0.375834	-0.250086		-0.155794	0.45574		-0.155794	-0.025338
	-0.197685	0.852632		0.755978	0.0940918		0.755978	1.18468
	-0.206688	-0.25788		0.216298	0.568742		-0.0571551	1.05369
	-0.220509	-0.271825		0.457281	-0.248175		-0.400489	0.975247
	0.377131	0.836341		-0.500192	-0.00251474		0.172549	0.501161
	0.183514	-0.249306		-0.536112	0.638983		1.17802	0.981566
	-0.223815	-0.284402		0.51549	-1.11934		1.09518	0.719897
	-0.256892	-0.239621		-0.556777	-1.18749		0.833786	0.447058
	-0.255475	-0.387136		-0.38948	0.140207		0.610875	0.696406
	0.391178	-0.261729		0.195336	0.00422462		0.598803	1.11239
	-0.289323	1.03755		-0.918104	0.132346		0.031539	1.25639
	0.458469	-0.183815		-0.963524	0.236358		0.687497	-0.953863
	-0.257241	0.81353		0.110008	-0.984982		0.660252	1.44331
	0.856148	-0.252135		-1.04815	0.24748		-0.0319293	0.998437
	-0.254178	-0.200107		0.441067	-1.13473		0.764035	0.973558
	-0.156305	0.958269		-0.821418	-1.01398		0.965773	1.37061
	-0.253347	-0.272926		-0.216045	0.311973		0.258793	1.66153
	-0.233995	0.770575		0.474911	0.641892		1.12893	0.316395
	-0.190796	-0.20512		0.220341	0.323281		0.767406	1.09468
	-0.214381	-0.283414		0.201131	0.0285596		0.861834	1.04368
	-0.182916	0.74766		-1.03155	-1.13293		0.636593	1.3794
	-0.251091	-0.162641		0.110975	0.593174		0.321285	1.40052
	-0.219211	-0.237606		-0.762564	-0.273548		1.0719	-0.273548
	-0.19956	-0.240186		-0.0351505	1.25728		0.605616	0.469393
	-0.257662	0.2328		-0.325518	0.360186		-0.325518	0.214765
	-0.154323	-0.345784		0.104126	0.0943043		0.383837	1.73485
	-0.294491	1.58151		0.691052	-0.23834		0.691052	1.19914
	-0.159625	-0.24541		-1.06591	0.69322		-0.127678	1.44067
	-0.165919	-0.281698		-0.972029	0.65433		1.216	0.65433
	0.234716	-0.230934		0.195596	-1.17539		1.16634	-0.194875
	-0.176392	-0.284175		0.914366	-0.1405		0.205017	1.14084
	-0.197076	0.528793		0.697354	0.394603		0.58668	0.0874064
	-0.250553	0.549473		0.162864	0.200516		0.891991	0.740945
	-0.313424	-0.271063		-0.0997642	0.425418		0.817745	0.766513
	-0.172206	-0.31732		-0.52795	0.526181		0.940989	1.45103
	-0.252252	-0.296867		-1.11302	0.299832		0.0832815	1.38056
	-0.194949	-0.289246		-0.0815286	-1.08592		0.11223	1.58664
	0.284479	-0.234925		0.622151	0.0138641		0.749599	0.0138641
	-0.267276	-0.202493		-1.16308	0.0357327		0.668812	0.920606
	-0.255722	-0.190843		-0.112661	-1.08852		1.20189	0.980315
	0.160561	-0.307462		-0.636024	0.0871222		0.282582	0.395887
	-0.231257	0.805268		-0.996689	0.0367463		0.249329	0.54363
	-0.252584	-0.268218		-0.448027	0.266096		0.372465	1.02615
	-0.240803	-0.293752		-0.179478	-1.10004		0.710473	1.00387
	-0.267383	1.04747		-0.174316	0.251981		1.21066	0.804345
	-0.173738	-0.20235		-0.967284	0.561705		0.969891	1.89609
	0.380016	-0.292956		-0.399785	-0.0972498		0.455542	0.963884
	-0.284882	-0.160704		-0.411131	0.840404		0.465471	1.46147
	0.363696	-0.343171		-0.405951	-0.729612		-0.0333757	0.866938
	-0.268957	-0.263268		-0.0685006	0.0530008		-0.0685006	0.57367
	-0.146428	0.422557		0.350061	-0.0452089		0.517815	0.645067
	-0.256972	-0.250419		-0.464713	0.496204		0.484735	0.496204
	-0.213645	-0.239442		0.299026	0.571581		-0.379284	1.53334
	-0.222459	-0.352687		-0.154953	0.420665		0.592847	1.35541
	-0.169252	-0.314361		-0.0129369	-0.147336		0.340424	0.634076
	0.667836	-0.323278		0.51739	-0.307475		-0.141418	1.08192
	-0.245504	-0.358684		-0.110123	0.511755		1.16153	1.10019
	-0.210134	0.911568		-1.00199	-1.23333		0.830755	0.773055
	-0.340326	0.988758		0.120118	-1.05882		1.30669	0.718703
	-0.288394	-0.226254		0.220018	0.521706		1.286	1.47927
	-0.186566	-0.20936		0.137215	0.583607		0.517957	1.31572
	-0.240739	-0.23476		-0.346054	0.0443064		0.897711	1.27927
	-0.244178	2.05125		-0.913192	-1.18328		0.476901	0.517331
	-0.232723	-0.36941		0.0657533	0.667368		0.439095	1.27969
	-0.322891	-0.22808		-0.0789018	-1.1496		0.588511	1.49839
	-0.210122	-0.213073		0.668163	0.407948		-0.0967913	1.61166
	-0.238987	1.11751		-0.17428	0.752701		0.552954	1.17453
	0.760226	-0.376766		0.299007	-0.409319		0.668509	1.70542
	-0.172462	0.864375		-0.132866	0.500467		-0.132866	1.83591
	-0.190658	-0.216804		-1.03138	-1.17696		1.01707	0.754686
	0.269731	-0.324676		0.103583	0.547773		0.838407	1.50148
	-0.268545	-0.303958		-0.268207	0.859596		0.479739	1.94832
	0.438397	-0.226756		-1.06712	-1.10302		1.55269	0.60587
	-0.251746	-0.328117		-0.271504	-1.14438		1.20379	1.08151
	-0.170135	-0.143476		0.0624572	-1.01027		0.902507	0.864883
	-0.160129	-0.113106		0.74165	-0.990222		0.74165	-0.990222
	-0.271675	-0.36737		0.179864	0.206269		0.728791	1.24166
	0.519187	-0.192689		-0.180938	-0.0285736		0.781503	0.467199
	-0.217786	0.711213		0.00742021	0.890506		1.24804	-0.152597
	-0.201231	-0.301781		-0.307401	-1.04594		0.133264	0.879343
	0.249079	-0.378549		0.558236	-1.05954		1.29001	0.0618426
	-0.203738	0.552845		-0.166787	0.314767		0.956522	1.92814
	-0.289179	-0.286021		0.152844	0.384141		1.10708	-1.12889
	-0.249936	-0.171126		-0.948944	-1.06876		0.31282	1.63809
	-0.317877	-0.289915		-0.0167894	-1.15095		-0.0167894	-1.15095
	-0.160346	-0.13271		0.0223733	0.327769		0.844149	2.01574
	-0.167613	-0.169728		-0.474743	0.153924		-0.108476	1.32712
	-0.241267	-0.277174		-0.506697	-0.98833		0.304488	1.36553
	-0.251951	-0.217649		-0.37755	0.400054		0.320001	-0.88809
	-0.337699	-0.255018		-1.16866	-1.30622		0.0796602	1.08289
	1.74011	-0.253359		-0.290194	-1.11844		0.418561	0.728738
	-0.3524	-0.160976		-0.500444	0.476816		0.531676	1.26176
	-0.165042	-0.269575		0.778443	-1.19761		1.12754	0.434057
	-0.245568	-0.223836		0.054146	-1.08119		0.345226	1.69899
	-0.294216	-0.304071		0.0158696	-0.199241		0.696169	1.18825
	-0.199276	-0.253101		-0.0233685	-1.17497		0.626289	1.34849
	-0.247754	0.512453		-0.640404	-0.192959		0.451823	1.02646
	-0.304493	-0.234813		-0.0826515	-0.915011		0.98541	1.60341
	-0.309239	0.636976		-1.12822	0.0834506		1.07673	1.11263
	-0.248206	-0.301086		-0.228827	-0.0390969		0.742859	1.04675
	-0.272708	-0.283307		-0.230298	-0.129715		-1.00308	0.686318
	-0.336749	-0.191433		0.20809	-0.971888		0.381564	1.88627
	0.427056	0.383202		0.101099	0.159525		0.101099	0.719902
	-0.276723	-0.288378		-1.0318	0.512619		0.738937	1.55988
	-0.338339	-0.26455		0.23594	0.354826		0.23594	1.44593
	-0.211954	-0.398338		-0.502168	0.797009		0.50209	0.24126
	-0.256145	-0.278318		0.465098	-1.10487		0.0893359	0.410645
	-0.237513	0.679193		0.317528	-0.147063		0.628993	0.655691
	0.567345	0.393032		-1.07963	0.702835		0.615869	1.40835
	-0.244506	-0.309803		0.0810255	-0.300619		1.45001	0.839542
	0.530295	-0.349648		-1.03419	0.310627		0.792139	1.26017
	-0.264916	-0.324519		-1.07327	-0.0183448		-0.237169	0.475305
	-0.228266	-0.312623		0.259563	-0.0640735		0.65268	-0.0640735
	-0.244995	1.09648		0.126225	0.226118		1.07358	2.03255
	-0.264688	-0.30799		0.420611	-0.176317		0.645264	1.07662
	-0.129682	1.28836		0.492226	-0.290427		0.277126	-0.290427
	-0.219569	0.658443		-0.149329	-0.200783		0.626172	0.588745
	-0.280379	-0.224211		-0.473387	0.840709		1.05296	1.7352
	-0.26499	1.04007		0.137836	-1.13471		0.681314	1.28018
	-0.234851	-0.219589		0.0429748	0.1659		0.557494	1.4214
	-0.179838	-0.277884		0.268651	-0.177593		0.794238	1.70141
	-0.17189	-0.245235		-0.89219	-1.04963		1.25358	0.868845
	-0.314918	-0.377121		0.730279	-1.23019		1.24152	0.74884
	-0.169193	0.796476		0.506676	-0.0746625		0.215134	1.22404
	-0.199727	0.705005		-0.359459	1.13436		0.0549173	0.690024
	0.449161	-0.306511		0.724237	0.18105		0.875062	0.18105
	-0.120216	-0.226383		-0.989795	0.797865		0.590837	0.797865
	-0.185599	0.381918		-0.256961	-1.27981		0.876316	0.133955
	-0.237288	0.972161		0.0605945	0.00241335		0.340905	1.12324
	-0.297051	-0.318125		0.926782	-0.109712		0.592586	1.61383
	-0.271816	-0.346871		0.153069	0.341368		0.368058	0.672366
	-0.335146	-0.243993		-0.629205	0.00213148		0.986808	0.853488
	-0.207444	-0.197206		-0.945797	0.0347082		0.62722	0.558193
	-0.231958	-0.33297		-0.336746	-1.16252		1.26755	-0.205137
	-0.338088	-0.235062		-0.572113	-0.91881		0.677445	0.912344
	-0.196084	-0.315392		0.189463	0.0983962		0.922763	0.652282
	-0.171088	-0.359608		-0.163242	0.48172		-1.09939	-0.0213869
	-0.175428	-0.208707		0.293103	0.0781883		0.510484	1.71595
	-0.245106	1.15516		0.118525	-1.17189		1.25364	-0.45142
	-0.141577	-0.185424		-0.158231	-0.914461		0.575472	0.409996
	-0.340094	-0.402678		-1.0059	-1.1165		-0.2373	0.849916
	-0.212877	-0.316074		0.0876794	0.265707		1.0566	0.821567
	-0.138508	0.627627		-0.254714	0.282743		0.169984	1.66816
	0.274738	1.35291		-0.60799	0.464603		0.936612	0.798749
	0.984262	0.892499		0.839924	0.58614		0.131012	1.17964
	-0.211203	-0.276702		0.168356	-0.962275		0.690806	0.387864
	-0.236916	-0.254235		-1.02814	-0.02538		0.028753	0.840472
	-0.220018	0.880716		0.0247512	0.45974		0.708905	1.04464
	-0.28765	0.930246		-0.999452	0.0483295		-0.247706	1.15587
	0.146852	-0.204362		0.0269596	1.14079		1.20177	1.39869
	-0.255882	-0.320348		-0.139595	1.10626		0.896771	1.10626
	0.533269	-0.350847		0.171821	0.855387		0.693309	0.12524
	0.541909	1.01141		-1.10269	-0.879064		0.94892	0.280087
	-0.276493	-0.256557		-1.05165	-1.09483		0.759537	1.7104
	-0.276056	0.656721		0.638675	-1.01848		0.229072	1.31754
	-0.191377	-0.259619		0.0789134	0.666831		1.12345	0.138478
	-0.291006	0.515284		-0.247827	0.720783		-0.247827	1.42251
	0.497892	-0.244622		-0.982116	0.43741		-0.982116	0.43741
	-0.224295	-0.226877		0.212837	1.00517		0.212837	0.44921
	-0.292046	1.20574		0.0406761	0.334424		0.655593	1.71664
	0.236154	-0.339259		0.325945	-1.20391		1.17323	1.04964
	-0.290911	-0.248388		-1.10836	0.573149		0.875068	1.16299
	-0.27774	0.742		0.297308	-0.166093		0.950567	1.25812
	-0.243199	-0.306845		-0.513796	-0.280153		0.522002	0.187782
	-0.223374	0.535565		-1.0571	0.146845		-0.449786	1.29523
	-0.243717	-0.223427		-0.469285	-1.11115		-0.0988186	0.944214
	-0.225463	-0.314204		0.216709	0.67383		0.216709	0.341466
	-0.275046	-0.310852		-0.28612	0.362854		0.86866	0.924416
	-0.222844	-0.311426		0.447105	0.191378		0.77176	1.50012
	0.287177	-0.20927		-0.177818	0.783034		0.43984	1.5424
	-0.290958	-0.245516		0.696475	-0.178675		1.66171	0.89392
	-0.222331	-0.269496		0.382492	-0.412654		0.860145	0.771197
	-0.235822	-0.257922		-0.992196	0.265196		0.121576	1.16564
	0.759693	-0.236606		-0.102356	0.528429		0.38248	0.0144099
	-0.310028	-0.308856		-0.106119	0.117613		-0.106119	0.869912
	-0.217086	-0.335255		-0.255027	-0.0201044		0.4499	0.470309
	-0.159888	0.321516		-0.128442	0.382564		-0.128442	0.849291
	-0.275578	-0.276689		0.482452	0.125868		0.628906	0.125868
	-0.295095	-0.299099		-1.10046	0.355131		1.06412	1.357
	0.283772	-0.233384		-0.107658	-1.10788		0.922296	1.17163
	-0.182349	-0.194414		-0.26317	0.32857		1.21545	0.650515
	0.385777	-0.232577		-0.403899	-1.26187		0.00201645	1.00304
	0.370346	-0.300962		-0.534807	0.521052		0.290316	1.45488
	-0.261031	1.26552		-0.512325	-0.910583		0.491659	1.50168
	-0.21236	1.04207		-1.00136	0.177671		0.741462	1.07259
	0.760457	0.633638		0.442965	-0.308963		0.442965	1.19957
	-0.443651	1.60385		0.342269	-1.08526		0.659934	1.36581
	-0.276045	-0.181239		-0.696099	-1.13264		0.695752	0.648166
	-0.189732	-0.25172		0.0190194	0.194414		0.0190194	1.52161
	-0.246278	-0.332832		0.0992852	-1.04265		0.0992852	1.61764
	-0.232157	-0.340044		-0.00897535	0.353752		0.654532	1.11344
	-0.268958	-0.336892		-0.0413906	-0.135744		0.434738	0.550606
	-0.233209	-0.277065		-1.01952	0.0832297		0.699948	0.962131
	-0.262158	-0.245436		-0.103021	0.674095		0.367155	0.920139
	-0.30681	-0.33209		-0.443458	0.246369		0.225058	1.29738
	0.358675	-0.268163		0.556142	-0.0638866		1.14767	1.54582
	-0.205955	0.650506		0.225131	0.863691		0.876986	1.39629
	-0.237538	-0.284166		-0.459877	-1.10736		0.806332	0.502394
	-0.266638	0.568452		0.849067	0.0173307		0.849067	1.15401
	0.427535	0.245061		0.0999166	0.028094		0.791617	-0.242264
	-0.16623	-0.30395		-0.94142	0.585548		-0.94142	0.585548
	-0.282688	-0.320159		0.185788	0.395609		1.01402	1.48908
	-0.263274	1.17778		0.130829	0.147262		1.02896	1.04408
	-0.32685	-0.347237		-0.456562	1.00653		0.428256	-0.0966343
	0.318881	0.893973		0.100384	0.591254		0.100384	0.929046
	-0.272943	-0.227164		-1.0062	-0.108701		0.601108	1.18059
	-0.235918	-0.34996		-0.573536	0.160514		0.514001	1.29379
	-0.174672	0.721174		-0.351257	0.72273		0.537111	1.32912
	-0.183265	-0.266088		-0.189263	0.494261		1.16525	1.64456
	-0.241141	0.366693		0.141201	0.271957		0.772015	0.271957
	-0.208689	-0.230317		0.307248	-1.10868		0.717503	1.42701
	0.632985	1.63809		-0.523318	1.107		0.862217	1.107
	0.52795	0.808263		0.444504	0.391872		1.00589	0.391872
	-0.232737	-0.149058		0.168023	0.199595		0.826034	1.34181
	0.282514	-0.232383		0.19247	-0.276549		0.831645	0.999505
	-0.246871	-0.239102		-0.0640429	-1.1369		0.574283	-0.0990424
	-0.253252	-0.325163		-0.450838	0.408735		0.883044	0.408735
	-0.261791	-0.256557		-1.03552	-0.187431		0.188199	1.07135
	-0.223233	-0.249974		0.143679	-0.401672		1.285	0.779198
	-0.251312	-0.247635		-0.60827	-0.186047		0.232005	0.635193
	-0.355692	0.540336		-0.192425	0.334076		-0.192425	0.756299
	-0.281676	-0.26277		-0.321386	0.806735		-1.0814	0.806735
	-0.206173	1.03326		0.304416	-0.0506247		0.0352806	-0.0506247
	-0.216944	0.966399		0.349097	-1.12585		1.20356	0.884633
	-0.223929	-0.282483		-0.999661	0.0456902		0.250252	1.15255
	-0.320548	-0.217531		0.623131	0.615974		0.623131	1.72569
	-0.213981	-0.29901		-0.325206	0.197324		-1.10836	0.197324
	-0.176188	0.415176		-0.893542	-0.524915		1.10527	-0.524915
	0.388144	-0.245122		-0.078831	0.0877385		0.838673	1.19419
	-0.247479	1.27401		-0.0314924	1.26555		1.11495	0.815126
	-0.245795	-0.335536		0.516799	0.136767		0.790568	1.17453
	-0.22822	-0.312736		-0.144882	-0.488572		0.943922	1.12472
	0.763756	0.490287		0.164197	0.487596		0.895916	0.966467
	-0.255825	-0.33359		-0.94199	0.390238		0.786815	0.625565
	-0.2701	-0.21826		-0.184064	-0.976357		0.598409	1.5192
	-0.261207	-0.233016		-1.00711	-1.20078		0.398461	1.13299
	0.475747	-0.314695		-1.08491	-0.058739		1.05217	-0.058739
	-0.231233	0.781177		0.184247	1.48242		0.906496	1.75246
	-0.26582	-0.324945		-0.39605	-0.484973		1.5247	0.710045
	-0.32875	-0.359352		0.00671926	-0.589045		0.6582	0.960692
	0.4776	1.88739		-1.0824	-1.08611		-0.390946	-1.08611
	-0.276366	1.08928		-0.354472	0.875178		-0.354472	1.22783
	0.185713	-0.322184		-0.218622	-1.21288		1.05659	1.27434
	-0.224724	-0.224349		-0.99282	1.22324		0.539781	0.776861
	-0.266967	-0.216987		0.1217	0.00117799		1.10079	0.846651
	-0.235886	0.697705		-0.595958	-1.08639		1.49862	0.886041
	-0.204979	-0.259847		0.224897	-0.127051		0.755651	0.682977
	-0.120834	-0.298804		0.233415	-0.221527		1.34	0.852418
	0.293527	-0.243343		0.0859217	0.244458		-0.175747	0.95248
	-0.302785	1.02372		-0.901281	-1.1568		0.507555	0.995265
	-0.276798	-0.27271		0.588845	0.650284		0.588845	1.25035
	0.217185	-0.291537		0.607702	-0.302106		1.01945	1.1058
	-0.311831	-0.337222		-0.273694	0.281687		0.685674	0.850182
	-0.185016	-0.330997		-1.0117	-0.0417232		-1.0117	0.789815
	-0.265772	-0.297493		0.430749	-0.250383		1.28735	1.69028
	-0.182102	-0.348433		-0.428452	-0.238059		1.41848	1.42803
	-0.181076	-0.268335		-0.420136	-0.325698		0.470711	1.18361
	-0.226467	-0.373063		-0.155334	0.772666		1.06404	0.772666
	-0.215595	-0.321814		-0.851932	0.375628		0.50155	1.21556
	0.346943	-0.205142		-1.0749	-0.134998		0.381015	1.10153
	-0.213307	0.546901		-0.904782	0.135642		0.687701	1.0346
	-0.20533	-0.229675		0.461328	0.463402		0.461328	0.463402
	-0.262545	1.86717		0.0393672	0.651812		0.324415	0.651812
	-0.283091	-0.306391		0.344223	0.651804		0.519937	1.36518
	-0.155006	-0.257538		0.356484	-1.08635		-0.104837	0.68225
	0.25461	-0.15803		0.705201	-1.05319		1.01055	0.548771
	-0.271957	1.03351		0.0291647	-0.543196		0.838946	1.34816
	-0.174752	0.91542		-0.31533	1.1689		0.603035	0.572488
	0.585429	0.948573		-1.12795	-1.19358		0.359594	0.043168
	-0.173962	-0.278914		0.300734	-1.16373		0.300734	0.797861
	-0.346477	0.773561		-1.08107	-1.17923		0.530617	-0.13509
	-0.25553	-0.193755		-0.589242	-0.00269273		0.49295	-1.11729
	-0.16952	-0.206394		-0.0130731	-1.00306		0.632819	1.09743
	-0.178658	-0.260013		0.0658809	-1.15662		0.931096	0.837969
	-0.185664	-0.24603		-0.0479537	-0.160448		0.996461	0.897074
	0.530316	-0.179826		0.714599	0.885238		0.714599	0.548926
	-0.235959	-0.335286		-1.00994	-1.02818		0.423499	1.08863
	-0.266486	0.300583		-1.12002	-0.109685		0.527178	0.855562
	-0.195772	-0.322546		-0.323416	-1.12066		-0.323416	0.862092
	-0.362375	1.24876		-0.306405	-1.13891		0.112373	0.712323
	-0.221525	0.36621		-0.225053	-0.562807		0.409017	0.800823
	-0.190273	-0.331233		-0.241393	-0.125738		0.159932	0.691917
	-0.331128	0.904221		-0.0227733	-1.06601		0.827699	1.27247
	0.353777	-0.226316		-0.0264509	-0.498392		0.449516	1.12442
	-0.292892	-0.302695		-0.130837	-0.388714		-0.130837	0.964864
	-0.224952	-0.336769		-0.2508	-1.08382		0.687082	1.21935
	-0.262585	-0.319973		-1.09061	-0.414097		0.840113	0.324053
	-0.254846	1.11093		-1.15256	-0.499711		0.0329807	1.10502
	-0.305742	-0.309457		-0.328859	0.625384		-0.328859	-0.356001
	-0.171874	0.955907		0.11945	0.642451		0.11945	1.24424
	0.326779	-0.222447		0.15672	0.362245		0.535144	-0.13418
	-0.187435	-0.210878		-0.517828	-0.165354		0.070421	0.909142
	-0.203941	-0.309217		0.347263	-1.18922		0.518389	0.896569
	0.231011	-0.19692		0.181551	-0.201118		1.11954	1.04283
	-0.167213	1.24653		0.946073	0.651094		-0.998296	1.63823
	-0.308265	-0.241291		-0.276611	0.690623		0.35183	1.13961
	0.240138	-0.277329		0.297268	-1.15212		0.608556	1.11645
	-0.217855	-0.286088		0.359506	-1.05417		0.359506	0.717868
	-0.322626	-0.279656		-0.527706	-1.10186		0.622723	1.62941
	-0.23385	-0.241408		-0.493772	0.0266801		0.643367	1.07583
	-0.166661	-0.289914		0.135025	-0.284633		0.805612	0.932896
	-0.199437	-0.307643		-0.158064	-1.07364		0.55153	0.0907955
	-0.300063	-0.194795		-1.05575	-0.152152		0.448437	1.09413
	-0.213987	0.778254		0.627564	-0.468721		0.808908	1.54203
	-0.254963	1.06296		0.590832	0.212391		1.29028	1.09965
	-0.174092	-0.205612		-0.889216	1.27333		0.74779	1.10968
	-0.176844	0.897398		-0.845546	0.485843		0.536228	1.07172
	-0.123559	-0.210694		-0.256165	0.375022		0.137101	1.26927
	-0.163614	-0.283072		0.289689	0.655841		0.727388	1.26384
	-0.153221	-0.2503		-0.882873	0.750698		0.777575	1.35765
	-0.265599	-0.203841		-0.0217714	0.967285		0.841629	1.59612
	-0.26061	-0.379824		-0.120424	0.000410494		0.311406	2.00851
	-0.235985	-0.300111		-1.13226	0.514528		-0.3102	1.29037
	-0.157289	-0.331116		-0.00862184	0.0536756		0.991389	0.784082
	-0.249823	0.969974		-0.608198	-1.11792		1.01729	0.907455
	-0.281815	0.689615		0.534002	-0.0680658		0.871353	1.36004
	-0.150548	-0.223613		-0.88828	0.444912		0.307702	1.21192
	0.472215	-0.357398		0.304757	0.325729		1.21348	1.67302
	-0.215625	-0.205677		-0.887791	1.10896		1.01856	0.517194
	-0.15371	-0.244658		0.324653	-1.15727		0.545937	0.555333
	-0.254977	-0.184455		-0.931794	-1.10157		0.427591	0.507867
	-0.209889	0.728908		-0.494469	-1.12199		0.493473	0.817476
	-0.24483	0.636264		-0.987988	0.562932		0.811733	1.52983
	-0.207952	0.563074		-0.891759	-0.324697		-0.111886	1.49945
	0.262928	-0.248686		0.102957	0.595661		0.747104	0.933176
	0.29463	-0.181436		-1.21442	0.593453		0.702713	0.935893
	-0.277263	-0.354132		-0.367888	-0.171204		0.493616	1.25339
	-0.349451	-0.170322		0.124385	0.720976		0.902115	0.720976
	-0.23988	-0.225908		0.721901	-0.190937		0.317549	1.34342
	-0.183238	-0.253287		0.236329	0.247321		0.890702	1.1337
	-0.247322	0.914715		-1.01985	0.194518		0.4145	-0.972802
	-0.181668	-0.297051		-0.888021	0.0660127		-0.299202	1.59243
	-0.212884	-0.115589		0.408904	-1.07522		0.63457	0.897742
	-0.240759	-0.280171		-1.10731	-0.292994		0.901364	1.576
	-0.250346	-0.215888		0.294869	0.56695		0.740916	1.15614
	0.601571	-0.311007		0.448008	0.512008		0.678882	-1.04945
	-0.183404	-0.267829		-0.404322	0.239239		0.896288	1.3088
	-0.291217	-0.19585		0.0775479	0.517879		0.849673	-1.05287
	-0.213711	-0.325371		-0.999973	0.158182		1.45045	0.563015
	-0.369465	-0.20402		0.675437	-1.14795		1.35316	0.175499
	-0.252696	-0.279021		0.567449	-1.14202		0.0518038	0.48018
	-0.268416	-0.349544		-1.03836	0.290824		0.805369	0.7873
	0.277301	-0.260476		0.181207	-1.00352		1.36879	0.690168
	-0.207911	-0.268266		0.357068	-0.0409638		0.919311	-0.0409638
	0.696056	-0.294649		-0.479698	-0.321817		0.829595	0.424755
	-0.282182	-0.277233		0.187361	-1.16808		0.647433	0.470128
	-0.157006	-0.272952		-0.353928	0.54181		0.936923	-1.09273
	-0.306161	-0.287962		-1.03433	-0.173798		0.727346	0.669143
	-0.192862	-0.327652		0.52552	0.274498		0.52552	0.953972
	-0.294799	-0.201653		0.315878	0.494591		0.315878	1.44887
	-0.194586	-0.346046		0.174635	-1.10398		0.174635	1.2093
	-0.192281	0.734801		0.414692	-0.14099		1.21343	0.922208
	-0.185804	-0.304085		-1.02458	0.912621		0.296647	1.10694
	0.510302	-0.217456		0.105839	-1.15791		0.105839	1.21033
	-0.215827	1.06411		0.779595	0.453383		1.1805	1.52208
	-0.259427	-0.240231		-0.991491	0.0300391		0.176592	0.883208
	-0.235712	-0.311978		-0.961207	-1.07329		0.464802	0.875281
	-0.276697	0.816178		-1.0123	1.13432		0.293548	1.67473
	0.423705	-0.300037		-1.15414	0.455628		0.588596	1.05575
	0.586687	-0.357102		0.257661	0.0169968		0.790321	0.0169968
	-0.240331	-0.192511		-0.0756515	-0.138542		1.04175	0.692666
	-0.258029	-0.268091		0.149797	0.271416		0.874507	0.271416
	-0.257902	-0.271444		0.377816	-1.00005		0.519749	0.960486
	-0.190648	-0.282417		-0.189651	0.180869		0.26273	1.2809
	-0.202062	-0.267652		-1.15529	0.612007		0.756519	0.293741
	-0.184001	-0.185412		0.592544	-1.13909		1.02291	-1.13909
	-0.360307	-0.302437		-0.0372552	-1.20843		0.333107	0.652066
	-0.263425	-0.258012		-0.0895224	-0.141033		0.372785	1.27575
	0.353409	1.57511		-0.38352	-0.118148		0.240934	1.31242
	-0.211831	0.854874		0.594993	-0.089511		0.594993	1.02047
	-0.298689	0.433946		0.10666	0.265914		1.13749	1.53631
	-0.144733	-0.277447		-1.02415	0.158151		0.890539	0.708007
	0.468872	0.535472		-1.04808	-0.407582		1.20681	0.346213
	-0.18892	-0.20316		0.224925	-1.13123		0.224925	1.20345
	-0.23276	-0.27441		-0.405377	-1.1039		0.954976	-0.0660459
	-0.245718	0.628346		0.0309676	-1.13303		0.719316	0.306827
	0.540936	-0.27832		-0.00629675	0.335478		0.809174	1.10924
	-0.179088	-0.166213		0.495264	0.140327		0.61771	0.669739
	-0.270143	0.638529		-0.515278	-0.209695		0.890961	1.3316
	0.460189	-0.286145		-0.327287	-1.04129		0.383542	1.7124
	-0.238898	-0.306212		-0.408888	-1.13048		1.1311	1.57899
	-0.284559	-0.352217		-0.970745	0.74381		-0.18442	0.991638
	-0.216093	-0.257872		0.343751	0.605565		1.42381	0.844691
	-0.290477	0.571076		0.142766	-1.19934		0.916826	0.108735
	-0.202656	-0.301107		-0.882937	-0.996554		1.04351	0.115984
	-0.281236	-0.288966		-0.673051	0.738311		1.09443	0.738311
	-0.331706	-0.234234		0.091718	-0.998016		0.522032	1.49356
	-0.249063	-0.215148		-0.34948	-1.07125		0.299777	1.30458
	-0.274645	0.717402		-0.563715	0.381493		0.83068	1.30556
	0.381488	0.89693		0.422834	0.0392882		0.750527	0.0392882
	-0.21317	-0.342296		-0.426258	-1.16243		1.09447	0.596955
	-0.317593	-0.241963		-0.418153	0.699427		0.797395	0.942175
	-0.232858	-0.277702		0.219415	-0.186645		0.429278	0.869571
	0.264095	-0.266586		-0.178873	0.458079		0.0710839	1.53875
	-0.21141	-0.27677		0.112238	0.464213		0.938766	-0.0497524
	-0.184687	-0.240322		-0.955529	-1.11624		0.0976994	0.996248
	-0.284764	0.927886		-0.342372	-0.9484		0.950393	0.329193
	-0.249893	-0.326715		-0.228881	0.120675		0.676925	0.98323
	-0.135302	0.598721		-1.04099	0.41281		0.685917	1.14438
	0.183387	-0.239106		-0.243168	0.394047		0.815184	0.394047
	-0.241845	-0.218149		-0.330515	0.903029		0.640016	0.661277
	-0.289851	-0.32569		0.729485	0.799362		0.189943	1.24755
	-0.211397	-0.200042		-0.940484	0.255675		0.290396	0.255675
	-0.252459	0.808377		-0.367556	0.529197		0.515649	1.1183
	-0.226456	-0.342056		-0.33544	0.903367		0.359562	1.65919
	-0.266536	1.11409		-0.325458	-1.02476		0.513232	1.38735
	0.269145	-0.243623		-0.40008	0.870297		0.848079	0.870297
	-0.236394	0.612982		-0.58642	-0.175973		0.397047	0.609215
	-0.259914	-0.21508		-0.999694	0.0307533		-0.999694	1.84996
	-0.130327	-0.316541		-0.907467	-0.313728		1.05754	1.1297
	-0.217486	-0.365744		-0.0900295	0.171257		0.57081	1.19307
	0.497948	-0.413437		-1.02786	1.01316		0.381992	1.31672
	-0.261984	0.630916		-1.12189	0.855574		-0.0611285	0.612536
	-0.352279	-0.287561		-1.16267	0.46902		1.03922	-1.21015
	0.298758	1.13943		-0.517111	-1.13508		1.09322	1.14854
	-0.147237	-0.218434		-0.78786	0.632053		-0.78786	0.312154
	0.262945	-0.317093		0.280073	0.634011		1.01001	1.4993
	-0.245329	-0.293939		0.195007	0.276641		0.712356	0.276641
	0.518034	0.840989		-0.369073	0.0755133		-0.369073	0.593233
	-0.21215	-0.182214		-0.520333	1.11409		0.73977	1.4197
	-0.191141	-0.109234		0.219627	1.24562		1.20574	-0.81361
	-0.259281	-0.360004		0.405433	-1.032		1.07866	1.762
	-0.174141	0.760182		-0.992315	-0.999879		1.41037	1.61179
	-0.303694	-0.26101		0.140373	-0.9963		0.804387	1.366
	-0.237274	0.88171		-1.04676	0.669414		-0.300482	0.669414
	-0.225443	0.915556		-0.362848	-0.925154		0.704911	1.11444
	-0.230241	-0.246331		-0.00170552	-1.10153		0.844584	0.967913
	-0.190849	-0.328867		0.422789	-1.1785		0.829843	0.528793
	0.270944	-0.295013		-0.466716	0.533246		1.10731	0.213729
	-0.274145	-0.298415		-0.369149	-1.17558		1.26702	-1.17558
	-0.208117	-0.247541		0.275724	-1.11859		1.09477	0.248665
	-0.284389	-0.177684		0.160004	0.27595		0.899744	0.27595
	-0.301211	-0.207647		0.0476032	-1.00858		0.0476032	-1.00858
	-0.135502	-0.317287		0.40551	-1.04139		-1.00286	1.57111
	-0.290591	-0.221109		-0.33043	1.01357		1.05482	1.822
	-0.251098	-0.282795		0.943357	1.18158		0.0759062	-0.97882
	-0.215555	-0.12064		-0.936629	-0.854143		1.01531	-0.854143
	-0.319482	-0.256264		-0.34365	0.599052		1.14145	1.18939
	-0.215512	-0.270074		0.583119	-0.0207763		0.583119	1.93526
	1.1708	-0.34068		-1.08325	-0.224739		1.02461	0.956864
	-0.232835	0.339248		0.0143389	-0.591649		0.0143389	1.13461
	-0.207227	-0.300209		0.428639	-1.18658		0.428639	0.849723
	-0.235743	-0.224953		-0.352404	-1.24226		0.624122	0.203394
	-0.380177	0.71761		-1.05556	1.29854		0.351293	1.09789
	-0.24795	-0.221156		-1.02762	-0.903502		-0.171308	0.998065
	-0.227113	-0.312365		-0.504495	0.120616		1.14184	0.636234
	0.616367	-0.303041		-1.01308	0.176779		1.11505	1.06775
	-0.296105	-0.251583		0.0923233	0.00470154		0.631856	1.30345
	-0.275358	-0.185106		-0.101877	0.248996		0.840346	0.801015
	-0.216891	-0.415421		-0.361404	0.176974		0.568139	1.06854
	-0.188617	-0.328418		0.578634	0.279165		0.578634	0.509584
	-0.290929	-0.294389		-0.371855	-0.0831148		0.483395	0.923423
	-0.235274	0.815919		-0.253793	0.0139863		0.1647	1.09082
	0.323655	-0.270522		-0.99196	-1.07997		0.768617	1.3237
	-0.257543	0.820471		0.9285	-1.13644		0.686901	-1.13644
	-0.313308	-0.219064		-0.468484	0.234914		1.09626	0.546364
	-0.353874	-0.169618		-0.0668485	0.83486		-0.0668485	1.18587
	-0.213074	-0.234949		0.554406	-1.09949		1.13732	1.43841
	-0.20101	0.363365		0.26011	-1.16143		1.40805	0.895164
	-0.234787	-0.240098		0.279205	-1.03062		0.82585	0.14361
	0.407631	-0.217752		-0.248992	0.214809		0.418458	-0.247161
	-0.162183	-0.199014		0.227342	-0.134986		0.912616	-1.13096
	-0.212674	-0.300773		-0.208085	-1.07985		0.665238	0.957995
	-0.181629	-0.21409		-0.326742	-1.04569		0.587305	0.11196
	0.361926	0.658708		-0.462846	0.616081		0.860396	1.22071
	0.190755	-0.255767		0.465359	-1.04082		0.796382	1.29697
	-0.334924	-0.246953		-1.14067	0.576675		-0.159527	1.1653
	-0.262198	-0.245285		-0.28023	0.456184		0.342657	1.22367
	-0.160103	-0.142369		-1.05576	-0.740898		0.611108	2.27734
	-0.263058	-0.322365		-0.533859	-0.935596		1.19247	0.990521
	-0.215576	0.61819		0.593184	-1.14412		1.18977	0.538604
	-0.179926	-0.172276		-0.0867229	-1.12656		0.855826	1.86553
	-0.236883	0.335576		0.240885	0.403823		1.31495	0.225873
	0.255228	-0.167315		-0.529249	0.624437		0.589079	0.624437
	-0.242369	0.903832		-0.57082	-0.00989778		0.990028	1.093
	-0.206822	-0.272941		-0.475697	0.798478		0.739535	-0.967705
	-0.227984	0.953727		-0.477183	0.0681324		0.799477	1.56634
	-0.256384	-0.345133		0.191964	-1.03423		0.445637	0.197334
	-0.1305	-0.278385		-0.261746	-0.406801		0.854195	0.948142
	-0.218862	-0.348717		-0.179726	-1.27967		0.25874	1.00913
	-0.240179	-0.290695		0.780804	0.15031		0.893972	0.706212
	0.576833	-0.247761		-0.136438	-0.087483		0.289343	0.40066
	-0.170791	1.00812		-0.925769	-1.19443		-0.925769	0.565549
	-0.29818	-0.17838		0.21556	-1.09866		1.05815	1.12019
	0.654481	-0.292511		-0.953057	0.13989		1.40052	1.27504
	0.339919	0.676258		-0.0869187	0.708398		0.722712	0.708398
	0.791307	0.574582		-0.0195993	0.446357		1.54814	1.03419
	-0.191409	-0.272102		0.604265	-1.23384		1.06896	1.31574
	-0.307728	-0.332955		-0.559716	-0.295582		1.05551	1.41894
	-0.192896	-0.303059		0.212966	-1.10951		0.212966	1.46668
	0.351756	-0.295421		0.690473	0.865832		0.820886	1.36881
	-0.227469	0.733572		-1.00637	0.111532		-0.279438	0.674349
	-0.157991	-0.273193		0.401304	0.569008		0.971003	1.17309
	-0.283122	-0.31243		0.101982	-1.11565		0.610036	0.663107
	-0.171382	-0.326813		0.210683	-0.0279372		-0.0630783	1.39037
	-0.246009	-0.235383		0.950517	0.4853		-0.931681	0.4853
	-0.316161	0.756224		0.945019	0.403496		0.661172	1.1697
	-0.218657	-0.250076		0.179391	0.288411		0.863536	0.817881
	-0.180853	-0.266612		0.455462	0.292751		1.01234	1.05412
	-0.265103	0.921236		-0.485344	0.115887		0.72301	-0.321838
	-0.256942	-0.304558		0.0128256	-1.17009		1.05781	1.12308
	-0.230144	-0.186732		-0.384009	-1.16525		0.257828	0.0914549
	-0.22358	-0.245842		-0.966352	0.347945		0.386864	0.933448
	-0.289652	-0.249554		-0.396784	0.400621		0.0168618	0.400621
	0.320642	-0.309794		-0.442471	-1.12834		0.407017	-0.0840866
	-0.268532	-0.277376		-0.325345	-0.319821		1.07036	1.16398
	-0.243383	-0.185466		-0.115068	0.603379		1.01438	1.67459
	-0.137349	-0.272727		0.208503	-1.17707		1.06307	1.13402
	0.341654	0.767795		-0.272663	-1.17371		1.07501	1.14072
	0.432507	-0.25364		0.261345	0.242708		1.16709	1.13581
	-0.254224	-0.243466		-0.689957	-0.887452		0.233702	1.33751
	-0.230554	-0.359178		-0.132128	0.076334		0.3529	0.981053
	-0.192124	-0.409419		-0.0673921	0.00526369		0.57078	0.39413
	-0.216275	-0.230551		0.62962	0.736649		1.09504	1.17998
	0.474607	-0.374766		0.168315	0.749818		0.864661	1.35919
	-0.309691	0.655869		0.422441	-1.30872		0.422441	0.813251
	-0.285755	-0.306862		0.237429	1.2466		0.923294	1.71328
	-0.307695	0.283557		0.382901	-0.289012		0.382901	1.09581
	-0.204186	1.53261		0.0983307	0.0792299		0.781593	0.0792299
	-0.184212	-0.215338		-0.328278	0.0530479		0.8603	0.911509
	-0.221156	-0.201936		-0.434484	0.268793		0.643175	1.19982
	-0.228025	-0.266497		-0.481314	-0.995102		0.865447	0.332402
	-0.196467	-0.295422		-0.0474112	-0.794319		1.00844	-0.794319
	-0.221139	-0.317923		-0.0106399	-0.239649		0.606022	-0.239649
	-0.257118	-0.291307		-1.14137	0.671567		0.836789	-0.134259
	-0.174405	-0.325681		0.167319	0.315697		0.70727	1.22327
	0.24255	-0.228222		0.159715	-0.881133		0.591892	0.327715
	-0.246682	-0.285983		0.158177	-1.05802		0.453193	0.986877
	-0.244903	1.21824		0.026892	-0.137135		-1.07843	0.933356
	-0.335082	-0.201646		0.777078	0.34788		0.934044	1.55167
	0.360619	-0.215682		0.653771	1.03557		0.250634	1.03557
	0.449778	-0.286847		0.0596696	-1.11329		0.889145	0.606994
	-0.269491	0.247397		0.384575	-0.298616		0.0943966	0.49635
	-0.112662	-0.280628		0.263638	0.271831		0.57672	0.448745
	-0.176429	-0.270074		-1.03042	0.721066		0.740908	1.33204
	-0.244057	-0.298558		-1.02157	-0.101169		0.512875	0.744873
	-0.189251	-0.298186		0.626598	0.507179		0.450344	0.746363
	-0.292337	-0.306553		0.0949529	0.547786		0.596325	1.34934
	-0.200961	-0.253003		-0.399258	-0.965264		1.18683	0.893705
	-0.241737	-0.187086		-0.170152	0.319601		0.576449	1.48636
	-0.23008	-0.235237		-0.0456472	-0.340863		0.602528	1.2924
	-0.261289	-0.264138		-0.250689	0.382009		0.488245	0.382009
	-0.187273	-0.281158		-0.950489	-1.13978		0.999719	-0.106376
	-0.26471	-0.198707		-0.276547	0.00791194		0.708398	1.08347
	-0.279359	-0.247191		0.185563	0.973481		1.23858	1.81399
	-0.1876	-0.351625		-0.0564925	-0.309089		-0.0564925	0.477139
	-0.238797	0.926838		-0.0463251	-0.46628		0.861672	0.980496
	-0.262264	-0.214198		-0.586624	0.0989103		1.4667	0.635448
	-0.143256	-0.247639		-0.189897	0.426821		1.31636	1.641
	-0.248771	-0.209245		-0.254503	1.04155		0.137264	1.47157
	0.30015	-0.295696		-1.04114	0.576625		-1.04114	1.15867
	0.402926	-0.264418		-0.3545	0.446919		0.725852	1.03306
	-0.269924	-0.228525		-0.802424	0.923719		0.844524	1.28562
	-0.299922	-0.195564		-0.00557753	0.0142429		0.826254	1.09913
	-0.163654	1.33772		-0.500519	-0.0390808		1.17968	1.25687
	0.968614	1.3625		-0.320986	-1.20639		0.411845	-1.20639
	-0.308112	-0.354535		-0.0743821	-1.22158		0.653399	0.107967
	-0.191246	-0.197803		-0.370486	-1.16313		0.745351	1.02364
	-0.220843	-0.238269		0.167792	0.372538		0.863684	1.56135
	-0.248176	-0.199136		-0.515145	0.141465		0.491062	1.26785
	-0.19677	-0.280953		-0.322236	1.1678		0.583155	1.37118
	-0.318981	-0.309587		0.0729177	0.198554		0.580445	1.124
	-0.154717	-0.213057		0.217542	-1.0877		0.889473	1.80144
	-0.243073	-0.361136		-0.055394	0.0404533		0.669938	0.0404533
	-0.279886	-0.227139		0.055369	0.0366115		1.03088	1.34155
	-0.272508	-0.188392		-0.473058	0.579849		0.420482	-1.15739
	-0.182456	-0.177234		0.248731	-0.214229		0.248731	1.41554
	-0.247698	0.281595		0.587837	-0.56379		0.195072	0.486953
	-0.211033	-0.288852		-0.309528	-0.256362		0.402621	0.217217
	-0.185961	-0.291237		0.229523	0.392946		-0.237633	1.16635
	-0.344061	-0.340319		-1.15972	-1.16487		0.489667	1.19323
	-0.177912	-0.398729		0.382224	-1.25116		0.781067	1.01697
	-0.263991	0.787372		-0.32107	-1.09528		0.404317	0.853373
	-0.227912	-0.315285		0.330893	-0.429502		0.773767	0.0225666
	-0.202121	0.976792		-1.0361	0.0183537		0.70137	1.37767
	-0.198771	-0.294544		-0.463146	0.0988128		1.07591	1.69677
	-0.289493	-0.25993		0.572033	-0.0964162		-0.916553	0.754633
	-0.227944	0.652321		0.453862	0.983957		0.282645	1.14797
	-0.264323	-0.342349		-1.12592	-1.19575		0.649903	1.51503
	0.417666	-0.307891		-1.12663	-1.30324		0.21817	0.740548
	-0.22531	-0.239431		-1.05283	-0.268406		0.0262981	1.803
	-0.228721	-0.369691		0.190468	0.681159		-1.12275	1.16908
	-0.212609	0.230583		-0.242385	0.71568		1.01884	0.995664
	-0.226581	0.76738		0.54605	-0.226549		1.48404	0.602762
	0.708371	-0.240775		-0.579113	-1.17232		0.892425	0.678312
	-0.205802	-0.348636		-0.157951	-1.22836		0.594447	0.674789
	-0.169392	-0.342893		0.43746	0.370252		1.35246	0.074929
	-0.19206	-0.334538		-0.327732	-1.23284		-1.10525	-0.120445
	-0.317363	-0.289749		-0.395352	-1.10685		0.371095	0.983273
	-0.340831	-0.297698		-0.00702161	-0.123111		0.836598	0.931314
	-0.246902	1.21902		-0.219222	-0.171017		0.857827	0.320972
	-0.251103	-0.252067		-0.968788	0.0373686		1.39016	0.560798
	-0.240398	-0.27741		-0.272592	0.0819211		1.21407	0.871567
	0.247413	-0.36866		-0.0259524	-0.0348351		0.982586	-1.10861
	-0.199861	1.19696		-0.858342	0.455031		0.673311	1.37581
	-0.215463	-0.212063		0.270466	-1.11618		0.581341	0.783858
	-0.260715	-0.158025		0.0988392	0.823287		0.0988392	1.43992
	-0.213746	0.629314		0.330992	-1.2031		0.638265	0.541638
	-0.248137	0.755445		-0.258491	0.818718		1.25387	0.951202
	-0.238426	-0.210664		-1.03583	0.144603		-0.151711	0.144603
	-0.25141	-0.37892		-0.11683	-1.17902		-0.11683	0.610239
	0.587293	-0.448856		0.166247	0.0530173		1.27904	1.27768
	-0.257023	0.33379		-0.538746	0.430149		0.740342	1.02241
	-0.297478	-0.153894		0.717386	-0.877521		1.10657	1.37973
	-0.197726	1.35148		-0.382231	0.507248		1.26279	0.507248
	-0.174598	-0.314076		0.439483	-0.0398012		-0.931229	0.465148
	-0.331964	-0.309245		-0.612441	0.469028		0.814547	1.06711
	-0.245376	0.804748		-0.189295	0.834749		0.434449	1.82615
	-0.229562	-0.305648		-0.0380777	0.334906		0.692939	-0.41114
	-0.23126	-0.298109		0.0636796	0.23664		0.0636796	1.87136
	-0.231298	-0.301233		-0.111716	-0.157704		0.314895	-1.1829
	-0.253614	-0.357546		0.682756	-1.01969		0.871613	0.663933
	-0.238887	0.534449		-0.990383	-0.337303		0.50621	1.04651
	-0.234265	-0.193743		-0.422049	-1.08895		1.068	0.478936
	-0.234917	0.978809		-0.806796	0.084408		0.787456	0.940565
	-0.242621	-0.263149		-1.09083	-0.159997		-0.0997318	1.1961
	-0.234714	-0.320891		0.765954	0.323515		0.765954	0.655733
	-0.342115	-0.327386		0.144861	0.676178		0.441339	1.28378
	-0.329716	-0.287119		0.107087	0.0674145		0.320346	0.920159
	-0.224821	0.538848		-0.399319	0.696953		-0.0078155	1.04793
	-0.165874	0.165525		0.105925	0.407793		0.30857	1.60402
	-0.141152	0.868415		-0.370727	-1.07061		0.809089	0.577528
	-0.270297	-0.268087		0.556514	1.62228		0.707869	0.00894128
	-0.230585	-0.384087		-0.150757	-0.192546		0.285978	1.04742
	-0.288854	-0.20279		0.0558366	-0.965399		0.0558366	0.199335
	-0.259067	-0.181004		-0.098673	-0.999711		0.699201	1.35169
	0.250276	0.706158		-0.0192396	-0.295078		-0.26571	0.179692
	-0.182712	0.982292		-0.242133	0.741959		0.471421	1.71203
	-0.203452	-0.276607		-0.158204	-1.09279		0.725552	1.00092
	-0.237269	-0.206176		-0.541994	-0.131543		0.970986	0.687741
	-0.217699	-0.263127		-0.424099	0.877456		0.22396	1.61656
	-0.272636	-0.222054		0.265886	0.554305		0.434487	0.554305
	-0.173383	0.259006		1.03219	0.457786		0.244609	0.608706
	-0.268523	-0.198486		-0.459172	-0.973728		0.681692	0.349515
	-0.29008	-0.236883		-0.123896	-1.14105		1.03039	1.26651
	-0.275618	-0.35782		0.772146	0.326086		0.929714	0.793769
	0.283241	1.38737		-0.223169	-0.989009		0.540024	1.47547
	-0.240343	-0.266963		0.0683261	-1.12812		0.347754	0.797501
	-0.198985	-0.131663		-0.498133	-1.06755		0.482384	1.04244
	0.229367	0.969239		0.18226	-1.08161		1.35135	0.604332
	-0.233913	-0.237085		0.879836	-1.19179		0.324641	1.18156
	-0.275178	-0.405638		-0.538967	0.391741		0.275334	1.34297
	-0.157467	-0.223719		-0.068442	-1.03198		0.410756	1.88556
	-0.241418	-0.217254		0.00634055	-1.02222		0.497258	-1.02222
	-0.295417	1.03271		0.102044	0.228654		0.82223	1.1231
	-0.286779	-0.199844		0.301941	0.181996		-0.166229	1.06748
	-0.257524	-0.353326		-0.00201804	-0.281422		0.498863	0.188957
	-0.193008	-0.274175		0.28248	-1.1445		0.675221	-0.34735
	-0.277548	0.308339		-0.068594	0.607303		0.649246	1.05842
	-0.216066	0.765927		0.0117376	-1.10369		0.0117376	1.55735
	0.432313	-0.203107		-0.41863	0.59075		0.634781	0.59075
	-0.234136	-0.248568		-1.02174	-1.00726		0.66654	0.897221
	0.207504	-0.32486		0.758858	0.299009		1.36712	1.06308
	-0.216865	-0.218749		0.49062	0.625591		1.14503	0.872889
	0.284925	-0.227105		0.201673	-1.04812		0.734532	1.57033
	-0.237458	-0.264319		0.0542009	0.565467		0.894251	0.244564
	-0.227691	-0.235366		-0.496494	-1.12612		0.31975	1.15952
	-0.249835	0.799312		-0.00500536	0.345778		0.472467	0.676224
	-0.212667	-0.229412		-0.191277	-0.234322		0.419811	1.4662
	-0.251882	-0.267168		0.505262	-0.257639		-0.145769	0.416625
	-0.296296	-0.301207		0.702289	0.677018		0.552296	1.48701
	-0.22149	0.771561		0.0458395	-0.145722		0.0458395	0.920921
	-0.195556	-0.199204		-0.93323	0.86658		0.245338	1.36866
	-0.132576	-0.244432		-0.919204	-1.09445		-0.919204	-0.108802
	-0.242888	-0.235592		0.258137	-0.185256		1.16825	0.292519
	-0.205758	-0.2248		0.126187	-1.05052		0.882426	1.02114
	-0.228812	-0.28868		-0.285222	0.597624		0.179349	0.274135
	-0.282106	0.68356		-1.03149	0.356024		0.58664	1.86284
	-0.270755	1.19231		0.2646	-0.148186		1.18132	-0.148186
	-0.285371	-0.268568		-0.155923	-0.105543		0.603697	0.716911
	-0.243607	-0.179145		-0.398946	0.134565		0.657606	0.658583
	-0.185642	1.1381		-1.02959	1.0844		0.973002	0.644172
	0.509562	-0.339562		-0.160082	0.185622		-0.899488	1.47143
	-0.276087	0.765593		0.224167	-1.06961		0.022998	1.72763
	-0.283498	0.559293		0.67986	-0.296278		1.35844	1.40887
	-0.172273	-0.238672		-0.222849	-0.0140544		0.479627	0.845152
	-0.22633	-0.311424		-0.00845896	0.692899		0.269289	0.692899
	-0.199938	-0.248544		-0.988454	0.577337		0.061201	0.766163
	-0.288218	-0.33468		-1.01456	1.11061		0.438414	-0.153561
	0.261155	-0.212131		0.611959	0.0885756		1.09737	1.21463
	-0.226449	-0.277036		-0.977959	1.25357		0.994683	1.25357
	-0.336871	0.71703		-1.0949	-1.20371		0.795911	1.61113
	-0.249229	-0.258661		-0.950232	1.27574		0.144595	1.01773
	-0.17837	0.653983		-0.0427744	-1.12735		0.78957	0.944062
	0.478635	-0.337674		0.0831568	-0.143905		-0.953581	1.26722
	-0.244798	1.17718		-0.0327738	-1.14543		0.238492	0.353674
	-0.246098	0.82346		-0.0925333	-0.0630001		0.387721	0.785748
	0.275857	-0.251188		-0.0656144	0.146217		0.585767	1.29438
	-0.22533	-0.144112		0.0206529	-0.0408594		0.0206529	1.75765
	-0.266457	-0.177153		0.14346	-1.16996		0.35014	0.700302
	-0.345885	-0.192733		0.00994037	1.00939		1.03949	1.00939
	-0.271078	-0.237345		-1.03551	0.0571995		0.298295	1.37933
	-0.273413	1.07206		0.147243	-0.310216		0.957054	1.20433
	-0.262284	-0.357423		0.28049	0.587139		0.49552	0.587139
	0.230103	-0.237444		-0.251318	0.841913		1.1821	1.29261
	-0.271007	-0.212685		-0.892713	-0.987026		0.597003	0.411849
	-0.208979	-0.190572		-0.172013	-0.116493		0.526071	1.26709
	-0.241978	-0.246944		-0.0764731	0.318464		-0.0764731	1.10957
	-0.353766	-0.246949		0.565713	0.35421		0.895027	1.57452
	0.610944	0.702004		-0.207529	0.719634		0.772675	0.719634
	-0.232059	-0.336436		-1.03581	0.13178		-0.267341	0.885228
	-0.179798	-0.284706		0.460042	-0.982983		-0.252664	1.08737
	0.490165	0.574467		0.839549	0.923219		0.995513	0.923219
	-0.242064	-0.225333		0.0420675	-1.02145		0.898393	1.40182
	-0.329506	-0.296387		0.231098	0.816925		0.979181	0.575864
	-0.186005	-0.330981		0.200481	-1.31043		0.497865	1.17861
	-0.237243	0.823852		-0.948245	0.602707		0.510447	0.0785204
	-0.255564	-0.268444		-0.317903	-0.108602		0.620231	0.967505
	-0.216984	-0.321602		0.861392	0.235153		0.751248	0.793689
	0.137976	0.529537		-0.167314	-1.10025		0.189796	1.62135
	-0.186554	-0.310449		-0.369386	0.462888		1.16458	0.462888
	-0.187585	-0.160285		0.137836	-0.0728594		1.52719	1.2024
	-0.274916	-0.321511		0.339255	-0.594705		0.812948	0.469621
	-0.212609	-0.310012		0.00391284	-0.0357845		0.845218	1.18617
	-0.229379	-0.300412		-0.294722	-0.00713492		0.558734	0.990176
	-0.23536	-0.273347		0.155148	-1.04289		0.79194	1.39714
	-0.286262	0.486915		0.257481	0.949081		0.578311	1.49572
	-0.27296	-0.367907		-1.09687	0.388981		0.935771	1.60485
	-0.272599	-0.202969		-0.974721	0.327165		1.0899	1.6993
	-0.240148	-0.399918		0.0253932	0.799634		0.518434	1.05235
	-0.354573	-0.269758		0.753047	0.421919		0.415065	0.745535
	-0.264347	0.713059		-1.03363	0.22157		1.07217	1.39933
	0.398401	-0.289174		-1.1367	-0.113261		0.543886	1.1347
	0.167508	-0.227767		-0.182539	-1.01179		1.10707	0.897324
	-0.1205	-0.225881		0.902016	-1.11056		1.51083	1.00647
	-0.205131	-0.325418		-0.525861	0.227351		0.414171	0.781253
	-0.201038	-0.284859		0.48577	-0.184593		0.872656	1.03934
	-0.324534	-0.309544		-0.371578	-0.148616		0.779161	1.73842
	-0.227503	-0.235059		-0.220744	0.243911		0.52817	0.243911
	-0.254628	1.00318		-0.165476	-1.01654		0.100562	1.10049
	-0.2706	-0.339819		-0.104715	-1.21966		0.918018	0.343438
	-0.267893	-0.254892		-0.0206562	-1.14263		0.762719	1.22212
	-0.197438	-0.406174		-0.250804	0.353339		0.148977	1.29902
	-0.2831	-0.2831		-1.0479	-0.0684636		1.30933	1.37943
	-0.274294	-0.372369		0.138713	-0.111274		0.450002	0.407159
	-0.321575	-0.196749		-0.425537	-1.00852		-0.0348082	1.56414
	0.621097	0.853958		-0.219789	-1.15806		0.412733	1.01224
	-0.24076	-0.304487		-0.312054	0.0231948		0.46902	1.63157
	0.295251	1.08535		0.0132246	0.231326		0.509399	1.12226
	0.188593	-0.193136		-0.255263	1.19289		1.13303	0.294477
	-0.250614	-0.301509		-0.326366	0.366211		1.30321	1.25134
	-0.293634	1.05008		0.655547	-0.606607		0.546252	0.952217
	-0.250627	-0.254157		-0.127271	0.116795		1.16244	0.963636
	0.565873	1.5191		-0.254574	0.297003		1.15711	1.0667
	-0.269466	-0.274588		0.0260547	-1.23463		0.395435	0.304309
	-0.249442	-0.326284		0.0545845	0.449212		0.0545845	0.788461
	-0.297517	-0.225788		-0.500291	0.00242142		0.325889	0.524091
	-0.320939	0.542611		-0.338407	0.124985		0.896416	1.65709
	-0.202634	-0.21131		-0.18243	-1.27123		1.10046	-1.27123
	-0.182312	-0.188266		1.06083	0.292671		0.751997	1.05859
	-0.25593	0.619684		-0.368814	0.0983831		1.33221	0.838992
	-0.164783	-0.295711		0.764557	0.631548		0.764557	-1.08723
	-0.293156	-0.269234		-0.348402	0.123498		0.349834	1.2453
	-0.221809	0.618367		-0.0555119	-0.643057		-0.0555119	1.1564
	-0.215896	-0.304466		0.249997	0.377074		0.695162	0.702764
	-0.288966	-0.450819		0.352012	0.152349		0.352012	0.467871
	-0.234112	-0.213786		-0.0398968	0.386208		0.7665	0.968345
	0.390702	-0.210577		0.393425	0.776674		0.722134	0.534363
	0.389817	0.248643		-0.439509	-0.605756		0.646887	0.406769
	-0.183742	-0.390127		0.0030363	0.379318		0.0030363	0.712408
	-0.24952	-0.118091		-0.544759	-0.911145		1.1049	0.775874
	0.364483	-0.350102		-0.0425969	0.200887		0.222866	1.56498
	-0.258797	-0.260457		-0.272663	0.690336		-0.272663	1.03408
	-0.155493	-0.205803		0.363259	0.127131		-1.01373	0.666098
	0.236179	-0.258775		0.391229	-1.2093		-0.724581	0.778607
	-0.217376	-0.244933		-0.336095	-0.0524771		0.619383	0.809327
	-0.237642	-0.183802		-0.220032	0.578163		0.66749	1.54709
	0.365734	-0.327091		0.132277	-0.246748		0.427004	1.1475
	-0.26174	-0.327934		-1.04819	-0.1921		-0.13103	0.879273
	-0.207036	-0.331851		0.52202	-0.0598036		0.52202	0.421275
	-0.167607	-0.13529		0.776983	0.67576		0.776983	-1.23189
	0.258272	0.692465		0.243567	-1.1061		0.797547	-0.0466978
	0.325761	-0.189701		-0.191166	0.658778		0.832996	1.39741
	-0.287507	-0.222922		0.167936	-1.07025		1.28445	0.30431
	-0.201028	-0.30624		-1.0933	-0.0287519		0.243854	1.19024
	-0.208998	0.574594		-0.222001	-0.280151		1.3257	0.903072
	-0.248252	0.748731		-0.471112	0.569571		0.719873	0.243977
	-0.255166	0.707413		0.795551	0.234318		-0.0190426	1.69739
	1.06869	-0.237603		0.282917	0.288674		0.282917	1.20855
	-0.168582	-0.287127		-0.993363	0.769246		0.459363	1.21593
	0.303019	1.70028		-0.0763641	-1.02839		0.676604	-1.02839
	-0.237933	-0.28478		-0.536385	-0.391613		0.524224	1.17812
	-0.308423	-0.341272		-0.257814	-0.0588359		1.67808	0.453488
	-0.270232	0.742696		-0.439531	-0.273731		0.61699	1.29166
	0.365994	-0.196451		-0.328107	0.101886		0.986241	0.101886
	-0.20637	-0.319348		-1.02723	0.899675		-0.302004	0.0364069
	-0.210169	0.811243		0.100062	0.70451		1.05848	0.995958
	-0.222504	-0.290013		0.306962	-0.0569022		0.0185866	2.18851
	-0.267844	-0.280336		-0.194009	-1.172		0.43062	0.845305
	0.299465	-0.179029		-0.530223	-1.08382		-0.530223	0.597301
	-0.214511	-0.20377		0.164418	0.957833		0.369356	0.957833
	-0.203478	-0.239412		-0.303776	0.260784		0.738425	1.40257
	-0.166138	-0.183232		0.133388	-0.976125		0.418313	0.267956
	-0.212869	-0.245488		-0.132684	0.680114		0.518229	0.139326
	0.598481	-0.306962		-0.0958016	-1.11925		1.17047	0.218316
	-0.268821	-0.267001		0.176238	-0.0271581		1.02126	1.59071
	-0.268129	-0.24269		-1.10279	-0.126153		0.725436	1.31471
	-0.183674	0.665356		-0.329221	0.603514		0.38074	1.04797
	-0.180013	0.679274		0.634689	-0.169134		0.634689	0.64891
	-0.242476	-0.399945		0.220627	-1.09257		1.17362	0.368532
	-0.16298	-0.304016		-0.667563	0.227608		1.23522	0.988875
	-0.229187	-0.305344		-0.325857	0.539977		0.441223	0.539977
	-0.294232	1.43073		0.411279	0.0632249		0.411279	0.0632249
	-0.214791	-0.36296		-0.0673707	-0.507592		-0.0673707	1.39868
	-0.359289	-0.370511		-1.1531	0.743682		0.665407	0.743682
	-0.191059	-0.230832		-0.363329	0.570504		0.309506	1.16992
	-0.238556	-0.204343		-0.110697	0.194754		0.926863	0.732208
	-0.331167	0.959489		0.345813	0.154525		0.915348	1.476
	-0.34307	-0.221966		0.274183	-1.12029		1.01367	1.42983
	0.419843	-0.350862		0.710254	0.685211		0.308308	0.685211
	-0.268206	-0.234835		0.040981	0.365032		0.692202	0.921336
	0.297596	-0.296368		-1.00456	0.829306		0.830503	1.18905
	-0.157758	-0.368295		0.588767	-1.1483		-0.163572	1.17432
	-0.189063	-0.335347		0.0394246	-1.06103		0.241803	-0.0122194
	-0.240064	-0.253489		-0.936396	-1.09895		-0.100884	1.1615
	-0.233134	-0.258897		-0.1927	-0.156475		-1.02343	1.52712
	-0.331986	-0.323288		0.351167	0.648897		-0.0145995	1.6273
	-0.247728	-0.163026		0.143551	-1.0576		0.800374	1.56717
	0.283327	-0.232204		-0.490577	0.333646		0.775865	2.23037
	-0.289498	-0.367639		-0.279213	-1.24141		0.414685	0.956308
	0.155962	0.769306		0.410401	-0.123482		0.530908	1.78885
	-0.304713	0.828262		0.0871435	0.576192		0.461851	0.576192
	0.466881	1.06973		-1.09449	0.721016		0.311701	1.32776
	-0.32621	-0.259057		-0.348735	0.872088		0.6812	1.33025
	-0.221099	0.826808		-0.404639	1.45467		0.779503	1.09012
	0.250755	-0.266928		-0.253437	-0.0887256		0.644005	-1.15884
	1.06809	-0.195602		-1.03222	0.600225		1.36893	0.938976
	-0.108274	0.73737		-0.980769	-1.10981		0.667082	1.40652
	0.671076	1.30371		-0.197307	-1.05751		0.942131	0.852916
	-0.224071	-0.244463		-0.24475	-1.14654		0.439517	1.27384
	-0.210112	-0.331665		-0.495941	-0.131858		0.473953	0.84297
	-0.20692	-0.250396		-0.999203	-1.1617		0.151856	0.882612
	-0.247764	-0.249284		-0.151898	0.754212		-0.151898	1.85113
	-0.223344	-0.287102		-1.01355	0.478129		-0.381714	1.5681
	-0.284851	-0.261964		0.309377	-1.06669		1.42835	1.46945
	0.569787	0.736049		0.708254	-0.119121		1.59106	1.12553
	-0.240967	-0.225537		0.0412414	-0.0565519		0.690335	0.46748
	-0.191958	-0.280698		-0.89906	0.721657		0.180585	1.33459
	-0.233203	0.847174		0.0268502	-1.22164		0.318735	0.655231
	-0.220181	-0.316095		-0.992178	-0.107669		0.685692	-0.107669
	-0.294403	0.844475		-0.0245975	0.0318024		1.02871	1.12261
	-0.236467	0.71939		-0.370861	-0.148076		1.01526	1.96319
	0.295068	-0.242551		0.059869	0.929845		0.059869	1.18412
	-0.194563	-0.292022		0.839601	0.137788		0.839601	0.699043
	-0.255536	-0.206062		-0.319775	-0.179161		0.94746	1.06378
	0.312299	-0.311516		-1.04138	0.00415498		0.726076	1.70141
	-0.220256	-0.239002		0.152569	-1.10361		0.861044	0.984653
	-0.323791	1.30018		-0.14666	-1.21981		0.500603	0.654722
	-0.176219	0.945071		-0.376883	0.154745		0.561756	1.27832
	-0.191291	-0.265626		-0.456582	-1.09242		0.658484	0.219014
	-0.299684	-0.277489		-1.14383	-0.47762		0.782173	0.228448
	0.333959	0.908358		0.418036	0.0557121		0.589796	1.1863
	-0.228516	-0.320418		0.00961743	-0.163458		1.3774	1.22152
	-0.273654	-0.282548		0.60257	-0.173945		0.0970218	0.327025
	-0.268247	0.714533		-0.959306	0.439134		1.39468	0.769283
	-0.239331	-0.33118		-0.258243	0.357943		0.446115	0.902869
	-0.296877	-0.247395		-0.578904	0.846741		1.3726	0.846741
	1.44767	0.567002		-1.08546	-1.08672		0.75947	1.92193
	0.244952	-0.165528		-0.60068	0.265883		0.593028	1.45264
	-0.192442	-0.189318		-0.404349	0.886629		1.09249	0.886629
	-0.294911	-0.160252		0.32397	0.37601		0.547044	-0.988487
	-0.212413	-0.289294		0.19703	0.224957		0.19703	0.788029
	-0.263797	-0.308164		-0.42466	-0.899811		0.445658	-0.899811
	-0.164454	-0.199315		0.419782	0.385029		0.419782	1.30472
	-0.288008	-0.342966		0.0658865	0.0511164		0.0658865	0.0511164
	0.297334	-0.224909		0.528093	0.290696		0.861526	-0.190854
	-0.226188	-0.249552		0.509108	0.0946239		1.20279	0.966868
	-0.224722	-0.349958		-0.389654	-1.12273		0.267248	0.26782
	-0.283696	-0.234493		-0.234555	0.241628		0.74934	1.31726
	-0.319571	0.715848		0.165219	-0.183313		0.843087	1.83898
	-0.312064	-0.225273		0.080503	-0.129171		0.724812	1.44947
	0.658719	0.875166		-0.496368	1.0973		0.793777	1.0973
	-0.17272	-0.195694		-0.141498	-1.11307		-1.10097	0.155446
	-0.267522	-0.307235		-0.57707	-0.241419		0.93444	1.27553
	-0.206092	0.742448		-1.06526	-0.0502315		0.435464	1.52012
	-0.194864	-0.217215		-0.0916282	0.16496		0.830614	1.19277
	-0.292742	0.785885		0.361835	-0.0774593		0.690124	0.744245
	-0.274566	-0.247467		-0.062273	1.02735		0.916257	0.780417
	-0.326574	-0.262734		-1.09101	-1.04737		0.61992	1.08288
	-0.196273	-0.277963		0.234048	-0.946045		-0.392143	0.828833
	-0.226313	-0.303055		-0.982325	0.545649		0.604696	0.545649
	-0.185496	-0.252971		0.490224	-1.09864		0.490224	0.89171
	-0.320898	1.26803		0.590702	-0.097451		0.590702	0.411277
	-0.275296	-0.221695		0.160201	0.28427		1.47304	1.6563
	-0.278058	-0.263419		-0.0678923	0.803972		0.712077	0.472198
	-0.25675	-0.317364		-0.68486	-0.0451483		0.893742	-0.0451483
	0.446494	-0.248407		-0.955493	-0.335955		0.814761	0.436195
	0.505234	0.660176		-0.4044	-0.286534		1.378	0.52645
	-0.262635	-0.335786		-0.147101	-0.971064		1.20337	-0.971064
	-0.240272	-0.313473		-0.363395	0.159584		0.363755	0.725444
	-0.161665	-0.258784		-0.990775	1.06184		0.647182	1.67693
	0.675054	1.58462		-1.04293	-1.13081		-1.04293	0.0947782
	-0.243756	0.777926		-0.104633	-1.14068		1.00785	0.703203
	-0.220686	-0.291947		-0.206456	-0.0572017		1.25473	-1.12193
	0.368915	-0.192181		-0.464523	0.925177		0.855829	0.5955
	-0.282799	1.32091		-0.0974369	-1.1335		0.891074	1.03904
	-0.298818	-0.286401		0.273036	-0.166646		1.18569	1.47919
	-0.224529	-0.263659		-0.228254	0.631924		0.213956	-1.09549
	-0.259683	-0.216352		-1.00478	-0.251875		0.515218	0.530565
	-0.237312	-0.28894		0.597754	-0.276753		0.210397	1.21075
	-0.230968	-0.187331		-0.834118	0.0959365		1.05111	0.964992
	-0.183802	0.930034		-0.153007	0.0372029		-0.986232	1.14901
	-0.218604	-0.219532		-0.262393	-1.05401		0.145875	-1.05401
	-0.23857	-0.2919		-0.236694	-0.0626258		0.929979	-0.0626258
	0.442846	-0.287129		-0.32539	-1.26117		0.0871137	1.36083
	-0.221013	-0.24909		-0.36946	0.478814		0.0117381	0.163783
	-0.174651	-0.256079		-0.116906	0.457379		1.09658	-0.0475179
	-0.223608	-0.196324		-0.0428793	-1.15419		0.764491	0.436946
	-0.211429	-0.271348		-0.284796	0.823251		0.422886	1.02024
	-0.226493	-0.218001		0.537433	0.532202		0.953628	-1.19369
	-0.303687	0.592033		-0.490205	0.17097		0.149593	0.919728
	-0.233907	-0.299281		-0.116948	0.277619		0.350675	1.91246
	-0.225058	-0.217657		-0.0294052	-1.1355		0.641103	1.29711
	-0.237395	-0.180562		0.039814	0.035328		0.54149	0.556802
	-0.250551	-0.387313		-0.139791	-1.05503		0.870285	0.920959
	-0.267778	-0.220774		-0.93396	0.136911		0.267441	-1.0602
	-0.325347	-0.24951		-0.347201	-0.144837		0.770711	0.897513
	-0.274729	-0.271664		0.359563	-1.03453		0.913827	0.345347
	-0.166722	0.812789		0.522103	-1.18088		0.143614	0.367322
	-0.21281	-0.234632		0.331729	0.190039		0.0545932	1.53156
	-0.176409	-0.270687		-0.581592	0.210028		0.613051	1.69258
	-0.213155	-0.259055		0.18843	0.423753		0.727685	0.99028
	0.589929	-0.266993		0.518771	0.154235		0.644825	0.154235
	-0.276147	-0.331451		0.0813599	-0.762043		0.806024	1.21481
	-0.267028	-0.261493		0.498177	0.105116		0.241168	0.105116
	-0.250464	-0.188585		0.447839	0.650565		1.02101	-1.06391
	0.409376	0.857177		-0.0422572	0.471429		1.3961	0.471429
	-0.138954	-0.308629		-0.983277	0.833825		1.27276	1.28191
	-0.255207	0.653351		0.525345	0.215648		-0.0818918	1.27469
	-0.215676	-0.351506		-0.442889	0.0163782		0.975057	0.547315
	-0.235924	-0.238766		0.127087	0.933618		0.996867	0.367963
	-0.196966	-0.14252		-0.923379	0.542307		0.515766	0.882571
	-0.220199	-0.249357		-1.06601	0.208612		0.806943	0.208612
	-0.234013	-0.225699		-0.490075	-1.0792		-0.110619	0.425465
	-0.23727	-0.203534		0.373579	-1.13928		0.517273	0.7521
	-0.199651	-0.276599		0.684747	-0.221854		1.11717	1.20183
	-0.178644	-0.283568		-0.953388	-1.23054		0.747312	1.50347
	-0.178593	-0.245603		-0.348885	-0.000306058		-0.979319	0.525206
	1.21369	1.11948		-1.04971	0.689262		-0.059093	1.55663
	-0.152698	-0.310845		-0.325795	0.3919		-0.325795	1.58791
	-0.0788888	-0.309302		0.435173	0.00837216		1.59658	1.1184
	0.684678	-0.354435		-0.1061	0.0382975		0.819384	0.0382975
	-0.224055	1.34282		0.165675	-0.0727188		1.28627	0.762276
	0.364892	-0.273003		-0.476865	-0.9759		0.603293	1.38488
	0.298619	-0.26688		0.21816	0.333254		1.18846	1.21055
	-0.185104	-0.180529		-0.928147	-1.12984		0.362761	1.62223
	0.560277	0.815099		-0.29154	-1.13238		1.28443	0.872709
	-0.26695	-0.29763		0.170558	-1.12284		0.170558	1.60407
	-0.184662	-0.251039		-0.287914	-1.12849		-0.287914	1.60177
	0.369502	-0.218084		0.00590175	-1.12312		0.946428	0.424209
	-0.210552	-0.237184		-0.0149956	-0.17775		0.452895	0.879241
	-0.186425	-0.211107		0.408193	1.3173		0.121731	0.959728
	-0.213018	-0.305075		-0.42694	-0.538668		0.416592	0.560945
	-0.315095	-0.267858		-0.00558237	-0.239371		0.678069	1.13308
	-0.200301	-0.36188		-0.942029	-0.119459		1.21103	0.704716
	-0.239709	-0.291816		-0.265012	-0.220543		0.999992	0.243852
	-0.255923	-0.141196		0.738707	-1.01213		0.889895	0.815514
	0.266284	1.43919		-0.51936	0.375987		0.715367	0.806675
	-0.241873	0.857056		0.409893	0.403069		0.789986	0.59152
	0.787048	-0.405579		0.533892	1.03718		0.711854	1.88177
	-0.244199	-0.343598		-0.962046	-0.0989969		-0.962046	1.1676
	-0.181468	-0.252555		-0.267937	0.881338		0.409609	1.61751
	-0.298044	-0.245642		0.33741	0.0585754		0.33741	0.27467
	-0.217182	0.890426		-0.544629	0.051376		1.02525	0.56713
	-0.250039	-0.168756		-1.07407	-1.1436		0.819388	0.592677
	-0.346288	1.36028		-0.514117	0.44523		1.22625	1.17757
	-0.27024	-0.304376		0.113516	-0.105414		0.633936	-0.105414
	-0.163268	-0.335864		-0.937123	0.805841		0.414004	1.41998
	-0.16055	-0.306462		0.241657	-1.13783		0.241657	0.669516
	-0.161926	-0.273321		0.555775	-0.115341		0.73165	1.45687
	-0.182001	-0.25732		0.0958176	0.298214		0.768574	-0.939575
	0.326663	-0.249227		0.0187553	0.0630601		0.224501	1.32149
	-0.293592	-0.155461		0.00741016	0.0716252		0.670283	-1.08409
	-0.140897	-0.34263		-0.984643	0.0921715		0.87781	1.22885
	0.255098	-0.359		-0.0307519	0.458522		0.883482	0.458522
	0.552018	-0.142841		-0.181171	0.0726955		1.15289	0.592921
	-0.272415	-0.33918		0.322361	-0.15695		0.868003	1.45021
	-0.220885	-0.236145		-0.123615	-0.165114		0.518301	0.844555
	-0.258962	-0.388234		0.29691	0.632005		1.32646	0.983596
	-0.266161	-0.232871		-1.1013	-0.950181		0.0272538	1.17828
	-0.378677	-0.30573		0.776974	-0.191293		0.776974	1.17238
	-0.141984	-0.290278		0.0910266	-0.0942136		-1.00705	0.40441
	-0.233006	-0.153312		0.362672	-0.901926		0.675843	2.29161
	-0.249146	-0.311054		0.142415	-0.222169		0.661674	0.81365
	-0.249754	-0.174103		0.00183972	-1.08312		0.00183972	1.57761
	0.592898	-0.235277		-0.272248	0.727463		0.47805	-1.1274
	-0.269539	-0.231737		-0.526389	0.894444		-0.17895	1.14797
	0.157838	-0.276106		0.460144	0.192932		0.690111	1.75216
	-0.256038	-0.286838		0.36572	-0.0611545		0.762966	0.452352
	-0.24937	-0.295284		-0.0527381	-1.20249		0.431523	0.61847
	-0.249658	0.749382		-0.612611	-0.145595		0.811629	0.673299
	-0.187319	-0.268187		-0.0937367	-0.547468		0.545758	0.904101
	-0.260802	-0.28459		0.655021	-0.143482		0.342018	0.686011
	-0.171188	-0.261955		-0.847573	-0.2365		0.892373	0.564795
	-0.221034	-0.404699		-1.01439	0.226162		1.04444	0.785644
	-0.311125	-0.301449		0.178379	-1.06964		0.730321	0.254815
	0.277734	-0.230942		-0.169562	0.148074		0.736982	1.91837
	-0.232837	0.38263		0.569692	-0.481702		0.804077	1.11001
	-0.225125	-0.236037		-0.377421	-1.10883		0.767429	1.16558
	-0.217375	-0.199475		0.478283	-1.07528		0.478283	0.681718
	-0.196065	1.23933		-0.37718	0.323903		0.0147432	1.40581
	-0.244277	0.442711		-0.357471	-0.446204		0.338286	0.275383
	-0.23837	0.934991		0.638329	0.572042		1.39955	0.914613
	-0.176582	-0.337801		-0.854087	0.319478		0.613919	1.39313
	-0.231216	-0.253004		0.146486	-1.14703		0.357049	0.662019
	-0.238656	0.634143		0.304042	0.379859		0.851455	0.804557
	-0.216111	1.26694		0.20416	-0.176718		0.58307	0.323868
	-0.254549	-0.280844		0.362786	0.0338594		0.756553	0.585114
	-0.215561	0.713151		-0.0744359	0.328649		0.737851	1.34767
	-0.259221	-0.245626		0.298787	0.357164		0.704444	-1.07137
	-0.216802	0.851806		-1.03407	-1.05805		0.854346	-1.05805
	-0.174136	1.18554		-0.328051	0.686713		0.297594	0.358195
	-0.289328	-0.311566		-0.444205	-0.223609		0.575431	0.277451
	0.564623	-0.216477		0.244637	-1.16945		0.547859	1.2767
	0.379202	-0.248658		-0.0687191	0.607168		0.764525	1.48377
	-0.206661	-0.143263		-0.943109	0.245255		1.09009	2.05303
	-0.213162	-0.313505		-0.0108906	0.369448		0.611537	1.57332
	-0.246577	-0.243989		-1.00943	-1.10345		-1.00943	0.0473614
	-0.217416	0.645038		-0.140429	0.629164		0.328905	1.06577
	-0.258815	-0.272669		-1.12901	-0.121057		0.53762	0.712684
	-0.243552	0.731043		0.183059	-1.13282		0.873232	0.34975
	-0.166779	0.802948		0.231789	0.616951		0.622525	1.36666
	0.319682	0.596379		-0.589172	-0.106239		0.680267	0.932401
	-0.334784	-0.334698		0.153725	-0.0511346		0.866324	1.19134
	0.729689	-0.309644		0.654221	-0.267841		1.4973	0.685235
	-0.245364	-0.277353		0.224147	0.435716		0.865188	-0.0500565
	-0.259265	-0.324719		-0.114678	-0.119185		0.518148	-0.119185
	-0.279382	-0.295421		-0.343834	1.63321		1.11613	1.80286
	-0.19842	0.655021		0.00675537	-1.13663		1.44111	0.661272
	-0.22975	-0.240773		0.0192889	-1.04206		0.707983	1.11721
	-0.211172	-0.219776		-0.0310872	-0.0282488		0.630508	1.06722
	-0.236634	0.555186		-0.375883	-1.24283		0.749284	1.03367
	-0.170982	-0.300541		-1.05229	0.185607		0.472716	0.721909
	-0.267486	-0.273225		-0.222737	-0.264709		0.0190731	0.509704
	-0.203882	-0.295633		-0.247441	-1.15221		0.172103	-1.15221
	-0.187058	-0.212223		-0.0843258	0.592199		0.565769	1.03248
	-0.186192	-0.303126		-1.05756	0.14227		0.678143	-1.05468
	-0.266029	1.13072		0.0519685	-1.12944		0.751374	1.92103
	-0.250428	-0.351218		-0.230504	0.131302		0.747901	1.27873
	-0.256745	-0.380346		-0.133416	0.957848		-0.133416	0.707388
	-0.252986	-0.326273		-1.13568	0.565168		-0.101112	1.16928
	-0.224279	-0.300138		-0.996267	-1.1464		0.286012	-0.0946866
	-0.215515	-0.288911		-0.945267	-1.18244		-0.945267	0.261976
	-0.258536	-0.241235		0.114904	0.327069		0.887832	0.644662
	-0.196332	0.867203		0.49448	-1.0865		1.15169	0.0860335
	0.627209	0.579758		-0.0556224	-1.1813		0.392449	0.356058
	-0.273291	-0.231324		0.449688	-0.981255		0.449688	2.02709
	-0.237142	0.916735		-0.554669	-0.314463		0.699614	1.28486
	-0.198491	-0.391033		-0.0434277	0.304968		0.224894	0.625342
	0.252598	0.659519		-0.0810371	0.214165		0.916041	1.12711
	-0.25896	0.473414		-0.142661	-0.364833		1.58879	0.924987
	-0.179048	-0.319338		0.224121	0.696782		0.995495	1.9389
	-0.245321	0.784771		-1.00555	-1.27118		0.878539	1.02455
	-0.290174	-0.186042		-0.244231	0.494573		0.543529	1.28233
	-0.263858	-0.323845		-0.967564	-0.117639		1.3741	0.710327
	0.19051	-0.314871		-0.0662734	-1.27919		0.563873	1.46414
	-0.228673	-0.19375		0.0557563	-1.23577		0.335743	1.61282
	-0.272206	0.247732		0.111773	0.418503		0.750409	1.01587
	0.283942	-0.239772		-0.014176	-0.417732		-0.262839	1.01105
	-0.258768	-0.214304		-0.354989	-0.357584		0.925899	1.24133
	0.179627	-0.301924		-0.604773	-0.253848		0.841768	0.201423
	0.179706	-0.373263		0.00418197	-0.369721		0.746841	0.815508
	-0.267673	-0.313702		-0.201756	0.748045		0.230245	1.04342
	-0.266834	0.289084		-0.23251	-0.655511		0.398925	0.386334
	-0.261108	-0.188066		0.720121	-0.997041		0.936892	1.40755
	0.485392	-0.188338		0.073177	0.800645		1.05948	1.56085
	0.771147	-0.252631		-0.330348	-1.08439		0.0622292	1.3202
	-0.215038	-0.186747		0.486789	1.12587		0.661203	0.0311513
	-0.255868	0.618299		-0.195474	-0.42667		0.669041	1.30433
	-0.311274	-0.269679		-1.05015	-0.133651		1.46853	0.362272
	-0.260147	-0.224934		-0.908672	-0.30345		0.793218	0.161693
	-0.243219	0.786963		0.275639	0.333767		1.32857	1.27494
	-0.239286	1.05096		-1.05043	-1.17417		0.741742	1.02164
	0.516219	-0.204377		-1.10001	0.54278		-0.270299	1.13928
	0.510202	-0.233687		0.146117	0.730447		0.667606	1.61799
	-0.202991	-0.384409		-0.0325153	-0.633255		0.892179	0.575033
	0.733222	-0.201035		-0.0836212	-1.13347		0.189306	0.823406
	-0.18958	-0.161634		0.285025	-1.18049		0.577391	1.00937
	-0.219946	1.29412		0.49378	1.12469		0.636672	1.32261
	0.331052	-0.260623		0.205448	-0.949792		0.644566	1.06088
	-0.264652	-0.230795		-0.483189	0.818141		0.354201	0.483465
	-0.199313	-0.302991		-0.347579	0.311609		0.517158	0.881686
	0.525272	-0.322341		-0.115328	-1.3665		0.786846	1.70818
	-0.204582	-0.242543		0.416711	1.02896		1.24652	1.53614
	-0.254192	0.642655		0.593807	-0.309762		0.721305	0.898839
	-0.284497	1.28555		-0.387922	-1.0821		0.545723	0.464063
	0.903523	-0.275374		-0.480588	-0.250683		0.450815	1.38891
	-0.239727	-0.235853		0.550897	-1.04435		1.21507	0.177001
	-0.228701	-0.274251		0.115498	0.883027		0.751476	1.50394
	-0.238264	-0.159332		-0.550581	-0.0253674		0.639989	0.822769
	-0.230668	-0.164504		-0.971786	-1.1131		0.837121	-0.0111404
	-0.299949	-0.319835		-0.0145942	-0.0315197		0.78328	0.814143
	-0.310362	-0.164126		-0.0305289	-1.02438		1.20822	0.558402
	0.433257	-0.287379		0.272367	-0.104538		0.953461	0.415716
	-0.286404	-0.247363		-0.157214	-0.204398		0.107176	1.05204
	-0.216417	-0.246628		-0.964988	0.877276		-0.964988	1.2376
	-0.330869	-0.134946		-1.09096	1.26385		0.812495	-1.10941
	-0.233449	-0.250682		0.671985	-0.288786		0.85603	1.44691
	0.343303	-0.280772		-0.497757	0.0610657		0.616923	0.899212
	-0.17051	-0.274863		0.165966	-0.202877		0.860031	1.06587
	-0.244598	-0.277004		-0.127856	-1.16786		0.92669	1.18976
	-0.212169	-0.258203		-0.540571	-0.0468227		1.07018	0.802997
	-0.240639	-0.247156		0.346286	-1.06719		0.561657	0.288694
	0.472543	-0.300635		0.0417015	-1.08631		0.0417015	1.16442
	-0.239928	-0.243604		-0.0954571	-0.110753		0.546302	0.662558
	-0.279571	0.339084		-0.58118	-0.550767		1.15428	1.55465
	-0.262829	0.713918		-0.900175	-1.20585		1.38695	0.764587
	-0.14539	-0.321672		0.364716	0.067653		0.364716	0.899222
	-0.285697	0.523363		0.355108	0.682124		-0.017432	0.142188
	-0.173782	-0.225635		0.0438188	0.0864792		0.882487	1.68278
	-0.290421	0.808109		0.235249	-1.15831		0.235249	0.962523
	-0.151066	1.23571		0.624882	-1.07637		-0.143002	1.02375
	0.435458	-0.20713		-0.274963	0.278154		-0.274963	0.834013
	0.386565	0.77357		-0.409687	0.783159		0.659923	2.25758
	0.331507	-0.180491		-0.0617634	-1.22384		0.603851	0.159387
	0.247022	-0.250692		0.176627	0.277074		0.48967	0.837328
	-0.23588	0.7655		0.400138	-1.1665		-0.0819331	1.31247
	-0.245428	-0.283902		0.222101	0.0134572		1.09721	0.830759
	-0.265629	-0.29326		0.322129	1.01395		1.05213	1.01395
	-0.266327	-0.262119		0.38044	0.57812		0.949692	0.57812
	-0.326352	-0.255106		0.57209	-0.230408		0.0633221	0.805254
	-0.20487	-0.221732		-1.0418	0.467562		0.474544	0.467562
	-0.300379	-0.289231		-0.460391	0.266732		0.773312	0.592239
	0.297937	-0.231558		-0.141087	0.18966		-0.495899	2.20639
	-0.324722	-0.285712		0.223832	0.667406		1.12236	0.128915
	-0.236368	-0.23054		-0.096602	0.449159		0.683079	1.58057
	-0.293523	-0.22701		0.19674	-0.180204		-0.965724	0.896456
	-0.254995	1.52652		-0.0553864	0.0147556		1.147	-1.1964
	0.42772	0.297765		0.406334	-0.684127		1.32763	1.14731
	-0.268822	-0.370792		0.503872	0.907005		0.999752	1.36317
	-0.251824	-0.236422		0.260873	0.103849		0.925287	1.01343
	-0.253785	-0.325828		-1.02401	-1.12689		0.523063	0.824009
	-0.230412	1.2767		-0.0781118	-1.08165		0.891046	-0.0256758
	-0.217101	-0.26308		-0.619611	0.809489		0.569867	0.809489
	-0.262189	-0.298365		0.273287	-0.00166379		1.35448	-0.00166379
	-0.207802	-0.38693		-0.343167	0.0820392		-1.05661	1.15204
	-0.248992	-0.229944		-0.105286	-0.0488194		0.957353	1.04247
	-0.241502	0.571707		0.76497	0.201843		0.76497	1.26312
	-0.241438	0.553378		0.0449936	-1.19825		0.0449936	0.59947
	-0.194138	1.2487		-0.993802	-1.09234		0.809842	1.24862
	1.00604	0.534884		0.153871	-0.368343		0.691073	-0.106205
	-0.276395	-0.1903		0.216199	-1.13491		0.959942	0.529061
	-0.298685	-0.191335		0.846493	0.00303321		0.0235726	1.488
	-0.22576	-0.317224		-0.0873167	-0.879203		0.699725	0.838636
	-0.250759	-0.19429		-0.36831	0.832519		0.772735	-0.879343
	-0.224472	0.762631		-0.317166	0.690747		0.819297	0.359473
	-0.230057	-0.219412		-0.58413	0.53973		0.931986	0.980731
	-0.204785	0.631313		-0.34795	1.09554		1.5317	0.934156
	0.369637	-0.307177		-0.22923	-0.154255		0.570393	0.657231
	-0.224295	-0.297716		-0.232984	0.0425257		1.01626	0.0425257
	-0.266613	-0.197918		0.0983747	0.396742		1.5406	1.19171
	0.385626	-0.179485		0.455391	-1.02575		0.631982	0.274699
	-0.321318	-0.294127		-0.0613942	-1.23005		-0.0613942	-0.205427
		-0.211358			-1.1126			-1.1126
		-0.281787			-1.10321			0.564172
		0.659885			-0.244545			1.26275
		-0.214622			0.192325			0.192325
		-0.228213			-1.15995			1.39327
		-0.385577			0.806625			0.567251
		-0.186212			-1.03436			0.86672
		-0.252265			-0.248448			1.64378
		0.342783			-1.1663			1.15266
		0.501706			-0.382208			0.749109
		-0.241332			-0.0075857			1.34451
		-0.224028			-1.23576			0.715309
		-0.220569			0.886953			1.77584
		-0.295611			-0.0303876			0.47626
		0.724707			0.598637			0.731255
		1.58372			0.774005			1.38393
		-0.279785			-0.149262			-1.11413
		-0.244958			0.664417			0.664417
		1.1778			-0.282818			0.181226
		-0.28763			0.598741			0.943614
		-0.328636			-1.1941			1.14031
		0.456291			-0.41966			1.26862
		-0.369837			0.647844			1.90524
		0.760525			-0.0852967			1.32715
		-0.258305			-0.935089			0.348698
		-0.3206			-0.995312			0.673296
		-0.223166			0.617902			1.59066
		-0.300578			0.273014			1.18851
		-0.290338			-0.201189			1.0485
		-0.332031			-1.15711			1.18523
		-0.255164			1.10262			0.964094
		-0.201365			-0.0461407			0.812673
		-0.174959			-0.185441			1.81102
		-0.152847			0.237592			-0.96324
		-0.18165			-0.905507			0.745855
		1.04283			0.248672			1.12889
		0.389777			-0.510648			0.744835
		-0.261789			-1.02548			0.831658
		2.16537			0.849905			0.309236
		-0.262575			-0.0915553			-0.0915553
		-0.305532			0.897849			1.9751
		-0.262679			0.324991			1.24815
		-0.247367			0.0136483			1.11974
		-0.365854			0.445249			1.18033
		-0.229028			-1.04751			1.28806
		-0.258541			-0.0030538			1.30888
		-0.288116			0.245947			0.567496
		-0.2231			-1.06707			1.3363
		-0.270575			-0.206287			0.263641
		-0.26122			1.17344			-0.107058
		-0.197328			-1.00769			0.230622
		-0.207674			-0.80272			-0.80272
		-0.289338			-0.120895			1.14273
		-0.263607			-0.315237			0.454571
		-0.363075			-0.119234			0.394434
		-0.238088			0.106598			1.55424
		-0.254524			-1.00222			0.0507069
		-0.294049			1.28308			1.86052
		-0.211828			-1.02872			0.715107
		0.542248			-0.326561			0.979615
		-0.287893			0.123212			0.989144
		0.474471			-1.17521			0.501836
		1.10746			-1.10042			0.568537
		0.900441			0.0514229			1.16259
		-0.351012			1.30949			0.853959
		-0.2282			-9.5304e-05			1.09115
		-0.2303			-1.05297			1.30326
		-0.232567			0.461672			1.0492
		-0.229342			0.989918			0.989918
		-0.243256			-1.04831			1.03394
		0.709711			-0.268664			0.979343
		-0.301175			0.672296			1.11859
		-0.278539			0.729339			1.21579
		0.828964			0.501008			0.501008
		-0.255107			-1.20995			0.526775
		0.465202			0.250647			0.483306
		1.36519			-1.0803			1.44655
		0.952609			0.349001			0.933044
		-0.231499			-1.16532			0.0140253
		-0.259183			0.45538			1.04552
		-0.264055			-1.16954			1.1542
		-0.169626			-1.16776			0.636187
		-0.256639			0.48538			1.44019
		-0.220891			0.00148138			1.48703
		0.770749			1.16191			1.46972
		-0.267586			0.489385			1.07884
		-0.321717			-0.206057			1.58321
		-0.253293			0.830972			0.830972
		-0.293204			-0.127715			1.6909
		0.74626			-0.203379			1.05423
		-0.257816			0.182534			0.182534
		-0.23816			-0.0427157			1.39899
		-0.304111			0.238868			1.31544
		-0.284579			-1.04968			0.455392
		0.784481			0.347725			0.347725
		-0.159515			-0.928676			1.08988
		-0.23364			0.76843			-1.17338
		-0.177263			0.678736			1.48124
		-0.206754			-1.0465			0.765331
		-0.301908			-1.06459			1.82776
		0.542922			0.0300086			1.05794
		1.29705			-1.18139			1.19143
		-0.150437			0.748562			0.420913
		-0.25765			0.0355183			0.0355183
		-0.310657			0.16595			0.731677
		-0.191421			-0.983961			-0.983961
		-0.207739			0.939308			2.19017
		-0.307944			-1.1126			0.129898
		-0.218389			-1.07793			0.399926
		-0.265536			-1.24866			1.78849
		-0.224832			-1.05926			1.20249
		-0.352642			0.754724			1.00235
		-0.272522			-0.135918			0.691034
		1.96734			-1.11733			0.174819
		0.696723			-1.10013			0.981656
		0.144203			0.0568781			1.2735
		0.813022			-0.0666796			1.03354
		1.03839			0.815827			1.6344
		-0.229511			-0.111052			1.56539
		1.73461			-1.00004			0.372099
		-0.345797			-0.214074			0.841449
		-0.226314			-1.05568			0.388741
		-0.255191			-0.557911			1.24341
		0.843289			-1.15011			1.05139
		-0.140418			-0.999122			1.62466
		-0.310665			-1.12874			0.716487
		-0.352163			-1.07109			0.678603
		-0.199603			0.415527			1.49251
		0.783326			-0.158628			0.666267
		-0.193695			-0.956665			-0.956665
		0.732392			-0.667364			0.912578
		-0.280485			0.796988			1.60866
		-0.233629			0.484362			-1.11681
		0.179415			0.388518			0.667373
		-0.271647			0.0384882			1.65403
		-0.207687			0.219967			1.72229
		0.589702			0.138661			0.457541
		-0.24619			-1.03671			1.04329
		-0.294027			-1.11074			1.32395
		-0.188135			-1.14092			-1.14092
		-0.232415			-1.00318			1.49785
		0.594497			-0.283104			0.727861
		0.681697			0.344129			0.344129
		-0.235624			-0.401089			0.800637
		-0.313862			-0.112845			1.25559
		0.687319			-0.1286			1.14678
		-0.240306			-1.11726			1.0345
		-0.275943			0.519236			0.963372
		-0.264344			1.34408			0.19719
		0.474354			-0.0695184			0.634348
		-0.268139			-1.22536			0.250276
		1.214			1.25095			0.473878
		0.431944			0.4064			0.883099
		-0.338787			-1.24422			-0.0176939
		0.716664			-0.125736			0.942577
		-0.336912			-1.02894			2.12101
		-0.126453			-0.109219			0.72489
		0.614943			-1.15153			0.581608
		-0.141782			-0.874776			0.596969
		-0.267327			0.857499			1.47166
		-0.323101			0.0288154			0.0288154
		-0.288747			0.473994			0.812051
		-0.208955			-1.1666			1.66661
		-0.268318			0.000202772			1.45763
		-0.32015			0.595132			1.19687
		-0.147063			-0.268308			1.97233
		-0.334062			-0.260046			0.207666
		-0.252173			0.368007			-1.1435
		-0.29129			-1.11443			1.43388
		-0.279602			-1.01077			1.0611
		-0.297458			-1.16437			0.964578
		-0.158173			0.437146			1.20411
		-0.199825			-1.1998			0.353089
		-0.332178			0.492276			1.0796
		-0.149979			-0.965719			1.20099
		0.406627			-0.157323			1.24084
		0.85315			0.965177			0.965177
		-0.346703			0.161214			0.383505
		-0.308393			0.777879			0.777879
		0.884987			-1.07968			1.15336
		0.750626			-1.19688			0.635013
		-0.26259			0.565862			1.30194
		0.443534			0.626109			0.626109
		0.774358			-0.084828			0.751165
		-0.190815			0.383489			0.383489
		-0.293117			1.06682			0.813313
		-0.133261			-1.02447			1.36237
		1.36866			0.505672			0.744534
		-0.230352			-1.1162			1.13033
		-0.246604			0.0462713			1.12905
		-0.213998			0.115809			0.626795
		-0.301487			-0.0908868			1.50734
		-0.316348			0.0201938			1.05002
		-0.151318			-0.0962947			0.72434
		-0.301786			-1.19472			0.375427
		0.692995			-1.12653			1.13061
		-0.323747			-0.648386			1.23287
		-0.367609			0.855273			1.3788
		-0.207593			1.48379			1.68989
		-0.228923			-0.982519			1.25968
		-0.249418			-0.119325			1.42839
		-0.270665			-1.19633			0.925209
		-0.385028			0.507646			1.56154
		-0.201717			-1.04167			0.920702
		1.37751			0.371926			1.22017
		1.2654			0.0317185			-0.9913
		0.862743			0.469908			-0.33549
		1.18492			0.416017			0.739127
		0.641917			0.158492			1.9197
		-0.186718			-1.05103			1.47028
		-0.297027			-0.0601762			1.01195
		0.33013			-1.25521			0.842321
		1.04849			-1.19186			1.20409
		0.968987			0.0516588			0.913423
		-0.29007			-0.291957			1.65512
		0.89606			-1.09416			1.28611
		-0.165413			-0.922929			1.55938
		1.02785			-0.293699			1.40801
		-0.304569			0.814538			1.1666
		1.01307			-0.576292			0.661914
		0.861595			0.438229			0.77095
		-0.187118			-1.12612			0.645108
		-0.266013			0.289124			0.855668
		1.18039			-0.195104			1.22586
		-0.234447			1.34419			0.74557
		1.1508			0.461139			0.612705
		1.40055			0.685946			0.15899
		-0.250377			0.263562			1.34134
		-0.256435			-1.05803			0.637839
		0.387259			0.341386			1.36125
		-0.263751			0.655629			1.25981
		0.473206			0.258839			0.678115
		-0.200044			-0.91068			1.00854
		-0.162704			0.609875			1.21141
		-0.182372			0.18388			1.06229
		-0.185452			0.100881			0.100881
		0.506128			-1.15446			1.25315
		-0.28189			-0.506827			1.19157
		-0.206289			-0.052581			0.792097
		-0.265647			0.427198			1.37263
		-0.203445			0.327755			-1.00713
		-0.295346			-0.218749			1.17509
		0.700108			0.968832			0.968832
		-0.31763			0.624589			1.07148
		0.489597			-0.211605			0.759333
		1.22488			1.21877			1.78037
		0.90263			0.362267			1.08119
		-0.343076			0.393758			1.8021
		-0.278685			0.669148			0.122329
		0.842663			0.451376			0.451376
		-0.316504			-0.0426578			0.803955
		0.745171			0.752322			0.419411
		0.353857			0.706019			0.706019
		-0.20057			0.120569			1.23751
		1.08202			0.486973			-1.19611
		-0.292717			-0.455683			0.274212
		1.2495			0.406003			0.964603
		0.827499			0.921305			0.921305
		-0.253756			-0.144503			1.56497
		-0.23278			-0.14693			1.31384
		-0.205586			0.280476			0.280476
		-0.318182			-1.19525			1.26911
		-0.220686			-1.00716			0.76555
		0.629437			0.205407			1.11759
		0.807468			-1.06564			0.577427
		-0.260929			1.4331			0.976773
		-0.209201			-0.0183562			1.05369
		-0.320168			1.00257			1.36564
		-0.287009			-1.11742			0.943158
		1.19935			0.316723			0.644817
		0.822504			-1.28754			0.213049
		-0.301952			0.940635			1.29842
		-0.312835			1.02259			1.27497
		-0.224292			0.636934			1.23651
		-0.211758			0.0382419			-0.931881
		-0.32963			0.364888			1.31011
		-0.29661			-0.863789			-0.863789
		-0.337975			0.12789			0.526677
		-0.235594			-0.0136352			0.714844
		-0.228223			-0.285557			0.922715
		-0.349114			0.675875			0.141744
		-0.201364			-0.0490637			1.0373
		-0.280202			-1.16887			0.930157
		-0.251555			-1.16538			1.43481
		-0.25813			1.19936			1.62025
		1.11406			-0.151444			1.07478
		-0.384219			0.377153			0.951486
		-0.242187			0.647417			1.25494
		-0.184072			0.45168			1.029
		-0.226412			-1.21254			1.14317
		-0.301611			0.693945			0.937329
		-0.177244			0.976748			0.420444
		-0.20346			-0.700333			-0.700333
		-0.250737			0.325404			0.89972
		-0.258873			0.877485			0.877485
		-0.278616			-1.09714			-0.378127
		-0.271607			-0.145341			1.43519
		-0.207846			-1.23218			0.0330458
		-0.284191			-1.02839			0.506828
		-0.341144			0.11471			1.44918
[truncated: 1,200 more rows]

## Sheet: figure 1l
ecar:ocr
	Tex					Tpex
	0.43057	0.396308	0.301675	0.350858		0.162971	0.156966	0.123415	0.195571	0.223844	0.216793	0.228733	0.187753

## Sheet: figure 1m
	Tn											average	proportion
glycoATP	28.662	12.882	22.549	14.986	27.85	11.417	21.895	16.845	16.139	17.075		19.03	0.0941715
mitoATP	204.15	182.935	141.515	218.583	207.787	153.655	196.178	179.064	133.664	212.951		183.048	0.905829
	Tex											average	proportion
glycoATP	128.306	154.8										141.553	0.370359
mitoATP	217.292	242.582	268.281	236.071	241.555	238.133						240.652	0.629641
	Tpex											average	proportion
glycoATP	39.034	40.615	31.764	25.993								34.3515	0.140549
mitoATP	207.074	213.041										210.057	0.859451
