# Supplementary material for: Mitochondrial dysfunction promotes the transition of precursor to terminally exhausted T cells through HIF-1α-mediated glycolytic reprogramming
Source: Nat Commun. 2023 Oct 27;14:6858. doi: 10.1038/s41467-023-42634-3 (PMC10611730; doi:10.1038/s41467-023-42634-3)
Supplement: Supplementary file 4 — Source Data [file 41467_2023_42634_MOESM4_ESM.zip › Source Data/Supplementary figure 7.xlsx]

## Sheet: a
Time (minutes)	WT			Tfamfl/flCd4cre
1.34784	118.811	113.27	117.298	73.4778	67.4457
8.00151	109.56	105.016	109.169	64.3461	59.4512
14.6809	107.076	101.985	106.351	61.4462	56.8648
21.4537	43.0155	39.9134	41.8944	31.5747	28.7775
28.1422	40.5249	37.5068	40.1614	46.2808	28.0851
34.8437	40.325	36.7466	38.8643	47.1876	28.3036
41.6565	128.916	172.545	161.166	105.046	99.1125
48.364	166.966	204.076	202.909	116.85	120.919
55.0759	156.588	186.289	197.872	116.695	123.687
61.9092	25.068	24.0937	24.6331	36.1011	18.6781
68.5842	25.3102	21.5969	25.6074	36.3201	21.6498
75.3029	25.5211	20.6023	27.1544	40.8836	23.4993

## Sheet: b
Time (minutes)	WT					Tfamfl/flCd4cre
1.34784	714.339	709.325	741.744	684.699	650.13	1269.56	1262.34
8.00151	675.499	676.357	714.723	664.303	618.142	1201.81	1198.52
14.6809	678.219	679.327	717.469	666.09	620.448	1204.13	1192.56
21.4537	937.762	941.962	979.635	936.968	889.903	1232.84	1253.18
28.1422	986.254	970.249	1013.41	978.384	909.958	1197.16	1236.33
34.8437	986.068	966.32	1004.25	966.625	895.214	1197.99	1224.76
41.6565	282.994	251.383	259.736	258.744	241.491	290.578	286.87
48.364	214.658	186.904	181.346	196.038	172.443	195.404	192.886
55.0759	174.825	146.721	144.963	156.337	137.025	157.278	154.476
61.9092	166.69	130.687	127.99	126.528	122.91	144.591	142.067
68.5842	168.333	129.324	129.418	128.213	118.829	145.295	140.235
75.3029	156.737	120.053	123.873	119.136	111.8	148.504	130.277

## Sheet: c
WT				Tfamfl/flCd4Cre
1.08308	0.916918	1.08538	0.914622	1.45166	1.55589	1.28361	1.4367

## Sheet: d
WT				Tfamfl/flCd4Cre
1.00079	0.999208	1.00346	0.996542	1.25049	1.24061	1.17829	1.67433

## Sheet: e
	WT				Tfamfl/flCd4Cre
Tim3	1.35558	0.644423	1.02703	0.972973	5.19949	2.55084	2.24976	7.83603
	WT				Tfamfl/flCd4Cre
pd1	1.08209	0.91791	0.937984	1.06202	1.37984	1.1938	2.27612	3.20149
	WT				Tfamfl/flCd4Cre
Lag3	1.08802	0.91198	1.08725	0.912752	1.22595	1.40045	0.833741	1.1687
	WT				Tfamfl/flCd4Cre
GzmA	1.08595	0.914046	0.977099	1.0229	2.08397	1.92748	2.20545	1.93711
	WT				Tfamfl/flCd4Cre
Tigit	0.982503	1.0175	0.982987	1.01701	1.46125	1.27977	1.42665	1.88694

## Sheet: f
	WT				Tfamfl/flCd4Cre
CD62L	0.897718	1.10228	1.0076	0.9924	0.888165	0.818675	0.478445	0.434489
	WT				Tfamfl/flCd4Cre
Ly108	0.998494	1.00151	0.937984	1.06202	1.37984	1.1938	0.762745	0.765756
