# Supplementary material for: Mitochondrial dysfunction promotes the transition of precursor to terminally exhausted T cells through HIF-1α-mediated glycolytic reprogramming
Source: Nat Commun. 2023 Oct 27;14:6858. doi: 10.1038/s41467-023-42634-3 (PMC10611730; doi:10.1038/s41467-023-42634-3)
Supplement: Supplementary file 4 — Source Data [file 41467_2023_42634_MOESM4_ESM.zip › Source Data/Figure 6.xlsx]

## Sheet: Figure 6b
	Pfkl			Aldoa			Tpi1			Gapdh			Eno1			Pkm
	WT	Hif1afl/flCd4Cre		WT	Hif1afl/flCd4Cre		WT	Hif1afl/flCd4Cre		WT	Hif1afl/flCd4Cre		WT	Hif1afl/flCd4Cre		WT	Hif1afl/flCd4Cre
	-0.0969075	-0.110905		-0.082137	-0.104272		-0.140417	-0.298144		1.14504	0.847062		-1.22142	0.113109		-0.588494	0.0515163
	-0.138059	-0.106044		0.84491	-0.1883		-0.172861	-0.267465		1.40928	0.59497		-0.0541627	-0.503726		-1.16872	-1.28034
	-0.125525	0.466153		-0.27889	-0.149302		-0.349031	-0.267425		0.592261	1.05915		0.0149076	-0.679019		0.374784	-0.391349
	-0.121421	-0.148921		0.269979	-1.22101		0.698112	-0.142549		1.40079	0.134188		-0.508935	-1.25229		0.262145	-0.33457
	-0.125231	-0.0949512		-0.11008	-0.71218		0.695271	-0.304375		1.1486	1.11839		-0.0578663	-0.540953		-0.370559	-1.31758
	0.91571	-0.0684835		1.06024	0.161163		1.66082	-0.22325		1.94069	0.582237		0.682886	-1.19477		-0.348349	-0.233551
	-0.085469	-0.122528		0.461567	0.222108		-0.156669	-0.212742		0.469939	0.47671		0.183731	-0.437272		0.180167	-0.538177
	-0.13529	-0.0970795		0.375303	-1.24454		-0.322772	-0.268649		1.5555	0.870915		-0.340225	-0.242643		-0.376204	-1.20505
	1.00454	-0.100911		-0.186661	-1.34482		0.832913	-0.1924		1.40754	1.07212		-1.2468	0.0478843		-0.232345	-0.465883
	-0.119767	-0.0745247		0.548036	-1.16976		0.358134	0.657564		1.80571	0.870615		-0.714217	-0.268799		-0.763015	-1.20971
	-0.0967173	-0.0991122		-0.669429	-1.27413		0.414324	-0.26008		1.02346	0.805232		-1.34327	-1.23841		-0.00113977	-1.16621
	-0.0526828	-0.0858212		0.332869	-0.464203		-0.20407	-0.205555		1.52243	0.529322		-0.665032	-1.21076		-0.0356429	-0.498855
	-0.0387244	-0.0909365		0.157644	-0.125497		-0.147441	-0.304801		0.777791	1.19729		0.089523	0.0559683		-1.10855	-0.234811
	-0.0633992	-0.0722784		0.622025	-0.27905		0.454521	-0.128511		1.35736	0.205589		0.696313	-1.15173		0.117696	-0.34965
	-0.102189	-0.0942063		-1.33086	-0.189784		-0.203502	-0.180656		1.02307	0.0767325		-1.09011	-1.09671		0.290568	0.501504
	-0.119046	-0.1304		0.228896	0.73958		0.156746	-0.307834		1.00928	1.06625		0.781861	-1.22968		0.385139	-1.15439
	1.36616	-0.0756157		0.669451	-0.3878		-0.300221	-0.253626		1.73932	1.18234		0.471308	0.0364331		0.229334	-0.119381
	-0.0731833	-0.100584		0.240698	-1.37881		-0.229313	-0.263537		0.98606	0.588125		-1.23643	0.120626		-1.22123	-1.25039
	0.320547	-0.0352022		-0.4332	-1.26322		0.916032	-0.215184		1.30268	1.14225		-1.34316	-1.1671		-0.363455	0.060259
	-0.125449	-0.15268		-0.247678	-0.743846		-0.28691	-0.275528		0.843881	1.07372		0.369379	-0.658965		-1.15207	-0.820577
	-0.109032	-0.094365		0.0882921	-0.101306		0.972384	-0.199779		1.62797	0.960668		-1.34715	-1.16126		-0.425308	-0.157729
	-0.0786439	0.447091		0.402443	-0.299584		-0.179531	-0.27915		0.863402	0.812158		-1.13242	-1.40426		-1.18823	0.226847
	-0.110317	-0.0856778		-0.173358	-0.0777173		1.19881	-0.273107		1.16793	0.663406		0.707261	0.0107377		-0.126415	-0.486831
	-0.0928824	-0.115399		0.241124	0.192216		-0.221297	0.427408		1.08568	0.83841		-0.431131	-1.24021		0.405933	0.487818
	0.774464	-0.115813		0.626744	-0.463503		-0.155259	-0.206476		1.52949	0.397588		0.400705	-0.401841		0.398811	-1.11088
	-0.100532	-0.0732737		-1.23924	-1.40825		-0.25044	-0.166553		1.37868	0.356413		-1.13142	-0.143076		0.4784	-0.258686
	0.861994	-0.158985		-1.25139	-0.356012		0.739306	-0.196219		0.742011	1.01395		-0.316496	-1.35149		-1.26381	-1.37153
	1.14998	-0.108281		0.0361238	-0.689645		-0.159039	0.0493387		0.11772	0.93876		-1.22551	-0.366931		-0.0274105	0.0212996
	-0.0990246	-0.0714724		0.175783	0.407756		-0.232474	-0.209628		0.236403	1.10573		-0.493645	-0.565311		-0.539536	0.307885
	-0.0912276	0.493236		-0.370191	-0.78197		-0.296965	-0.246349		1.43064	1.22849		-0.5986	-1.30728		-0.0655427	-0.662728
	-0.0852065	-0.0946689		-0.399862	-0.321872		0.686064	-0.145971		0.916172	0.985695		-0.313584	0.272731		-0.47674	0.0624748
	-0.0978816	-0.0730213		0.42108	-0.201691		-0.170326	0.346781		1.37931	0.30673		-0.383007	-0.600761		0.447799	-1.25037
	-0.0871799	-0.0671678		0.115994	-1.36742		-0.295318	-0.22931		1.20778	0.843222		-1.28666	-1.23653		-0.338601	-0.260133
	0.328823	-0.0976472		-0.301917	-1.33		0.453199	0.731381		0.663867	1.05606		-0.48365	-1.10209		-0.320434	-0.348307
	-0.0798876	-0.0721697		-0.359467	0.822		-0.191031	-0.0996561		0.324162	0.884508		-1.11089	-1.22769		-1.21019	-0.198998
	-0.132275	-0.084861		0.0285576	-1.27817		0.141229	-0.124843		0.57628	0.676942		-0.0290499	-1.28024		-0.342753	-1.23346
	-0.071965	-0.131369		0.219983	-0.161213		-0.228009	-0.239612		0.988433	1.32231		-0.411204	-0.611397		-0.492339	-0.0638432
	-0.061143	-0.093472		-0.580083	-1.3006		-0.293628	1.06781		0.703284	1.06867		-0.329359	0.403627		-0.400039	-0.00100523
	-0.150029	-0.0621937		0.00347486	0.594925		-0.254524	-0.198992		1.115	0.675522		-1.28901	-1.18837		0.0149867	-0.292332
	-0.119567	-0.0683291		-0.329181	-0.477581		-0.327831	-0.136088		1.01263	0.997221		-1.34813	-0.369444		-0.414404	-0.40844
	0.383212	-0.14388		0.32184	-0.409748		1.63932	-0.155839		1.8287	0.0141482		-0.0997409	-0.368691		0.714339	-0.420164
	0.483189	-0.0931092		0.277591	-0.374575		1.32248	-0.198893		1.14685	0.935573		0.10639	-0.256567		0.0659713	0.243176
	-0.100985	-0.0643152		0.0914799	-1.18038		-0.228893	-0.138043		0.468923	1.34448		0.60169	-1.10016		-1.25979	-0.234693
	-0.0710962	-0.143409		0.470293	-0.660003		-0.1065	-0.25552		-0.167151	1.36794		-1.24224	-1.25574		-1.15742	-1.39561
	-0.134861	-0.072392		0.78724	-0.438677		-0.231089	-0.199351		0.777183	0.320808		-1.15359	-1.17004		-0.366419	-0.471921
	0.865281	-0.100478		0.255347	0.147571		-0.202729	0.690402		0.942025	0.925171		-1.25613	-0.260997		0.222016	0.311196
	-0.126047	-0.109243		-0.111766	-0.594929		-0.298046	-0.313524		0.399801	0.795694		-0.520269	-1.24733		-0.126376	-1.12407
	-0.0467694	0.355982		-1.41513	-0.972376		0.525248	0.171183		0.899389	1.1502		-0.0703018	-1.36093		-0.283709	-0.280227
	-0.113452	-0.105426		-0.303347	-0.154242		-0.159062	-0.237073		1.41494	0.943778		-0.303492	-0.165964		0.182862	-0.146338
	-0.0675927	-0.0427456		-1.32968	-1.30083		-0.149683	0.75322		1.75732	1.06469		-0.23003	-0.30829		-0.281762	-0.0188583
	-0.0930255	-0.081346		-1.22972	-0.426396		-0.284311	-0.194476		0.780227	1.09582		-1.05968	-1.38061		-0.278474	-0.260388
	-0.0835082	-0.115482		0.149858	-1.30778		-0.23893	0.796228		1.24249	1.15061		0.16755	0.913084		-0.0373404	0.504572
	-0.0767249	-0.0422775		-1.43078	-0.460599		-0.305383	-0.17814		0.893274	0.0663989		-0.444245	-0.442049		-1.35707	0.0142702
	-0.0829913	-0.0434722		0.325087	0.243107		1.04736	-0.207718		1.40867	-0.177754		0.13222	-1.22602		0.16914	-1.20495
	-0.134423	-0.108069		-0.0395312	0.282744		-0.286162	-0.178755		1.53703	1.49071		-0.434668	-0.545758		0.441486	-0.2674
	-0.162277	-0.111614		-1.12734	-1.11636		-0.189091	-0.177771		-0.0177378	0.795188		-1.26004	-0.989532		0.319125	-1.2302
	0.36453	-0.106169		0.371219	-1.34151		0.183831	-0.205805		1.66823	0.957294		0.0578095	-1.29212		0.410338	0.0239025
	-0.102145	-0.0930251		-1.29852	-0.30842		-0.221775	0.931365		0.685424	1.26102		-0.286011	-1.29997		-0.657255	-0.531989
	0	-0.0699255		0.827273	-1.2714		-0.14763	-0.313534		1.55905	0.858637		0.867122	-0.283607		-1.10461	-0.424633
	-0.110876	-0.100518		0.483875	0.241813		-0.213878	0.185554		1.0146	1.58959		-0.392276	-0.498918		0.0110924	0.21329
	0.425005	-0.0633671		1.03283	-1.35577		1.28105	-0.264301		1.84209	0.374075		0.649882	-1.28042		0.229834	-1.23378
	-0.0399699	-0.141691		-1.30055	0.159636		0.50463	0.277622		0.961246	1.12915		0.385549	-1.18236		-0.207875	-0.487972
	-0.142124	-0.0924012		-1.174	-0.702719		-0.177999	0.291413		0.924022	0.409655		0.550715	-1.25012		-1.17448	-1.29613
	-0.0784309	-0.113925		-1.21386	-1.35077		-0.18808	-0.186431		-1.04135	0.409681		-1.24653	-0.19457		0.636542	0.0247725
	-0.0904942	-0.0698449		0.979315	-0.088603		0.430474	-0.204391		1.36905	1.19442		0.387704	-1.34277		0.095584	-0.534087
	-0.113777	-0.109295		-0.293791	0.380232		0.653476	-0.278502		0.206803	1.34503		-1.35701	-0.545066		-0.304311	-0.672706
	-0.0656586	-0.139285		-1.33019	0.717772		-0.231874	-0.259664		1.28093	0.944135		-0.00977584	-1.23536		-1.24615	0.0986028
	-0.1361	-0.0570633		0.258068	0.0430678		-0.25826	0.610589		0.799032	1.49498		-0.148715	0.00314169		0.508799	-0.0708718
	-0.0380067	-0.0778047		-0.180943	0.239809		-0.339312	-0.265313		1.05235	0.823213		-0.408967	-0.0888726		-0.519849	-0.712304
	-0.0593124	-0.05823		-1.24595	-1.4336		-0.170697	-0.251875		0.70282	0.887528		-0.349684	-0.690617		-1.23406	-0.751131
	0.52647	1.27581		-0.691087	-0.48506		0.364837	-0.245981		0.667948	1.12365		-0.141734	-0.327166		-1.26354	-0.356199
	-0.0414578	-0.0759224		-0.14704	-1.2923		-0.108624	-0.254242		0.418672	2.10116		0.436522	-1.2564		0.291595	-1.21741
	-0.157415	-0.0550885		-0.260683	0.822624		-0.168135	-0.292192		0.978333	0.329518		0.205618	-1.01462		-1.24807	-1.22318
	-0.0732505	-0.0988743		-1.26428	-1.38297		-0.206378	-0.222204		1.55112	0.858657		0.0144987	-1.31032		0.481131	-0.459432
	-0.107251	-0.094392		-1.1608	-0.358453		-0.22734	-0.259922		-0.166758	0.907263		-1.25345	-1.10984		-1.25001	0.160489
	-0.0406309	0.37008		-1.2754	-0.185052		0.929576	-0.251258		1.11477	1.32049		-1.21356	-0.450397		0.224675	-0.87653
	-0.0876232	-0.0488819		-1.17173	0.129005		-0.197152	-0.180656		0.85929	1.11019		-0.0585889	-0.432736		-0.21133	-0.503774
	-0.0834981	-0.0443884		-0.0362909	0.420719		-0.166996	-0.219521		0.982264	0.742209		-0.546286	-0.588401		-0.319533	0.181295
	-0.0529945	-0.112942		-1.00477	0.443273		-0.232024	-0.274675		0.877536	-0.287299		-1.12439	-1.31844		-1.12841	-0.251711
	-0.122439	-0.08748		-0.480146	0.394097		-0.22388	1.04979		1.2824	1.26488		-1.20138	0.0226777		-0.476289	-0.482964
	-0.0601551	-0.148644		0.551946	-0.16843		0.309727	0.415776		1.36042	0.976342		-1.30581	-0.625817		-0.40735	-0.463452
	0.549057	0.492747		-0.0714975	1.47377		0.850116	1.19859		1.95076	2.13965		0.888642	0.97652		0.216344	0.918817
	-0.12748	-0.0701998		0.403016	-1.32241		-0.209518	-0.152278		1.08147	0.959183		-1.31685	-1.21095		-0.538314	-0.299848
	-0.120524	0.984491		-1.23645	-1.4049		-0.269409	-0.228231		1.15502	0.745027		-0.211161	-1.1759		-1.23384	-0.702444
	-0.0971677	-0.0736339		0.561771	-1.33231		-0.211539	-0.260202		0.456681	0.233774		-1.1953	0.464389		-0.0298614	-1.33206
	-0.138968	-0.103664		0.411642	0.0443911		-0.231678	-0.25153		0.545422	0.314926		0.190961	0.164206		-0.367363	0.0365905
	-0.0910015	-0.111286		0.589605	-0.514909		0.809289	-0.246398		0.220436	0.817215		0.253376	-0.452253		-0.294825	-1.30132
	-0.0684703	-0.119641		-1.38046	0.329005		-0.284455	-0.245303		0.39911	-0.144045		-1.05017	-1.06791		-1.21385	-1.08847
	-0.117189	-0.0817594		0.0591943	-1.25354		0.455092	-0.152974		-0.17179	0.349765		-1.21103	-1.17236		0.325701	-0.185145
	0.534645	-0.130503		1.12557	-0.147785		1.72787	0.256541		1.3957	0.5554		0.383295	-0.429082		0.624677	-0.869985
	-0.0934574	-0.0896745		1.4671	-1.28739		0.46695	-0.263361		1.45964	1.57812		0.426957	0.324784		0.256653	-0.464439
	-0.152029	0.946827		-1.11022	-0.364191		-0.152029	-0.121486		0.79844	0.304513		-0.866805	-1.29698		-1.07986	-0.247839
	-0.0533045	-0.0353758		0.179038	0.641876		-0.203523	-0.207886		0.793205	1.41599		0.139754	0.153048		0.162956	-1.1417
	-0.126384	-0.11933		-0.0485153	-0.616769		-0.113564	-0.224225		1.5018	0.199094		-1.06952	-0.50895		0.565925	-0.157875
	-0.0844979	-0.0989764		-0.161542	-0.307742		-0.18707	-0.212138		1.53017	0.608563		-0.448693	-1.2338		-0.499691	0.171306
	0.331291	-0.0868402		-0.277544	0.169581		0.473612	1.07028		1.562	0.912538		-0.130913	-1.30257		-0.0596711	-0.480122
	-0.051933	-0.0911588		-1.30777	-0.479094		-0.188999	-0.312987		0.969011	0.0586117		-0.0225693	-0.369697		0.0139708	0.354981
	0.680399	0.745092		-0.0586304	-0.532344		0.481043	-0.211164		0.0583357	0.567856		0.400088	-1.20443		-0.551471	0.310362
	-0.090359	-0.0884765		-0.100154	-0.21035		-0.310991	-0.229036		0.947187	1.2857		0.473412	-0.261516		0.419624	0.0761257
	0.856295	-0.0970517		-0.38868	0.132854		1.17982	-0.190716		1.02813	1.81207		-1.2096	-0.0263045		0.0720348	0.39827
	-0.0611707	-0.13314		-0.527798	0.467382		-0.197673	-0.26183		0.389113	1.30513		-0.50981	-1.31205		-1.29117	-0.339073
	-0.0830566	-0.0904288		0.352747	0.0270031		-0.212625	-0.227034		-0.179007	1.82555		0.336516	-0.328217		0.65834	0.787889
	-0.135181	-0.145922		-0.620693	-0.175536		-0.242996	-0.215092		0.233106	0.915217		-0.0938752	-0.587622		-0.57474	-1.27948
	-0.106213	-0.0791436		0.297027	-0.581025		-0.163934	-0.22896		0.338452	1.02037		0.443622	-0.11374		0.0689023	-0.558983
	-0.0896632	-0.0751198		0.465918	-1.34576		-0.265022	-0.309396		0.98379	0.111977		-0.141042	-1.2447		-0.517972	-0.666415
	-0.0618507	-0.0727747		-1.35232	-0.430109		-0.317098	-0.0727747		0.331638	-0.608001		-0.151773	-0.483804		-1.24512	-0.402923
	-0.0804755	-0.104027		0.165325	-0.142002		0.497584	-0.260683		1.5004	0.746213		-0.50896	-0.714943		-0.524358	0.390556
	-0.103214	-0.0454357		0.401502	-1.2069		0.237722	-0.171522		0.615282	1.42522		0.0531283	-1.16063		-0.229299	-1.1886
	-0.0941648	-0.0820686		-1.24802	-0.342588		-0.28115	-0.178204		0.123699	-0.253845		-0.479572	-0.236307		-0.11735	0.455157
	-0.0487311	-0.0940062		0.17146	-1.26394		-0.241933	-0.179466		0.533733	-1.27096		-0.106912	-1.36432		0.562507	-0.0724976
	-0.119243	-0.0785631		0.628019	-0.245702		0.776589	-0.175303		1.11165	0.57621		-1.23413	-1.2147		-0.00843553	-0.321082
	0.800248	-0.116905		0.689595	0.174839		1.02613	-0.155811		1.48891	0.738632		-0.188114	-0.18341		0.0664109	-0.23274
	-0.059591	-0.059514		-0.26529	0.840388		-0.193423	-0.214514		-0.211149	0.643702		-1.1135	-1.23662		-1.25837	-0.147536
	-0.0961293	-0.0772777		0.245209	-1.27233		-0.165262	-0.326015		1.52993	0.254041		-1.09138	-1.16378		-1.26136	0.283386
	-0.0753295	-0.0941299		1.08886	-0.226403		-0.18244	0.255703		0.380708	0.973726		0.0724344	-0.45005		0.00905221	-0.504075
	-0.0438711	-0.0845322		0.790676	-0.349858		1.15278	-0.286376		1.64706	0.339		0.371104	-0.100477		-0.0188461	0.573279
	-0.0674342	-0.0921745		-0.0954913	-0.271429		-0.162505	-0.255367		-1.16499	0.549471		-1.19621	-0.20223		0.013713	-0.165012
	-0.0703451	-0.0739349		0.204009	0.0427441		-0.220035	-0.215041		1.02362	0.89607		-0.307624	-1.21231		-0.259669	-1.30003
	-0.0579583	-0.17064		-1.26414	-0.3372		-0.268815	-0.280107		0.519903	1.06672		-0.237313	-1.32988		-0.284016	-0.66788
	-0.0844004	0.865522		-0.0232317	-0.208808		-0.242855	-0.278064		0.576329	0.83727		-1.20641	-1.24186		-0.121582	-0.368633
	-0.0856385	-0.0672971		0.169174	-0.202208		0.507373	-0.21888		1.35334	1.26662		-0.00342099	-0.79485		-0.0972095	-0.853602
	-0.0508111	-0.0914118		-1.08122	-1.31648		-0.238374	-0.273603		0.655166	0.274039		-0.0981023	-1.25717		0.271263	-0.56283
	-0.0299938	-0.144161		0.551602	-0.088581		0.683147	-0.212606		1.45872	1.04675		0.444139	-1.15733		0.0154983	0.197993
	-0.073616	-0.109666		-1.35871	-1.12019		-0.209202	-0.220973		0.914613	1.17553		-1.20137	-0.915318		-1.24359	0.126328
	0.336766	-0.0760364		-0.055512	-0.100972		-0.276773	-0.129652		0.370259	-0.103468		-0.16372	-1.06785		-0.909424	-0.0451609
	-0.132352	0.499044		-0.397195	-0.452643		-0.292495	-0.254439		-0.373699	1.08374		-1.19135	-0.738707		0.0283642	0.0419326
	-0.102401	-0.0766706		0.436627	0.336311		-0.309442	-0.248141		1.10061	1.6957		-1.26805	-1.14567		-1.32746	-0.415121
	-0.0671621	-0.0993398		-0.492936	0.168882		-0.256755	-0.225583		0.281343	0.787694		-0.0755282	-0.189305		-0.410452	0.168689
	-0.0811973	-0.0828042		0.334096	-0.134199		-0.256213	-0.217215		0.645482	0.936498		-1.17866	-0.296477		0.347841	0.0923195
	-0.0840963	-0.1045		-0.0950431	-0.616097		0.628939	0.541772		0.643289	1.13421		-0.0783205	-0.357099		-0.171373	0.300434
	0.731829	-0.0802737		0.487147	-0.125044		-0.197186	-0.250816		1.80664	0.694114		-0.448684	-0.558182		0.531897	-0.276757
	-0.0747865	-0.096757		-0.292923	0.251836		-0.138375	-0.230146		1.171	0.577335		-1.19199	0.0777983		-0.25694	-0.22525
	-0.105763	-0.134724		1.5357	0.321391		-0.258285	0.561132		1.51058	0.317972		-1.2093	0.0451657		-0.251972	-0.468335
	0.508069	-0.0892164		0.868882	0.0204348		1.48087	-0.289108		1.58546	0.290041		0.357829	-1.18196		-0.308749	-1.21216
	-0.0850262	-0.0593226		-0.54529	0.193588		-0.198433	-0.240271		0.522198	1.28131		-0.00514884	-1.10324		0.47592	-0.246968
	-0.152645	-0.117311		0.134719	0.318228		0.951306	-0.208605		1.20084	1.35274		-1.31662	-0.39488		0.160349	0.471466
	-0.121798	-0.0886497		-1.23946	0.172213		-0.190854	-0.235775		1.42147	1.39421		-1.18913	-1.25591		0.475079	-0.661938
	-0.0842459	-0.140088		0.607033	-1.30321		-0.207504	0.570794		0.339162	0.370826		-1.34355	-0.388916		0.259683	-0.396264
	-0.0640036	-0.0810643		0.208573	-0.12664		0.659451	-0.250477		1.42776	1.25329		0.322756	0.293818		-0.0426933	-0.579116
	-0.127438	-0.0638062		-1.27248	0.102308		-0.212929	-0.19512		1.11421	1.29534		0.49838	-1.2167		0.411716	-0.311541
	-0.155644	-0.106593		0.0869326	0.380435		-0.303774	0.57468		1.23232	1.15344		-0.657888	0.175479		-0.140398	-0.586709
	-0.0724914	1.04311		-1.3243	-0.000142384		-0.342152	-0.208939		0.948237	0.811185		-1.10761	-1.01618		-0.0235579	-1.10537
	-0.0823031	-0.0845536		-0.232837	0.394522		0.530204	-0.199652		1.33878	1.10807		-1.26123	-1.18589		-1.27048	-1.23804
	-0.153541	-0.137603		-0.19771	0.253135		-0.232425	-0.325503		0.819146	-0.0103788		0.364768	0.20244		-0.497218	-0.782143
	-0.161388	-0.0844399		-1.26866	-1.12628		-0.22299	-0.195196		0.711867	0.815621		-1.17445	0.251896		0.024797	0.17719
	1.08442	-0.0736841		0.478909	0.531844		-0.274681	0.427017		1.13741	1.58489		-1.23505	0.613562		0.201876	0.850753
	0.666003	-0.11245		0.26663	-1.26239		0.618881	0.314839		0.820289	-0.0309953		-0.00111413	-0.721231		-0.0416385	-0.716982
	0.785784	-0.216639		0.0556144	-0.218169		-0.206621	-0.209986		0.797804	-0.00434573		0.22388	-1.25864		0.492367	0.27732
	-0.0679568	0.626157		-1.20988	0.677869		-0.157166	-0.25399		0.752	1.133		-1.23209	-0.504102		-1.29803	-0.598011
	-0.0596104	-0.0984984		0.388106	-0.263561		-0.218751	0.481818		0.983103	0.871704		-0.486751	0.360244		0.0673581	-0.574702
	-0.113052	-0.13174		0.147657	-0.0100234		-0.212041	-0.262021		1.09503	0.882749		-0.274265	-0.456077		-0.342179	-1.34892
	-0.145115	-0.0959191		1.11596	-0.13327		1.064	-0.221644		2.05874	1.0794		0.331208	-0.438515		0.476968	-0.542801
	-0.0307014	-0.104008		-0.932143	-0.488322		-0.119038	0.572534		1.45933	0.601776		-0.933333	-1.31253		0.264581	1.02995
	-0.121226	-0.110415		-1.292	-0.0855386		-0.213089	-0.155023		0.545699	0.899075		-1.25548	-0.0642316		-0.346169	-0.121154
	-0.0735833	-0.066897		0.307757	-1.43238		-0.177556	-0.183353		1.01005	-0.146856		-0.553597	-1.15226		0.234477	-1.18019
	-0.0971893	0.828073		-0.337048	0.0374776		0.693379	-0.303947		0.963706	0.56431		-0.263956	-0.220156		-0.20037	-1.28685
	0.760081	-0.0791773		-1.25112	0.332732		0.554143	-0.165951		2.16004	1.10081		-1.24337	-1.20987		-0.0281741	0.0163261
	-0.0624414	-0.0621817		0.577711	0.52201		0.784418	-0.254749		0.314044	1.42267		0.601761	-0.64426		0.295026	-0.124501
	0.570527	-0.115039		0.398733	-0.0142279		0.404309	-0.296114		1.8078	0.977227		-0.267816	-1.27649		0.187966	-0.381934
	-0.107078	-0.133497		0.381878	-0.29816		-0.236835	-0.321605		1.41952	0.909185		0.416435	-0.430185		-0.736357	-0.847356
	-0.125688	-0.0667641		0.848681	-0.505495		-0.214507	-0.155328		1.05461	1.05139		-0.21944	-1.28447		-0.409013	-1.14855
	-0.155874	-0.109541		0.970416	-0.105593		-0.168414	0.313399		1.51344	0.857355		-1.10333	-0.759474		0.14222	-0.132011
	-0.106426	0.715805		-0.421821	0.148658		0.62468	0.539702		0.355573	1.19785		-1.19182	-1.17414		-0.34044	-0.0800625
	-0.11772	-0.073151		0.36479	-0.481844		-0.188975	-0.241499		1.41612	0.984742		-0.519908	-1.28963		-0.108136	0.225235
	-0.0491985	0.370018		-0.549384	0.17371		-0.23243	0.216484		1.09661	1.39807		-0.562924	-1.34356		-0.553082	-1.36435
	-0.103245	-0.0854271		-0.430574	-0.412196		-0.182047	-0.125985		0.924778	0.880294		-1.18014	-1.16794		0.221223	-0.409348
	0.398416	-0.121395		1.0129	-1.21341		1.29961	-0.194175		1.64911	0.668014		0.271967	0.282074		0.233691	0.214753
	-0.0402691	-0.138206		-0.511239	-1.35432		-0.315042	-0.304449		0.404697	1.32188		-0.46123	-0.0836222		-0.513849	0.36583
	-0.117342	-0.0424604		0.298244	0.567521		0.706658	-0.227379		0.82665	0.758897		0.741427	-1.30629		0.0475913	-0.517453
	-0.08109	-0.0592902		0.527953	-0.417066		-0.268453	-0.277981		1.0072	-0.245394		-1.30514	-0.311919		-1.43429	-0.32035
	-0.137143	-0.0659714		-0.708721	-0.0696444		-0.193987	0.558803		-0.698843	0.568296		1.26296	-1.12329		-0.650722	-0.479906
	-0.0658741	-0.0713602		1.29514	-0.572226		1.61949	-0.179606		1.69331	1.1866		-0.0579121	-0.348751		0.614921	0.300208
	0.589056	0.609629		-1.31958	-0.0839049		-0.243532	0.504971		1.83176	1.4277		-0.580573	0.133939		-0.20276	0.243944
	-0.10959	0.568635		-1.18644	-1.52181		-0.255056	0.392903		1.14104	1.28109		-1.15028	-0.0346484		0.0363395	-0.0745462
	-0.10857	-0.11458		-0.511672	-0.380199		-0.373454	0.339843		1.58939	0.390978		-1.32731	-0.237		-0.095132	0.377722
	-0.101416	-0.0622367		-1.33241	0.838014		-0.204651	-0.230795		0.116285	0.834491		-0.109539	0.303277		0.349468	0.69868
	-0.0645531	-0.0934075		0.631331	-1.25899		-0.151214	-0.136146		0.966487	0.494005		-0.614469	0.181883		0.154167	-0.26556
	-0.0869586	0.821485		0.669166	-0.555056		-0.145146	-0.230231		1.65255	0.636089		-0.937978	-0.990961		-1.05053	0.0666721
	0.911274	-0.0560969		0.568766	-0.722765		-0.248978	-0.30348		-0.249335	1.37347		-0.152368	-0.111071		-1.25127	0.727987
	-0.0655469	-0.0779914		0.0646088	0.581643		0.68451	-0.209411		1.23848	0.833771		0.00536525	0.0774329		0.605741	0.0418623
	0.734598	-0.0817019		-1.3742	-1.33432		0.622281	-0.270393		1.53448	0.965748		-0.409892	-1.29047		0.00239628	-1.36201
	-0.026481	-0.103238		0.804111	-0.0905796		1.15774	-0.238971		1.05597	1.461		0.764558	-0.903621		-1.17469	0.0190307
	-0.0676514	-0.105518		0.0484668	0.148328		-0.22414	-0.24922		1.32641	1.23264		-1.2082	-1.2237		-0.599205	-0.433698
	-0.029944	-0.0732205		-0.365347	-0.282854		-0.16949	-0.20396		1.60703	0.266212		0.271761	-0.516373		-0.376551	0.208948
	-0.0782447	-0.161627		-0.34653	-1.22011		-0.235465	-0.300104		1.88098	0.898962		-1.17067	-1.11507		-0.701	0.192177
	-0.100198	-0.0762846		-0.402325	-1.30324		-0.173598	0.602359		0.731373	1.38693		0.174321	-1.27764		-0.332603	0.58397
	0.743532	-0.0533114		-1.24894	0.627737		-0.32408	-0.253396		-1.11862	0.650448		0.047264	-1.27534		-1.20812	0.360543
	-0.115068	-0.0682597		-1.26697	-0.124139		-0.225128	-0.22149		0.48098	0.67188		0.75997	-0.445716		-1.09286	-0.476955
	-0.0531878	0.508331		-0.35193	0.0516748		0.680135	-0.268179		0.475235	0.0951998		0.107353	-1.2758		-1.22715	-0.663876
	-0.0650572	-0.141113		-0.132312	-1.37811		-0.140273	-0.22391		0.827621	0.392467		-1.16947	0.0561858		-1.29528	-0.0237865
	-0.0702244	-0.116001		-0.956607	-0.941641		-0.0877805	-0.270815		-0.887716	1.45838		-0.902095	-0.520272		0.755966	-0.0429982
	0.954816	-0.0920519		-0.107792	-0.405327		0.882948	-0.21036		-1.15287	1.01354		-0.0760257	-0.294789		0.253727	-1.17902
	-0.129205	-0.106317		-1.30272	-1.22826		1.1989	-0.136452		1.13132	0.951781		0.227605	0.482619		-1.30603	0.791066
	-0.133798	-0.0687805		-0.334458	-0.0688121		-0.246343	-0.264436		1.26835	0.768106		-0.362827	-1.30564		-0.486089	-1.2805
	-0.0349401	-0.12929		-0.199231	0.500582		0.761182	-0.14776		0.563582	1.54101		-1.25713	0.882989		0.212905	-1.22988
	-0.0330955	-0.0918429		-0.405367	-0.20686		-0.222584	-0.275192		1.05227	0.93414		0.138893	-0.475757		-1.20414	-1.20102
	-0.071568	-0.058502		-0.389482	-0.672928		-0.228914	-0.264365		0.0625002	1.43168		-1.3334	0.607184		-1.3747	-0.713085
	-0.103634	0.681961		0.108772	-0.561031		-0.196614	-0.226099		1.30521	1.24098		-0.220049	-0.368369		-0.241123	0.486761
	-0.0942775	-0.117713		0.333771	-0.405028		-0.228734	0.731975		0.807651	0.538286		-1.2238	0.228618		-0.565916	-0.267772
	-0.0812673	-0.0671774		0.439907	-0.162843		-0.201172	-0.198857		1.61018	1.4241		-1.14105	-0.372578		0.404801	0.863142
	-0.0590825	-0.0460302		-1.25563	0.314042		-0.229052	-0.204578		0.803268	0.735371		-0.489471	0.0666701		-0.447651	-0.390373
	-0.0183685	-0.0787462		-0.417666	0.322021		-0.225354	-0.273851		-0.337877	1.7521		0.421516	-0.814767		-1.31241	-0.247083
	-0.0817503	-0.0773329		0.391755	0.000678834		-0.158229	-0.285027		0.943886	0.680182		-1.23346	-0.372863		-1.28637	0.330288
	-0.081382	-0.117909		-0.326766	-0.191684		-0.188379	-0.308043		0.331348	1.38802		-0.307739	-1.22298		-1.24299	-1.31706
	-0.137641	-0.0711331		-1.20905	-0.521658		-0.299179	-0.217113		-0.129007	0.898809		-1.22884	0.0434728		0.994523	0.882752
	-0.0838757	-0.100359		-1.32475	-0.450299		-0.21499	-0.300095		1.17745	1.05759		0.518758	-1.24932		-0.551313	-0.363687
	-0.0805495	-0.117547		-0.263158	-0.474545		-0.189191	-0.243383		0.986926	1.57516		-0.161551	-0.0361114		-0.258177	0.618024
	-0.0919384	-0.103923		-0.0420683	-1.46034		-0.227389	-0.281429		-0.0390845	0.365465		-1.22909	-0.589622		-1.22814	-0.299405
	-0.0765435	-0.0185669		-0.352857	-1.20575		0.813245	-0.235039		1.45838	1.47742		0.151298	0.758098		-1.32102	0.947863
	-0.0756427	-0.0935729		-1.29401	-0.107799		-0.198006	0.447847		0.800141	1.25147		-1.20869	-0.667132		-1.13967	-0.237722
	-0.0793218	-0.038529		0.503067	1.32952		-0.232582	-0.218085		0.645157	1.67298		0.324979	-1.05508		0.187614	0.997414
	-0.103908	-0.108795		0.637856	-1.24811		0.815571	-0.21759		1.15734	0.687302		-0.282219	-1.10345		-0.0917586	0.53206
	-0.0902781	-0.116312		0.723923	0.233293		-0.171241	0.217335		0.489232	1.20026		-0.298688	0.185071		0.157368	0.0710029
	-0.106349	1.45882		-0.544337	-0.294749		0.209576	-0.229005		0.658231	0.778998		0.29668	-0.0570353		-0.0805833	-0.153555
	1.04907	-0.109369		-0.12617	-1.28414		0.874959	0.458999		1.62365	1.28299		0.707468	-0.48897		-1.22596	-0.156824
	-0.111095	-0.0578767		-0.386962	-0.0763851		0.676266	-0.205342		1.04627	0.857073		0.0680005	-0.153186		-0.267959	0.709176
	-0.0632817	-0.061692		-1.23929	-0.100688		-0.21813	-0.174435		1.1326	0.853785		-0.296489	-1.19404		0.711777	-1.23727
	0.750427	-0.119043		-0.462908	-1.18655		-0.207688	-0.220863		1.59647	0.734162		0.42819	-0.0496954		0.0609333	-1.21167
	-0.0339801	-0.0619342		-1.22108	-1.20717		1.51425	-0.133808		1.0081	1.15721		-1.29367	-0.125759		-0.113126	0.668028
	-0.0955103	-0.0968222		-0.127478	-1.26559		-0.278791	-0.284885		1.39298	0.978007		-1.25126	-1.28829		-0.182345	-0.0560262
	-0.121578	-0.0808581		-0.530439	0.20991		-0.237525	-0.291968		0.811252	1.27207		-0.488553	0.281365		-0.110227	0.22437
	-0.150756	-0.0865004		0.675434	-0.766345		-0.158733	-0.275407		0.721778	0.923059		0.19046	-1.15559		0.101739	-0.313563
	0.634119	-0.127701		0.441725	-0.496889		0.484167	-0.26122		1.48959	0.687095		0.846442	-0.378947		-0.241107	-0.416374
	-0.0594289	-0.0473305		-1.19969	-1.17997		-0.193287	-0.19986		1.35118	0.127347		0.448907	-1.0854		-1.14782	-1.16065
	-0.0609184	-0.115786		0.0647658	-1.07487		0.636813	-0.0992455		1.43447	0.657432		-0.324694	-1.03439		-1.30489	-1.2037
	-0.106435	-0.0426215		0.188037	-0.998982		-0.283786	-0.0639322		1.08525	1.95119		-1.15116	-0.835581		-0.298281	-0.87927
	-0.0631902	-0.0976412		-0.194654	-1.27448		-0.153488	-0.170892		0.350195	0.227286		-0.139682	-1.31461		-1.1146	-0.20797
	-0.0975614	-0.108527		-0.265573	-0.218732		-0.205048	0.627425		0.772918	0.8242		1.0276	0.0339665		0.650598	-0.814975
	-0.0856485	-0.0854608		-1.18484	0.321745		1.55648	-0.24265		1.6222	1.02035		0.0228006	-0.254235		-1.3265	0.314165
	-0.134707	-0.054269		0.0637941	0.889963		-0.246525	-0.20276		0.474327	0.990296		-0.634451	-1.19605		-1.25081	-1.19786
	-0.111846	-0.03359		-0.259313	0.0799573		-0.168281	-0.260512		-0.125676	1.01553		-1.24975	-1.201		0.290512	-0.388142
	-0.0728226	-0.137423		0.407019	0.274249		-0.272995	-0.244219		1.76185	1.06881		0.257341	0.620848		0.212067	0.123228
	-0.0716382	0.36764		-1.28599	-0.209792		-0.27384	-0.235182		0.982599	1.16699		-1.3297	-0.400233		-0.0929206	0.0911632
	-0.127797	-0.0637191		-1.45534	0.0203092		-0.295408	-0.255678		0.632909	0.52175		0.280465	-0.330093		0.51729	-0.350338
	0.480424	-0.105171		-0.154335	0.384725		-0.21702	-0.254256		1.53722	0.762288		-0.0461574	-0.206691		-0.378737	-0.207539
	0.734626	-0.0735248		1.20027	-1.273		2.05009	-0.197933		1.94855	0.0945839		0.13043	-0.293645		0.911029	0.432017
	0.781765	-0.0739608		0.150658	-0.237489		-0.285649	-0.26643		0.623443	1.48697		-0.347382	-1.22916		-1.27593	-1.33093
	0.777877	-0.0670083		0.391475	-0.174539		0.630907	-0.134017		0.725757	-1.1439		-0.344717	0.383293		-1.43615	-0.0889434
	-0.0749696	-0.0447071		-0.0360157	0.0550732		-0.229355	-0.272891		1.22928	1.75331		-1.13227	0.359655		-1.08778	-0.316085
	-0.049828	-0.0934074		-0.250138	0.0528721		0.888667	-0.205896		1.72873	0.687199		-1.10627	-0.48268		-0.0811393	-0.532205
	-0.0820923	-0.0324574		1.27274	-0.615515		0.956352	-0.165556		0.954612	0.925287		-0.509962	-0.187644		0.749184	-1.33693
	-0.11177	0.922715		-0.118804	0.218097		-0.204074	-0.176682		-0.125892	1.52584		-0.139934	-1.14996		0.33294	-1.21986
	-0.0555584	0.909744		0.391192	0.212821		-0.13334	-0.213507		1.77752	1.26022		-1.16037	0.322474		-1.28008	-1.16843
	-0.0753321	-0.0952491		0.526164	-0.577186		-0.188439	-0.264456		0.81367	0.954685		-1.1408	-0.525748		-1.314	0.717857
	-0.0697097	-0.08748		-1.19362	-0.454711		-0.216622	0.655865		0.133881	0.964786		-0.462635	0.085002		-1.20225	-0.395253
	-0.103863	-0.0379588		0.35349	-0.591141		-0.211287	-0.113877		-0.487027	1.26469		-0.410827	-0.847428		0.0395471	1.01749
	0.866649	-0.0773531		0.109726	-1.34351		-0.202428	-0.207192		0.862968	1.14184		-1.16106	-0.0888624		-1.24489	-0.167038
	-0.0752102	-0.123011		0.741586	-0.406889		-0.234455	-0.195239		0.459598	1.61265		-0.345753	-0.443637		-1.1833	-0.0342241
	-0.145139	-0.176815		0.10354	-0.204512		-0.320555	-0.236847		0.574923	0.803664		-1.26171	0.0752508		0.0148706	0.349469
	-0.0943167	-0.120996		0.148852	-1.38371		-0.270536	-0.357021		0.760247	1.39399		-1.11363	0.0212254		-1.19644	-0.202393
	-0.133179	-0.0999975		-0.610684	-1.24901		-0.286353	-0.2086		0.7376	0.373033		-0.473196	-1.18843		-0.173149	-0.176644
	-0.0694543	0.597656		-0.474501	-0.691916		-0.200953	-0.27035		0.485995	1.13325		-1.33693	-0.612948		0.547364	-0.68194
	-0.0799186	-0.0078535		0.381189	0.188585		0.988082	0.63579		1.25594	1.27144		0.352351	-0.453944		0.354111	-0.385258
	-0.0692286	-0.102268		0.700885	-0.434818		-0.219694	0.476174		0.677058	1.16933		0.778816	-1.25451		-0.998298	0.138599
	-0.0509549	-0.054473		-1.11269	0.443374		-0.145551	-0.14114		1.19361	0.578914		-1.10722	-1.19171		0.195532	-1.28261
	-0.0759575	-0.120842		0.472332	-0.629112		0.327557	-0.275081		0.815047	-0.0719		-1.33953	-0.140107		-0.0564032	-0.617428
	-0.0473965	-0.131		0.740772	-1.29454		-0.256755	-0.260284		0.9074	0.761022		-1.21507	-1.14877		0.144358	-1.38088
	-0.0699967	0.632892		0.0694734	0.0126688		-0.192142	0.458547		0.890914	-0.529812		0.0803522	-1.2088		-0.37173	0.166068
	-0.0752799	-0.0550253		-0.115019	0.0658385		-0.24513	-0.252961		0.809243	0.107819		-0.454987	-1.22819		0.246026	-0.533663
	-0.091258	-0.0636374		-1.3089	0.382321		-0.222516	-0.228375		0.257584	0.434773		-1.16252	-1.16253		0.336271	0.0681286
	-0.0980468	-0.142949		-1.07052	0.546268		0.988948	-0.23238		0.89145	-1.15761		-1.11844	-1.29907		1.19947	-0.182486
	-0.121513	-0.137427		0.923834	-0.805786		1.34034	0.365529		1.58087	1.01998		0.713306	-1.25269		0.467903	-1.28826
	-0.0868945	-0.136513		-0.60975	0.0718162		-0.261332	-0.271798		0.279081	0.472009		0.415497	-0.295893		-0.0247763	-0.304399
	-0.0644409	-0.0778277		0.809628	0.0870585		-0.198394	-0.297021		0.429235	0.743516		-0.323643	-1.27648		-0.273917	0.133333
	-0.160142	-0.120028		-0.183127	-0.226907		-0.245361	-0.255592		1.11456	0.711452		-1.19108	-0.551685		-0.432173	-0.640344
	-0.049123	-0.0701138		0.273231	-0.574101		0.468718	-0.202956		1.87852	1.25121		0.414599	-1.2118		0.406804	0.228926
	-0.0769762	-0.0378196		-0.407288	0.0642903		-0.237568	-0.258633		1.05768	0.998888		-1.22847	-1.23778		0.206705	0.068987
	-0.132043	-0.0365035		0.757153	0.415402		-0.260064	-0.24289		1.25558	0.463154		0.314015	0.235213		-0.0706044	-1.17484
	-0.099606	0.576645		0.325246	-0.640353		-0.264669	-0.277656		1.30837	0.821366		-0.373406	-0.14424		0.383638	-0.587742
	0.928237	-0.0766388		-0.364709	-0.750073		0.775545	-0.275163		1.04374	0.893655		-1.30628	-0.661666		-1.36749	0.408054
	-0.0758548	-0.0948538		-1.22071	-1.3256		-0.210289	-0.184244		-1.21539	0.839617		-1.06897	0.0185657		-0.00484555	0.114641
	-0.145302	1.21047		-0.426736	0.0149729		-0.294393	-0.284012		-0.372148	-0.500489		-0.490343	-0.329431		0.114633	-1.23595
	-0.11927	-0.108566		0.264891	0.402474		0.968676	-0.32229		0.783168	1.58475		-0.421297	-0.612079		-0.150532	-0.39983
	1.51571	0.797608		-1.1744	0.251985		-0.223969	-0.161482		0.486232	0.553729		-1.2508	-1.20959		0.542345	-1.31986
	-0.0709204	-0.0763766		8.53e-05	-1.36124		-0.199655	0.5745		0.623272	-0.0173903		0.106847	-1.18201		-0.197103	-0.121888
	-0.157092	-0.0894143		-1.35725	0.371605		0.248961	-0.253507		0.994371	1.08826		-0.218991	-1.21219		-0.853819	-1.28973
	-0.106458	-0.100925		-0.480129	-0.0421064		-0.293027	0.471139		0.814875	1.20677		0.364195	-0.582926		-1.37874	0.113957
	-0.0636936	-0.138455		0.0641978	-0.0799898		-0.242036	0.4662		0.585999	1.06661		-1.11228	-0.548713		-1.2142	0.261507
	-0.0922919	-0.0862019		1.03559	0.503563		-0.204019	0.488478		0.832706	0.29694		0.342793	-1.23732		0.294914	-0.0250207
	-0.11068	-0.111776		-1.08926	-1.29942		0.867441	-0.256233		0.851539	-0.191645		-0.0986119	-0.195152		-1.1585	-1.2928
	0.4801	-0.0656856		0.391647	-0.298786		0.344156	-0.212358		1.20127	0.925801		-0.787636	-0.0678613		-0.110877	-1.17314
	-0.104922	-0.156918		-0.322039	0.185965		-0.233804	-0.263765		0.795285	1.21563		0.832602	-1.26188		-0.461926	-0.215522
	-0.0936257	-0.10829		-1.227	-1.3438		-0.237941	-0.267073		0.740865	0.257095		-1.19255	-1.19362		-1.30547	-0.327318
	-0.0818827	-0.11343		-0.231938	0.297478		-0.267985	-0.204863		0.499618	0.794956		-0.612672	-0.103652		-0.702278	-1.19215
	-0.141613	-0.0988294		0.596976	-0.192664		-0.26792	-0.236263		0.732397	1.38541		-1.05269	-0.131886		-1.24201	-0.620775
	-0.105944	-0.0675773		0.00863746	-0.142082		-0.177238	-0.219691		1.37353	0.974647		-1.25678	-0.556087		-0.419389	-0.606223
	-0.0657015	-0.103954		-0.150638	-0.204772		-0.193121	0.687896		0.408195	1.25512		-1.12206	-0.747593		-0.161794	-0.0788379
	-0.0990224	-0.11765		0.0859578	0.812512		0.393194	-0.22163		0.570096	0.867689		-0.721607	-0.59977		-0.686199	-0.177181
	-0.0862449	-0.0580178		-0.25849	0.184918		-0.239635	0.469426		1.34951	0.663002		-1.2522	-0.587613		-1.21811	0.149285
	-0.0848469	1.1775		0.195634	0.88858		0.286553	-0.11744		1.68327	1.24292		-0.744029	-1.04283		0.477049	0.115163
	-0.122296	-0.117561		0.0195882	0.258122		-0.191158	-0.245106		1.2922	0.0244648		-0.301996	-0.351343		0.100012	0.0227279
	0.842451	-0.0688623		-1.3915	0.147612		-0.220316	0.658671		0.546721	0.793146		-1.3162	0.205803		0.124406	0.422296
	-0.10003	-0.0443857		0.385353	-0.238227		-0.212856	0.854705		0.561775	0.374836		0.437675	-0.133987		-1.11367	-0.262831
	-0.122401	-0.091339		-0.300004	-1.24488		1.12782	-0.257247		1.21421	-1.18891		0.187306	-0.164887		-1.1887	-0.155581
	-0.115441	-0.112742		0.0176298	-1.20928		-0.259964	-0.304781		0.111498	1.14996		-0.401771	-0.321321		-0.452677	-0.264229
	-0.161772	-0.0886483		0.642033	-0.564488		0.53009	-0.1899		1.94961	0.647682		-0.0930413	-1.21754		0.426528	0.38856
	0.285248	-0.101466		-0.0569186	-0.36557		0.414219	-0.250534		1.38499	0.566761		-0.0938271	-0.204204		-0.0152427	-0.232811
	-0.0862743	0.905031		-1.12817	0.583456		-0.238256	-0.261736		0.893573	-0.153438		-1.233	0.23068		0.200479	-1.23464
	-0.0629655	-0.0483454		-1.20623	-1.32907		-0.173245	-0.2221		0.571189	0.291508		-1.13771	-0.417882		-1.21035	-1.22206
	1.02163	-0.0952274		-1.29752	-0.355969		-0.200991	-0.128584		-0.00334139	1.3824		-0.0314846	-1.19444		-1.15147	0.13862
	0.580056	-0.14081		0.607078	0.240641		0.437176	-0.292888		0.975583	0.0954527		-1.26998	-1.25764		-0.263045	0.13467
	-0.0528931	-0.128517		0.360381	-0.0533895		-0.233021	-0.349478		-0.0696336	1.01231		-0.463657	-1.18307		-0.126781	0.310368
	-0.135951	-0.0814799		-0.405539	-1.30059		-0.322513	-0.136383		0.693428	0.406623		0.129019	-1.18456		0.136673	-0.277049
	-0.0880221	-0.109277		0.37021	0.142686		-0.263841	0.338782		0.700627	1.51482		-0.357376	-1.23963		-0.0244063	-0.00144064
	-0.0609466	0.631064		-1.28711	-1.3817		0.609305	-0.262319		1.05907	1.04396		-1.26263	-0.559501		-0.332897	-0.146711
	-0.0930255	-0.0874646		0.355168	0.511096		-0.214292	-0.239052		0.505131	1.08507		-1.3272	-1.18043		0.269445	0.336308
	0.533796	-0.0651647		0.30998	-1.20991		-0.280903	1.03301		1.38236	0.567537		-0.0104875	-0.329924		-0.642186	0.0114457
	-0.0504818	0.740785		-1.09479	-0.511811		-0.180251	-0.130345		0.861419	0.295175		-1.10878	-0.425539		0.0144545	-1.3155
	0.933514	-0.0646224		0.324756	-0.400689		1.06629	-0.202449		1.29765	0.657023		0.43746	-1.0468		0.174069	0.310316
	-0.0597348	0.765757		-0.00783677	-0.558932		-0.141996	-0.282611		-1.10278	1.25384		-1.20677	0.0731837		0.504855	-0.506851
	-0.134156	-0.0792164		0.431787	-0.477038		-0.211642	0.726179		0.704289	0.915299		-0.41956	-1.30643		0.214658	-1.36254
	-0.0891586	-0.127062		-0.00278334	-1.21737		-0.235921	-0.224447		0.97575	0.630477		-1.02032	-1.23443		-1.06837	-1.24356
	-0.119439	-0.0696034		0.611461	0.194074		1.40827	-0.198925		1.43394	1.10219		-0.613736	0.247602		-0.369082	0.454334
	-0.0613133	-0.124063		0.0319523	0.088701		-0.247453	-0.325351		0.634881	0.591296		-1.3061	-1.2107		-1.37705	-0.09344
	-0.0857927	-0.0824988		-0.365658	0.139058		-0.176376	-0.223248		1.32597	0.780606		-0.394283	-0.218166		0.291888	-0.268996
	-0.103153	0.311311		0.481501	0.703786		-0.297142	0.748619		0.281048	1.55541		-1.25063	-0.486262		-0.268452	-0.876921
	-0.110733	-0.0697739		-0.349643	-0.486168		-0.271921	-0.215445		0.833935	0.770139		-1.27178	0.0339539		0.00156837	-0.421927
	-0.121725	-0.145088		-0.354601	-0.327823		0.660722	-0.287896		1.54754	1.34359		-1.28031	-0.394513		-1.30448	0.303923
	-0.073159	-0.0636323		-0.367735	0.0782451		-0.326153	-0.209078		0.792338	1.22593		-1.24207	-1.22788		-0.346123	-1.39272
	0.774914	-0.0545598		0.612195	-0.0347143		-0.31084	-0.234229		1.32852	0.786023		-0.316824	0.389119		-0.455892	0.444287
	-0.0846925	-0.102629		0.973349	-0.518894		-0.127327	0.524471		0.819099	1.1515		-1.08186	-1.23696		-1.24636	0.0287867
	-0.124571	-0.143221		0.865431	-1.24022		-0.17937	-0.308399		1.15393	0.765924		-1.18362	-1.17856		0.801793	-0.219594
	-0.127729	-0.0747857		0.330693	-0.0668295		0.750029	-0.279855		1.29494	0.616521		0.558946	-0.386789		0.0490483	-1.25212
	-0.134886	-0.0909459		-0.531668	-0.480226		0.560366	0.568861		1.2765	1.23536		-0.00134186	-0.352035		0.8151	-0.181856
	-0.0660171	-0.0935986		0.542821	-0.505624		-0.177491	-0.204248		1.27172	1.23251		0.440318	-1.24899		-1.19732	-0.408942
	-0.125906	-0.104864		-0.0335545	-0.599577		-0.277997	-0.2309		0.744702	0.756755		-0.252046	-0.0537011		-0.279161	-0.386696
	-0.0794803	-0.140992		-1.31612	-1.29006		-0.191699	-0.267003		1.3381	0.749094		0.877853	-1.29217		0.293223	-1.18946
	-0.111091	-0.146088		-0.297398	0.914756		0.705582	0.313265		-0.140182	0.856433		-0.187863	-0.527836		-1.20765	-0.0475036
	-0.0879197	-0.146686		-0.274446	-0.598099		-0.257905	-0.269592		0.954682	1.42629		-1.1855	0.0457523		-1.23498	-0.544199
	-0.0521289	-0.0503114		-0.47218	-1.17388		-0.300395	-0.156333		0.712442	0.155643		0.332127	-1.02956		-0.0194144	-1.04873
	-0.0470109	0.50861		0.188469	-0.71807		-0.281955	-0.279347		1.5245	1.17504		-1.38176	-1.24945		0.720525	-0.200876
	-0.169602	-0.0627285		0.549946	0.0520816		0.603831	-0.201075		1.57251	0.864122		0.460518	-0.290751		-0.606528	0.220706
	-0.113358	-0.0554758		-0.0283573	0.537444		-0.202533	-0.282086		1.53443	1.27423		-0.10011	-1.35084		-1.37126	-0.151471
	-0.0941438	-0.126765		0.00582547	-1.2718		-0.303883	-0.193308		0.999758	0.340674		0.120212	-0.410549		0.304872	-1.22867
	-0.0671241	-0.0658388		-1.15236	0.500868		1.47203	-0.243496		1.0053	1.14597		-1.00545	-0.075501		-1.04229	-0.161326
	-0.172308	-0.180608		-0.41583	0.0516929		-0.335562	0.402625		0.467824	0.731568		0.191559	-1.25189		-1.11725	0.0505701
	-0.13963	-0.0880166		-0.462151	0.122277		-0.335381	0.424993		0.435322	0.898565		-0.552721	-1.2402		0.490958	0.162562
	-0.105095	-0.0719979		0.736402	-0.541967		0.360463	-0.290513		1.84324	1.17072		0.621106	-0.50897		0.416973	-0.521532
	0.669841	-0.0929981		1.1885	0.0303379		1.58297	-0.227018		1.99635	0.679873		-0.544381	-1.19305		0.944377	0.321203
	-0.15361	-0.0884404		-0.472725	0.452471		0.337072	-0.181615		0.602269	0.630543		-1.26359	-1.24606		-0.718177	-0.264017
	1.36213	-0.0713407		0.222998	-1.20259		-0.198224	0.59208		1.90051	0.453819		-1.127	-0.372946		-1.00378	0.0256779
	-0.109461	-0.0295315		-0.244829	0.671148		-0.241235	-0.14754		0.821604	0.383016		-1.21369	-1.15793		-1.09894	-0.319413
	-0.133599	-0.10927		0.779657	-1.25407		-0.236328	-0.17319		2.20543	0.503693		0.226737	-1.25004		0.448349	0.0994524
	0.844453	-0.0821049		0.256814	-0.570114		-0.230007	-0.148653		1.1114	1.2139		-0.228486	-0.432673		0.538706	0.655159
	-0.0989065	-0.114252		0.152032	-0.105112		-0.189465	0.492672		0.617625	0.392573		-1.23157	-1.31895		0.404489	0.123587
	-0.130882	-0.114382		0.237541	-0.355797		-0.285797	-0.205022		0.586935	0.803108		-0.648187	-1.27342		0.0817634	-1.16588
	-0.107173	-0.104092		-0.621511	0.745069		-0.201242	-0.241769		1.07672	0.363523		0.0762151	-1.18424		-0.000752217	-1.25756
	-0.0712573	-0.04589		-1.33258	-0.193726		-0.162022	0.808878		1.81885	1.06532		0.376306	-0.0950776		-0.111045	-0.0583599
	0.395865	-0.0958352		0.302243	0.486418		0.85695	0.337962		1.46099	0.900641		0.450269	-0.352668		-0.875128	-0.399416
	-0.0817048	0.889909		-1.18305	0.270547		-0.233939	-0.22316		0.702003	1.35042		-0.0567436	-1.3019		-1.24944	-0.296601
	-0.105544	-0.127568		0.341592	-1.38913		-0.248546	-0.220004		1.60149	0.963893		-0.762147	-0.34331		0.448714	0.031786
	-0.0665414	-0.126027		-0.474165	-0.56164		-0.189741	1.07338		1.25155	1.30054		-0.367573	0.505176		0.242053	0.183175
	-0.127902	-0.0887803		-0.222489	0.139848		0.683335	0.202045		-1.20121	1.18571		0.389083	-1.3207		-0.113588	-0.473389
	-0.10621	-0.131062		0.523492	-0.827989		-0.275875	0.367494		0.488904	0.0487716		0.0173485	0.115952		-1.25292	-1.37339
	-0.097891	-0.0699207		-0.374059	1.44696		-0.249564	-0.0699207		1.29626	1.61668		0.704588	-0.477019		0.402064	-0.927909
	-0.072582	-0.11466		-0.323476	-0.0303148		-0.22983	0.522108		1.38257	0.964017		0.333395	-0.0753617		0.504699	-0.49694
	-0.0649963	-0.119882		0.00541577	-0.801256		0.855493	-0.246466		1.16248	1.19774		-1.15213	-1.29103		0.442348	0.260321
	-0.117741	-0.0368677		-1.30935	-0.193425		1.00879	0.783097		0.993196	1.25615		-1.21723	-1.23236		0.308338	-0.248659
	0.49307	-0.0850873		0.303639	-1.3152		-0.252583	0.63392		1.63541	0.863375		-0.263307	-1.21969		-0.397294	-1.1644
	-0.0520561	-0.0684298		-0.246694	0.0956755		-0.208224	-0.173285		1.12209	1.20994		-0.0868672	-1.18863		0.0785608	0.0528577
	-0.117189	-0.104388		-1.28848	-0.658268		-0.252262	0.42455		0.999336	0.805199		-0.116449	-0.659076		-0.069071	-0.56825
	-0.0665975	-0.123264		0.384215	0.208892		-0.216416	-0.163574		1.49832	1.33195		0.358853	0.00227322		-0.308636	-1.31992
	-0.0398283	-0.0643055		0.173727	-1.24023		-0.166744	-0.338317		1.05819	0.555857		0.176568	-1.16339		-1.05967	-0.305627
	0.663219	-0.122408		-0.651007	-1.40699		-0.330211	-0.280923		1.88883	1.64858		-0.0960566	0.12244		0.264647	0.086847
	-0.0834416	-0.112332		-0.055518	-0.682073		-0.280142	0.18812		0.859758	0.790908		-1.14394	-1.26599		0.323445	-0.606363
	-0.114132	-0.0903279		-1.32649	-0.595967		-0.31242	-0.229913		-0.164626	0.849661		0.319592	-0.462906		-1.28409	-0.589329
	-0.0894951	-0.124187		0.0703969	-1.32801		-0.277777	-0.235179		1.08987	0.163757		-1.32449	-1.20441		-0.472647	-0.499574
	-0.0987299	-0.116068		-1.27368	-0.0551928		-0.224232	-0.292425		1.25658	0.935743		-0.330422	0.281678		-0.460291	0.15607
	0.729143	-0.106479		-0.334828	0.300912		-0.161489	-0.292494		1.26596	0.0487822		1.02919	-1.32443		0.837639	-0.046962
	-0.0661683	-0.0827934		0.383112	1.0147		-0.274562	-0.238189		0.459053	-0.309177		-1.16413	-0.478871		-0.163071	-0.347025
	-0.0731163	-0.113109		0.273444	-0.0396422		-0.311835	-0.181034		0.639769	0.822413		-0.204076	-1.09927		-0.285956	0.538845
	-0.104594	-0.0620712		-1.30435	-0.282871		1.01387	-0.222873		0.953164	1.68797		0.0107269	-0.285817		-0.0154036	0.16863
	-0.0746592	0.544847		-0.758311	-0.0968096		0.682587	-0.20472		1.22468	0.733103		-0.0542874	-1.21646		0.104836	-0.327832
	-0.072121	-0.0602406		-0.0725897	-0.291355		-0.152742	-0.255686		1.39161	0.428355		-0.480759	0.231036		-0.461112	-0.239298
	-0.124317	-0.0962897		-1.10325	-0.38996		-0.239106	-0.214938		-1.1302	1.12117		-1.19513	-1.21824		-1.07798	-0.527826
	0.947802	-0.0753042		-1.25358	-1.2733		0.826385	-0.262876		1.72879	1.64544		0.459784	-0.102467		0.539352	-0.0639949
	-0.0602933	-0.148614		0.309611	-1.16474		0.849474	-0.191205		-0.132526	0.451786		0.14813	-1.18945		-0.173677	0.291647
	-0.117579	-0.162589		-1.26026	0.597916		-0.242329	-0.274238		1.47227	0.279174		-0.480425	-1.19558		-0.0994907	-1.20054
	-0.0949466	-0.102731		0.280724	-0.0310756		0.830635	0.542508		0.708544	0.334662		0.340746	-1.22898		0.239939	-1.32884
	0.488443	-0.206481		-0.701788	-0.409516		-0.313554	-0.332996		1.34095	0.500727		-0.173455	-0.0116527		0.492003	-0.682184
	-0.0758938	-0.104471		-1.07183	-0.0710758		-0.212503	-0.259172		-1.05143	1.24715		-1.05401	-1.23842		0.545435	-0.570373
	-0.0843527	0.507604		-0.109404	-0.821085		-0.33599	-0.239516		0.925059	0.447274		-0.595962	-1.33737		-1.32843	0.162327
	-0.0506981	-0.110453		-1.30198	0.523205		0.984727	-0.177569		1.42034	-1.17646		-0.0864802	-1.20796		-1.23866	-1.13092
	-0.0639722	0.600929		-0.299942	0.234657		0.822636	-0.257917		0.158081	1.18611		-1.22873	-0.181165		-0.309277	-0.529473
	-0.0684746	-0.064762		-0.0375889	0.0594586		-0.160981	-0.295105		0.306467	1.05008		-1.25242	-1.13552		-0.362167	0.150046
	-0.120089	-0.117201		-1.23324	-0.340603		0.947335	-0.216907		0.590901	0.718583		-0.443248	-0.186299		-0.359771	-1.14295
	-0.131785	-0.087167		0.036673	-0.0785779		0.444618	-0.288495		0.326418	0.870847		-1.23636	-1.26742		-0.190776	-0.459784
	-0.129521	0.577941		-0.5864	-1.40035		1.07538	-0.277585		1.16266	1.42942		-0.390084	-0.623752		-0.501011	-0.611387
	-0.149243	-0.164397		-0.301189	0.00644907		0.213468	-0.267003		1.13218	0.756767		-0.163849	-1.32685		0.481766	-0.580525
	-0.106778	-0.110332		-0.46781	-0.194344		0.668324	-0.147031		1.70021	0.881058		0.0559227	-1.35587		-1.25991	-0.494525
	-0.103846	-0.0606712		-0.0384238	0.288257		0.689309	-0.210182		1.57295	0.610753		-0.471903	-1.26687		0.129318	-0.176751
	-0.0711143	-0.0937941		0.461674	0.616857		-0.253005	-0.373488		0.440074	0.735008		0.135976	-0.515522		-0.710479	-0.480058
	0.928451	-0.0751691		-1.16123	-1.33655		-0.253046	-0.207868		1.48616	1.45038		-1.26814	-0.365137		-1.22834	0.609995
	0.357663	-0.0698464		1.06478	-0.593981		1.81959	-0.211238		2.21963	-0.150708		0.592008	-0.52707		1.02742	-0.212908
	-0.123767	-0.0873535		1.38145	-1.18881		1.09649	-0.206637		2.20123	-0.303719		1.16011	-0.243831		0.476254	0.0803397
	-0.0819574	-0.028686		-1.30346	0.481176		-0.36182	-0.148228		0.967432	0.561021		-0.0629098	-0.143056		-0.365025	0.103175
	-0.0658555	-0.128338		0.200748	-1.20632		-0.211848	-0.280469		0.230898	0.833966		-1.04774	-1.20629		0.216763	-1.19814
	0.812698	-0.111553		1.08917	-1.37791		1.98942	-0.248917		1.97808	0.861347		0.676581	-0.0986882		0.89645	-0.104984
	-0.152234	-0.182131		-0.202791	-0.409148		-0.273175	-0.185383		0.776198	-0.350851		-0.176423	-0.231177		-1.28561	-1.27862
	-0.14963	-0.14371		-0.54508	-0.58699		0.586806	0.510904		0.681424	-0.0551982		0.0575879	-0.549713		-0.186652	-1.24472
	-0.0881323	-0.0754097		-0.266865	-1.16739		-0.222601	-0.177784		0.924012	0.752598		0.33889	-1.26179		-1.14648	-0.486678
	-0.0964681	-0.0746724		-0.261928	0.021563		0.361846	-0.250729		0.929475	0.824443		0.44345	0.147482		-1.25828	-1.3382
	-0.11983	-0.121017		-0.171472	-0.66411		0.867117	-0.356305		-1.23504	1.29709		-1.254	-0.504266		-1.21259	0.114849
	-0.0755784	-0.0979612		1.04629	-1.26879		0.852886	-0.19425		1.27762	1.17234		0.857003	-0.342493		0.30239	-0.428041
	-0.112433	-0.0278575		0.166701	0.183726		0.586686	-0.273014		0.532601	-0.249764		-0.0212272	-0.404287		-0.731538	0.421557
	-0.0662984	-0.164133		0.430277	-1.23438		0.216881	0.762706		1.63555	0.23904		-0.729799	-0.0621728		0.491723	-1.31973
	-0.082408	-0.0359238		0.296494	0.00649244		-0.238575	-0.241434		0.453617	0.629994		-1.24792	-1.18073		-1.36665	0.135194
	1.23996	0.628103		-0.432758	-1.2748		-0.225047	-0.219077		0.622248	0.311515		-0.52699	-0.53354		-0.503245	0.253471
	-0.110865	-0.0675943		-0.320315	0.00739496		-0.274667	-0.225302		1.40664	1.51307		-0.200764	-1.26337		0.305823	-1.37789
	-0.10022	-0.077477		-1.25169	-0.060571		-0.190945	-0.197497		0.78638	0.508741		-1.27496	-1.1258		-0.353837	-1.11199
	-0.0647106	-0.106375		-0.366545	-0.767455		-0.231502	-0.256189		0.589846	0.691953		-0.313605	-0.581716		-1.19557	-0.303797
	-0.0961534	-0.11475		-0.155065	0.184171		0.487383	-0.295741		1.2158	0.879102		-1.32495	-1.33092		-0.162172	-0.520524
	-0.0774117	-0.0609863		-0.314736	0.246717		-0.204689	-0.139853		0.721113	0.439862		-0.268446	-1.08412		0.092879	-1.15506
	0.983285	-0.0781211		0.304702	-0.211532		-0.187828	-0.152138		1.55274	-0.358009		0.404171	-1.19232		-0.186932	-0.445754
	-0.0407029	-0.0487249		1.02607	0.400398		1.62767	-0.130174		1.08496	1.09113		0.27315	-1.11953		-0.186871	1.03247
	-0.112036	0.756112		0.0911571	-1.29977		0.471135	-0.30154		1.56942	1.12573		0.162597	-0.428528		0.945673	-0.452197
	-0.0813716	-0.0990432		-0.00108656	-1.37191		-0.320945	0.541832		0.0346216	1.26947		-1.23728	-0.449218		-0.0886405	-0.0976775
	-0.0643948	-0.0980684		-1.37572	-0.280532		-0.178592	-0.268985		1.24288	1.15693		0.0168069	-1.28698		1.11793	-0.175181
	-0.0819885	-0.0808727		-0.25112	-0.780141		-0.288572	-0.210106		0.222746	1.56855		-1.14714	-1.24714		-0.296331	-0.710895
	-0.0585756	-0.109116		0.469094	1.06391		-0.202188	-0.325463		0.767729	1.3743		-1.20703	-0.0218277		-1.20104	0.285477
	-0.0833703	-0.175698		0.719255	-0.412333		-0.183945	-0.268696		0.769026	0.881851		-0.00766533	-1.30574		-1.23948	0.575127
	0.72915	-0.0991327		0.0590747	-0.69122		-0.257467	-0.244566		0.991734	1.1319		-0.39758	0.104309		-0.422337	-0.196039
	0.897441	0.426916		0.140099	-0.944858		-0.15755	-0.305036		0.709814	0.798931		0.187104	-1.3109		-0.313454	-0.876974
	-0.140434	-0.0720235		0.246166	-0.783177		-0.202697	0.383876		-0.0430559	1.10469		0.0236975	-1.2994		0.331142	-1.37234
	-0.112196	0.958369		0.204972	-0.22275		-0.208185	-0.263861		1.12664	1.0015		-0.561926	0.408643		-0.625491	-1.13285
	-0.0618818	-0.121038		-0.269745	-0.181722		-0.195104	-0.270343		0.198316	1.57165		-1.24795	-0.482612		-1.16827	-0.581581
	-0.066872	-0.082709		0.323871	-0.72534		-0.205247	-0.214509		1.32053	0.709754		-1.27303	-1.22614		-0.460195	0.324933
	-0.0944227	-0.116464		-0.324222	0.0611099		-0.261598	0.711378		1.46067	1.32794		-0.651	-0.323969		-0.715087	-1.24747
	-0.136895	-0.110504		0.514461	-0.425004		0.441125	-0.305946		0.823271	0.740117		-1.23031	-0.904371		-1.35927	-0.0604303
	-0.104217	-0.144137		0.710175	-0.535866		-0.222376	-0.249693		0.761953	0.847611		-0.101113	-0.771902		0.257262	-0.0346622
	0.420054	-0.0819258		0.121545	-1.41949		0.266508	0.387791		1.2388	0.890937		-1.32871	-0.475834		0.216234	-1.39136
	-0.113866	-0.144557		-1.19393	-0.350076		-0.187113	-0.213165		0.244895	0.529326		0.248115	-0.263002		-1.2195	-1.24846
	-0.137553	-0.110748		0.700579	-0.102554		-0.241533	-0.281978		1.38009	1.15798		-1.12614	-0.0356888		-0.282302	-0.0723405
	-0.0653453	-0.162352		0.193535	0.838279		0.364451	-0.218051		0.824657	1.64537		0.209856	0.239685		-1.37941	-0.280793
	-0.0538993	-0.0582754		0.0563904	-1.18682		-0.230409	-0.23657		1.46297	1.38351		-1.20095	-1.07001		0.240638	-0.260226
	-0.0772733	0.411724		-0.45555	-0.911437		-0.271055	0.184023		0.0948313	0.992203		-1.18527	-0.801544		-0.370812	0.0840296
	-0.0862743	-0.127117		-1.22792	-0.0469491		0.656609	0.666242		0.699303	0.986815		-0.330027	0.00118633		-1.13568	-1.33366
	-0.163565	-0.078314		0.164876	0.302164		-0.275134	-0.299155		1.07886	0.814554		-0.228264	-0.350539		-0.715476	-1.20955
	-0.120208	0.657886		0.251608	-0.209309		-0.273284	-0.350983		1.27942	-0.498124		-0.363901	-1.33392		-0.797172	-0.502246
	-0.0609194	-0.140821		-1.32806	-0.424251		-0.258514	-0.243008		-1.22044	1.12004		-1.2455	-0.496576		-1.18536	-0.0958211
	-0.16632	-0.11508		-1.36962	-1.46791		-0.193685	-0.230937		0.672535	1.01675		0.311157	-0.133649		0.273825	0.310336
	-0.0756748	-0.0574832		-1.24939	0.312935		-0.211994	-0.208107		-1.13616	0.16969		-1.13294	-1.25955		0.286178	0.493738
	-0.120714	-0.106902		-1.14984	-0.279939		-0.248941	0.368959		0.0892886	0.996009		-1.13863	-0.617921		0.514555	-1.31276
	-0.103822	-0.0982155		-0.489158	0.139673		-0.168492	-0.208905		0.697488	0.843296		-0.0734291	-0.187821		-0.425923	-1.12689
	0.643031	-0.11752		0.338903	-1.23027		-0.256818	0.990928		1.37607	0.0450029		-0.521817	-1.19204		0.16286	-0.0435588
	-0.0992695	-0.107122		-0.493343	0.588834		-0.235637	0.422708		0.592602	1.4188		-0.417655	-1.25682		-0.429474	-0.101434
	-0.133889	-0.0892038		0.167719	0.676935		-0.185281	-0.123817		0.591307	0.698048		-1.1344	-1.10676		-1.28296	-1.13009
	-0.0752656	-0.130099		0.366944	-0.0679806		-0.212206	-0.435882		1.08227	0.538004		-0.383597	-1.36826		-1.22635	-0.346245
	-0.0595429	-0.1373		-0.138539	-0.416027		-0.202158	-0.350083		-0.22828	0.902701		-1.17051	-0.437979		-1.27565	0.35697
	-0.0813658	-0.110954		-1.04882	0.0966541		1.63146	-0.321617		1.658	0.597047		-1.17244	-0.846401		0.292966	-0.906048
	0.622672	0.757901		0.286657	-0.0193192		-0.233817	-0.277541		1.07073	1.05494		-0.174092	-1.22162		-0.543321	-1.25074
	-0.0924182	-0.0943822		0.496412	-0.172096		0.695801	-0.262379		1.99037	1.03018		-0.186322	-0.0977972		-0.0884644	-0.192931
	-0.107128	-0.0945908		-0.117807	-1.26526		-0.277309	-0.292265		0.630098	0.494812		-0.572676	-0.445477		-0.475273	-0.456203
	-0.0861837	-0.0623515		-1.33337	-0.6561		0.912912	-0.205417		1.25366	0.683861		-1.27328	-1.37624		0.720843	-0.0588503
	-0.101914	0.760243		-1.35152	-0.00165823		-0.258771	-0.182106		-0.334203	1.42137		-0.280581	0.0645628		-1.24928	-0.437035
	-0.0652912	-0.0673231		-1.22136	-1.35989		-0.187882	-0.201976		0.637376	0.68133		0.149863	0.46143		-0.331432	-0.319226
	-0.109421	-0.0977963		-1.37443	-1.26774		-0.216712	-0.200561		0.36885	1.10718		-0.185217	0.654976		-0.189158	0.278365
	1.1096	-0.0462502		-1.20114	-0.538595		-0.238692	-0.293976		0.949695	0.301272		-1.17822	-1.16211		-0.0910342	0.313294
	-0.130366	-0.0986686		-1.02473	-1.22302		-0.388007	0.70113		1.36279	0.599653		-0.78443	-1.17418		-0.939089	0.0984521
	-0.0754508	-0.132616		-0.285495	-0.680824		0.816433	-0.218475		1.6813	1.42769		-1.21477	-0.561953		-0.217668	0.00891523
	-0.116491	-0.0404981		-0.420995	-0.403683		-0.301962	-0.256264		1.03217	1.19307		0.16343	-1.20453		-0.7655	-0.252609
	-0.0472289	-0.0634911		0.271071	0.0112016		-0.183487	0.357811		0.993044	0.957914		-1.14551	-0.356099		-1.21079	0.00608939
	-0.0706674	-0.0837508		0.511999	-1.25106		-0.266543	-0.133818		0.0555047	0.367592		-1.07083	-1.26802		-1.17569	-0.0594643
	-0.0786753	-0.114345		0.498481	-0.0659352		-0.19	-0.341627		0.814936	1.04426		-0.259615	-0.268748		-0.391049	0.0251357
	-0.075707	0.949394		-1.1993	-0.365989		-0.270853	-0.228744		-0.216862	1.43459		0.330989	-0.299106		-0.260264	-0.557336
	-0.063255	-0.0622434		1.72582	-0.405307		-0.12651	-0.143661		2.40557	0.549438		1.22381	-1.296		1.04864	-1.27088
	-0.0805879	0.556349		0.534035	0.251068		0.968147	-0.176921		0.602662	0.821097		0.103918	-0.144478		-1.30906	0.00588327
	0.745715	-0.0742784		0.872682	-0.776994		1.06011	-0.229489		1.66573	1.18927		0.976215	-0.746151		0.622358	-0.399808
	-0.0831897	0.684649		0.0498389	-0.528713		0.49796	-0.256368		1.37542	0.407659		-0.570222	-0.43829		0.0493781	-0.553984
	1.04126	-0.0720038		-0.607923	0.608877		-0.278337	-0.190445		0.870248	-0.199399		-1.23112	-1.13993		0.153173	-1.17422
	-0.0732591	-0.131355		-1.28625	0.329816		-0.157865	-0.1539		-1.12182	0.0480318		-1.21889	0.666343		0.389101	-1.24881
	0.799946	-0.0724454		0.315257	-0.172995		-0.289736	0.494564		1.01211	0.557751		0.290835	-0.0764285		-0.495829	-0.22047
	-0.084861	-0.0676738		-1.2593	-1.29362		-0.216637	-0.228171		1.42353	1.12598		-1.11814	-1.12302		-1.10302	-1.25153
	-0.0953691	-0.152489		0.967957	-1.20112		-0.130329	-0.169469		1.97621	1.16341		-1.20017	-0.0634242		-0.400347	0.8323
	-0.0929883	-0.0907879		0.0953095	0.430811		-0.139651	-0.156859		1.4964	1.05474		-0.238623	-1.2388		-0.368694	-0.486724
	-0.0728334	-0.101037		-0.898835	-1.20844		-0.303143	-0.133035		-0.807919	0.639849		-1.02222	0.313418		-1.02469	-0.219067
	0.948325	-0.072203		-1.41035	-0.524274		-0.171003	-0.313249		0.379701	0.874502		-0.206773	-0.552307		0.31449	-0.236494
	-0.0805406	-0.0997969		0.379994	-0.312488		0.757421	-0.254745		0.375671	1.32096		-1.14432	-0.223603		0.33985	0.154464
	-0.0845857	-0.0617906		-0.226053	-1.30156		-0.210094	-0.185436		1.11348	0.757752		0.719251	-0.291143		0.559503	0.0966002
	-0.0818232	-0.081017		-0.273502	0.00347003		-0.16381	-0.27974		1.28717	0.747555		-0.128337	0.494573		0.233876	-0.414707
	-0.110241	-0.0890831		0.19381	0.533858		-0.24608	-0.207098		1.24617	0.8476		-0.0356659	-0.493038		-0.119679	0.387125
	-0.0506421	-0.103204		0.0182433	-1.13117		-0.249612	-0.165707		1.15742	0.962384		-1.18492	-1.06836		0.752416	0.0719459
	-0.133389	-0.0515524		-1.28002	0.652768		-0.263982	-0.303939		0.348781	0.714762		-1.32727	-0.400417		0.814119	-1.28403
	-0.105735	-0.0595717		0.153021	-1.30168		0.485982	0.868836		1.81648	0.36293		0.888628	-1.1556		0.111282	-0.240356
	-0.120488	-0.148416		0.281902	-1.2789		-0.255522	0.329966		-0.252579	1.08061		-0.252839	-0.581979		-1.23154	-0.0150618
	-0.130365	-0.0818828		-0.243045	0.165331		-0.168917	-0.242207		1.07384	0.430337		-0.144517	-0.193941		-1.27106	-0.19404
	-0.146325	-0.0490622		-1.25907	-0.0117401		-0.288212	-0.181255		0.881832	0.480425		-0.37852	-1.17297		0.147659	-1.24154
	-0.111082	-0.121946		-0.000662995	-1.30551		-0.191126	-0.30249		0.792876	0.0852477		-1.29977	-1.27143		-1.22509	-1.29003
	-0.0611154	-0.128369		-0.227723	0.771865		-0.190967	-0.28703		1.38372	0.955625		-1.16498	-1.1914		-0.151122	-1.26659
	-0.059595	-0.0482898		0.687773	0.191373		-0.251645	-0.25085		1.35711	1.01935		-1.23682	0.159053		-0.45602	-0.72642
	0.762992	-0.0718353		0.737432	-0.397768		-0.199908	-0.234195		1.20366	1.02843		-1.29491	-1.2162		0.132918	0.139108
	-0.11651	-0.0839818		-0.452585	-1.27867		-0.181349	-0.209311		0.961282	1.30888		-0.354659	0.248973		0.0950396	-0.0418006
	-0.0651553	-0.146419		0.905233	-1.33416		-0.165342	-0.299207		0.838127	0.956604		-1.22855	-1.32015		0.0719151	-0.107775
	-0.150208	-0.13552		0.105248	-0.515297		-0.190173	-0.241697		-0.302469	1.07604		-0.240976	-0.789934		-1.22474	-0.82123
	0.561592	-0.138931		-0.229346	-0.215083		-0.219132	0.452442		0.380579	1.09023		-0.601251	-0.855751		-0.248171	-0.521601
	-0.0930818	-0.0748503		-1.21658	0.566455		-0.195461	-0.200804		0.487015	1.74304		-1.13477	-0.56016		0.70675	0.474189
	-0.082186	-0.0382477		0.424728	0.420597		0.421381	-0.169206		0.946054	0.588153		0.240261	0.65875		-0.710262	-0.43166
	-0.050064	-0.0815843		-1.23129	1.07884		-0.23315	-0.213		0.976736	0.902203		0.335753	-0.377279		-0.242112	-1.32704
	-0.143041	-0.146579		-0.585043	-0.442894		-0.207549	-0.247295		0.426651	1.06409		-1.25942	0.116846		-0.110897	-0.395354
	-0.103311	-0.10674		-0.3762	-0.216042		-0.295113	0.52556		1.08441	0.591686		0.553491	-0.422497		0.305277	0.0996528
	-0.0318488	0.836882		-0.247699	-0.261162		0.881702	-0.230551		1.48512	1.22166		-1.24932	0.378249		-1.26809	-1.2566
	-0.0806567	-0.0778194		-0.00992086	-1.25833		-0.229566	-0.197717		1.31919	1.49486		0.0587123	-0.0170982		-1.29217	-1.17288
	-0.0920984	-0.0157265		0.261022	-0.543245		-0.223102	-0.173822		0.952201	1.08454		-0.118377	-1.18796		-0.610807	0.0373965
	-0.0772499	0.696116		-0.216886	0.754681		-0.18171	-0.325714		0.79675	0.136225		-0.105632	-1.28878		-1.13402	-0.0812062
	0.929069	-0.0554442		-1.16584	0.73997		-0.140702	-0.180491		-1.10524	1.45004		-1.08218	0.0311282		-0.160666	0.0237026
	-0.0824919	-0.119944		0.265028	-0.687635		-0.165793	-0.243731		0.832746	0.935718		-0.167915	-1.32612		0.29132	-0.310588
	-0.119773	-0.128682		-1.3278	-0.288572		-0.222436	0.41542		1.00858	1.12179		0.117124	0.0413643		-0.331414	-0.625294
	-0.0629047	-0.163214		-1.25248	-0.573789		-0.183889	-0.237268		1.10841	0.50644		0.745643	-0.100508		-1.15775	0.333389
	-0.143944	-0.0771284		-1.21423	0.396399		-0.171795	0.534963		-0.0303169	0.854171		-0.0255353	-1.33648		-0.161663	-0.265911
	-0.0386348	1.0602		0.520268	-1.19263		0.698645	-0.157693		1.59238	-0.118368		-0.180905	-1.19008		-0.305026	-0.0652896
	-0.14361	-0.0959368		-0.120615	-1.06544		-0.27974	-0.247188		1.40917	-1.13442		-0.422255	-1.22124		-0.499125	0.00619109
	-0.0604706	-0.0340444		0.555079	-1.25796		-0.180027	-0.226963		1.06949	-1.10419		-0.162738	-1.11401		0.10821	-0.106564
	-0.125086	-0.0680527		-0.500461	-0.715694		0.458244	-0.194768		0.542329	1.67228		-1.25049	-0.248317		-1.16559	0.426308
	-0.0813538	-0.0604986		0.364157	-0.514816		0.699801	-0.145043		1.19012	1.37945		-1.17193	0.0710327		-1.24554	-0.0224925
	-0.0249856	-0.129681		-0.236333	-1.34399		0.823423	-0.298877		1.83169	1.23623		0.430521	-0.195462		0.514399	-0.152526
	0	-0.0523384		-1.01393	-0.211534		-0.123311	0.806011		1.17864	0.96009		-0.790223	-0.186772		1.92332	0.370277
	0.40575	-0.0737429		0.409621	0.536718		-0.220429	-0.197185		0.562982	0.890343		-0.22006	-1.00896		-0.408971	-1.26152
	-0.173062	-0.0643336		0.597642	0.0176956		-0.263541	0.636201		0.407677	1.23109		-0.515417	-1.11238		-0.0580108	0.286394
	-0.0957489	-0.0965468		-1.15053	-1.30585		1.03098	-0.157681		0.691965	0.649214		-1.08128	0.296362		-1.20496	-0.267117
	0.60215	0.519254		0.288805	-0.384644		0.433666	-0.284358		0.452686	0.966403		-1.22363	-0.680448		-0.51421	-0.00343232
	-0.151707	-0.0435798		0.70451	0.461054		-0.222612	-0.140204		1.06064	1.01548		0.32483	-1.01519		-0.154363	-1.17381
	0.869303	-0.121163		-0.34243	-1.40163		-0.158498	-0.181495		0.270168	0.550446		0.337961	-0.254464		-0.0773789	0.0569112
	-0.108724	-0.146315		-1.15937	-1.17689		-0.231471	-0.269107		1.39991	-1.09224		0.199906	-1.13573		0.815901	0.533402
	-0.166001	-0.0696363		-1.36108	-0.140881		-0.174946	-0.19965		0.699289	1.32131		0.40234	-0.20642		0.0742823	-0.589161
	-0.163291	-0.161829		0.191674	-0.0584006		0.338619	-0.241869		1.4447	0.945005		0.199488	-1.23121		-0.315075	0.511686
	-0.11067	-0.0815908		0.566753	-0.340623		-0.270784	0.840922		0.761209	1.63951		-1.20507	-0.617401		0.465442	-0.00439158
	-0.0745098	-0.138978		-1.25994	0.769636		0.883034	-0.233518		1.35861	1.14121		-1.23366	-1.14989		-0.0940953	-0.384223
	-0.0414719	-0.0644038		0.171956	-1.34065		-0.258383	-0.395686		0.361667	0.889806		0.376181	-1.28768		-1.22809	-1.2202
	-0.143309	-0.105885		-0.445388	0.540195		-0.390256	0.607629		0.605518	0.248634		0.31624	-0.392242		1.05514	0.149763
	-0.0588326	-0.0203899		-1.26659	-0.107551		-0.206412	-0.167751		0.950726	0.984625		0.473454	0.334392		0.66128	-1.18271
	-0.144602	-0.06909		-1.19556	0.608153		-0.253991	-0.284079		1.06687	0.97092		0.592028	-0.377035		-1.25265	0.0367658
	-0.0915109	-0.0827775		-0.082103	-0.119069		-0.186143	-0.294435		0.526075	1.23698		0.754641	-0.947161		-0.635422	-0.416618
	-0.123044	-0.104013		-0.596968	0.0928614		-0.282759	0.125223		1.11922	0.970389		-0.075873	-0.773087		-0.0128533	0.221868
	-0.113192	-0.124262		-1.1165	-0.317216		-0.172324	-0.208906		0.0373801	0.280128		0.453113	-1.12074		-0.0502596	1.01205
	-0.0849758	-0.0824581		-0.169444	-1.1876		0.2763	-0.236693		1.08891	0.443778		-1.42881	-0.129496		0.114792	-0.0906899
	-0.0743095	-0.0230429		-0.438063	0.0889729		-0.242947	-0.165052		0.637833	1.35813		-0.374787	-1.02588		0.0305503	0.0997902
	-0.119344	-0.074879		-1.38303	-0.651125		-0.231572	-0.232843		-0.396585	0.948661		-1.29361	-0.0563762		-1.36248	-0.152154
	-0.0769839	-0.0912251		0.207295	0.194258		0.846928	-0.139156		0.667174	0.129118		-1.22652	-1.15146		-0.210704	-1.10462
	-0.114556	-0.0997846		0.669597	0.424127		-0.217428	-0.315864		1.8964	1.04442		-1.24562	0.0469077		-0.359769	0.123262
	-0.0835193	-0.0793756		-0.311626	-0.392749		-0.281187	-0.26077		0.134351	0.910022		-0.36682	-0.276226		-1.28037	-0.32665
	-0.0515962	-0.0963142		-0.313165	0.216853		0.796237	0.685215		0.749145	1.23557		-1.16648	-0.118178		-0.448023	-1.20872
	-0.0943107	-0.0631885		0.356609	-1.28589		0.530524	-0.30156		1.06035	-0.517465		0.18161	-0.463884		0.370013	-0.408046
	-0.127947	-0.044982		0.411081	0.240347		-0.32623	-0.23487		1.45867	0.966618		-0.54464	-0.691064		-0.159918	-0.374449
	-0.0607484	-0.136376		0.263169	-0.50175		-0.203204	0.175524		1.36127	1.4686		0.411485	-0.180151		0.540622	-0.116333
	0.431527	-0.129452		-0.534204	0.103996		0.633496	-0.211785		1.3101	0.890045		0.71804	-0.59109		-0.251844	0.308104
	-0.0830138	-0.0483671		-1.05482	-1.15255		-0.132822	-0.1746		1.65689	-1.25027		-1.00663	-1.1149		0.669354	-1.11087
	-0.0766676	-0.177204		0.578552	-0.121236		-0.194899	-0.300548		1.29626	1.10415		-0.314843	-0.391381		0.696499	-1.26748
	-0.0997541	0.686528		0.26213	0.35109		0.489786	-0.28161		1.38178	0.684491		-0.458843	-0.491282		-1.28444	0.167171
	-0.0830421	-0.0612797		1.4087	-0.475679		-0.242924	-0.278408		1.35276	0.921674		-0.266965	0.401638		0.235192	-0.0316295
	0.571127	-0.0792459		1.08328	0.244742		0.82124	-0.250536		2.20793	0.781313		0.708269	-1.27429		0.675268	-0.112113
	0.96755	-0.084269		-1.20951	-0.457959		-0.260924	-0.202472		1.23368	1.65637		-1.17149	0.218389		-0.0521543	-0.852452
	-0.0453107	-0.161021		-1.30105	-1.13117		0.656248	-0.330478		0.899993	-1.00079		0.0326809	-0.999172		0.354744	1.15352
	-0.126991	-0.0622141		0.301199	-0.692416		-0.237095	-0.185567		0.790718	1.20893		-0.999293	-0.560344		-1.12135	0.0793186
	-0.0811604	-0.11044		0.486878	-0.591627		-0.22369	-0.208434		1.35795	0.756094		-1.29339	0.087071		-0.715377	-0.14493
	-0.0575337	0.486205		-1.17749	0.43915		-0.157631	-0.265499		1.02357	0.943215		0.276712	0.129494		-1.1676	-0.44647
	-0.0787084	0.681629		0.552934	0.453747		0.582791	-0.257685		1.23954	1.4394		-1.2021	-1.17598		-0.524761	-0.427784
	-0.0286417	-0.0783919		0.528813	-0.383832		-0.243515	-0.165739		-1.07698	1.57002		-0.132621	-0.186486		0.241312	-0.270993
	-0.114106	-0.08529		-0.326672	-0.847539		-0.222402	-0.241142		0.434438	-0.194892		0.719015	-0.749021		0.741997	-0.232712
	-0.0744789	-0.071327		0.650682	0.286088		-0.212232	0.96325		0.496986	1.01413		-1.16507	-0.0368689		-1.12657	-0.418175
	-0.06804	-0.0891423		-0.0347131	-1.20414		-0.219486	-0.234673		-1.14647	0.481329		-1.25721	-1.21435		-0.426548	0.480706
	0.404648	-0.138559		0.612111	0.806031		0.234301	-0.205935		1.64172	0.44344		-0.699859	-0.505839		-0.0420129	-1.3314
	-0.117271	-0.0917945		-0.405626	-0.594664		0.162431	-0.33988		0.501174	1.19031		-0.570499	-0.208866		0.0412745	-0.55281
	-0.0622187	-0.0815431		-0.344085	0.0964618		-0.205767	-0.243992		0.779916	0.956865		-1.20887	-1.21305		-1.20505	-0.338151
	-0.0916629	-0.13578		-0.267919	-0.0224546		-0.2287	-0.222543		0.617032	0.684287		-1.2112	-1.23573		-1.26354	-1.33689
	-0.133706	-0.094917		-1.20384	-1.30687		-0.36205	-0.301148		0.160796	0.744496		0.0392228	-1.22966		0.0627343	-1.25319
	-0.0900625	-0.0831099		-1.09726	-1.26074		-0.250345	-0.146401		0.286597	0.157268		-1.15186	-0.413414		0.340978	-0.0359426
	-0.110307	-0.0963499		-0.235468	-1.29887		-0.237291	-0.110806		0.671438	0.543826		-1.38332	-0.350743		0.38637	-0.259864
	-0.111826	-0.0642875		-1.29421	-0.265353		-0.378268	-0.245323		0.684816	1.1316		-1.18056	-0.474808		-0.0703968	-0.256404
	-0.144207	0.534504		0.140641	-0.122101		-0.195372	-0.265776		-1.15247	1.01068		0.589847	-1.2676		-0.178496	-0.408082
	-0.0770338	0.491535		0.357278	-1.33428		-0.208311	-0.250548		0.753106	0.4533		0.0262889	-1.33973		-1.16279	-0.333051
	-0.0723435	-0.110104		0.7926	0.281566		-0.219042	-0.193927		1.58466	1.07741		0.889191	-1.18734		-0.0239008	-0.475847
	-0.0827935	-0.111043		0.235619	-0.245491		-0.253157	-0.235807		0.322331	0.944352		-0.36268	-0.257004		-0.255889	-0.339493
	-0.133636	-0.0523009		-1.40922	-0.752904		-0.361427	-0.225275		0.94887	1.34487		-0.459703	-1.29028		-0.33699	0.369274
	-0.0649951	-0.102596		0.839759	-1.42116		-0.194307	-0.297204		1.11059	1.62541		-1.11549	-1.40545		-0.100195	-0.211817
	-0.0923523	-0.0867521		-0.221064	0.0288112		-0.216294	-0.190861		1.02866	0.774298		-0.326281	-1.22644		0.472745	-1.31207
	-0.101851	-0.0886631		-1.20681	-0.442583		-0.157464	-0.326253		0.0590522	1.36864		-0.0360697	-1.26827		0.570825	0.431256
	-0.133209	-0.0847719		0.716249	-0.271116		-0.187573	-0.162831		1.25095	1.29807		-0.261722	-0.262528		-1.21567	0.5727
	-0.060698	-0.0559465		-1.44715	0.439174		-0.146553	-0.149024		2.03745	1.2999		-0.153272	-0.373346		0.339677	0.16717
	-0.159639	-0.089262		0.701362	0.37394		0.698526	-0.310754		1.12974	0.183616		0.400177	-1.2772		-0.0826786	0.0727568
	0.821069	-0.104842		0.0918744	-0.6287		0.668565	-0.239331		1.5342	0.329503		-1.2501	-1.40917		-0.388938	-1.4105
	-0.120895	-0.098307		-0.355743	-0.408139		-0.213175	-0.227853		0.805985	1.16925		-1.14992	-0.622782		-1.2677	-0.355538
	-0.102181	0.612049		-1.31845	-1.40113		-0.272393	-0.280462		0.379696	0.259984		-1.18709	-0.456894		-0.383026	-0.573059
	-0.104016	-0.016429		-0.269078	1.20558		-0.26382	-0.147861		1.59844	0.615347		-1.14846	-1.0971		0.310257	0.518802
	-0.0566259	-0.0792895		0.325478	-1.24375		-0.169878	-0.157128		-1.07485	1.30965		0.388382	-0.177092		-1.11727	-0.138086
	-0.118516	-0.0656436		0.513597	-1.23641		0.440643	-0.16684		0.659535	0.389162		-0.500133	-1.1941		0.136487	-0.207396
	-0.0714779	-0.0693435		-0.0953676	-1.10265		-0.226838	0.782742		0.729312	-0.116019		-1.13493	-1.25575		-1.30946	-0.132369
	-0.0654515	0.804233		-1.27902	-0.424608		1.10221	-0.195314		0.135083	0.361501		-0.27079	-1.27995		-1.3282	-0.31327
	0.420197	-0.111118		0.378514	-1.28618		1.10536	-0.2472		1.62843	1.30686		-0.328122	-0.391534		-0.0206396	0.0443615
	-0.0529457	-0.120042		-1.22516	0.466554		-0.226864	-0.170845		0.384234	-0.157186		-1.19987	0.265512		0.373615	0.225461
	-0.0860403	0.599814		-1.30918	0.0654003		-0.188974	-0.237073		1.38845	1.21342		-0.0083778	-1.19314		-1.23833	-0.601417
	0.698269	0.836124		-0.618998	-1.18554		0.544021	-0.268284		0.404684	0.405323		0.264298	-1.15752		-1.30294	-1.26693
	0.661759	-0.0913028		0.114792	-0.385485		-0.303192	-0.268362		0.829196	0.873001		-1.2152	-1.16732		-0.121831	0.134968
	-0.0749343	-0.0731983		-1.1198	-0.312267		-0.176515	-0.301331		0.869898	1.01117		0.438954	-0.662662		-1.21911	0.461941
	-0.0907274	-0.077065		0.277209	0.453302		-0.199487	-0.21427		0.359558	1.12303		-0.199626	-1.20331		-1.21682	-1.30046
	-0.111527	0.817221		-1.38233	-1.37283		-0.157126	-0.176847		1.05542	0.535443		-0.16225	-1.22578		-0.349628	-1.27016
	-0.0688186	-0.0870927		0.318038	1.32752		-0.172762	0.775673		0.90712	0.350007		-0.25383	0.393295		0.391128	-0.136981
	0.732468	-0.104753		1.44195	-1.43431		1.56488	0.388819		1.74192	1.40158		0.710936	0.0724969		1.00797	-0.00337355
	-0.0526706	-0.0691286		-0.602074	0.00389675		-0.302964	-0.2115		0.163049	1.02243		0.127246	-1.16168		-0.522915	0.114642
	-0.162595	-0.0952137		-0.43548	0.242482		-0.274717	-0.318241		0.84391	0.686795		-0.365317	0.333812		-0.285152	-0.74611
	-0.0497874	-0.0919074		-1.27765	-0.17566		-0.191368	-0.374684		-0.12008	-1.17539		-1.20832	-1.01814		-0.156766	-0.999446
	-0.143051	-0.0544147		0.184231	-1.30162		-0.317044	-0.272774		0.189377	1.12193		-0.0597165	0.0229949		0.0700125	-0.401991
	-0.0936746	-0.114719		0.739149	-0.0835251		-0.183912	-0.265493		1.13797	1.23947		-0.403716	-0.566679		-1.31642	-0.575989
	-0.13708	0.696812		0.163891	0.365377		-0.256348	-0.199541		0.775417	1.36129		-1.07624	-1.24458		-0.050645	0.622471
	-0.0740886	-0.112755		-1.36145	-0.00369472		-0.197535	-0.224204		0.579178	0.539585		-1.21284	0.327253		-0.41277	0.0234665
	-0.0786444	0.30638		0.0186922	-0.649384		-0.148994	-0.337191		-0.297422	0.84326		-1.23371	-0.529024		0.356952	-0.393965
	-0.101559	-0.0986349		-1.16721	0.10985		-0.206635	-0.21852		-1.17883	1.10246		0.283886	-0.460375		0.134279	0.636685
	-0.11621	-0.105161		-1.27356	-0.475621		-0.255083	-0.242887		1.19149	0.231453		0.529545	0.062771		-0.162871	-0.448181
	-0.177324	-0.122846		0.0439306	0.0871947		0.250271	-0.209973		1.05948	0.671949		-0.395311	-0.390127		0.314723	0.705112
	-0.0967256	-0.139844		-1.38459	-0.248953		-0.2393	-0.27301		0.550364	1.21528		-1.30751	-1.27842		-1.20791	-0.771431
	-0.0837732	-0.0751443		-1.18867	0.0129888		-0.296817	-0.202012		0.560012	0.463017		-0.433768	-0.386813		0.364888	0.300799
	-0.0910036	-0.0772323		0.107023	0.54486		0.929183	0.597808		1.28988	-0.000696425		0.176825	-1.26546		-0.647654	-1.21884
	-0.140676	-0.132907		0.751471	-0.456968		1.54523	-0.240001		0.90358	0.774822		0.907243	-1.31913		0.039078	-0.0936339
	-0.0996367	0.934141		0.203129	0.564732		-0.16133	-0.265304		1.39796	0.878482		-1.14232	-1.20587		0.250107	-1.1566
	-0.100365	-0.118516		-1.20115	0.3614		0.637925	0.532079		1.19014	0.653392		-1.26418	-0.520664		-1.21201	0.325413
	-0.114232	-0.137984		-0.521023	-1.37151		-0.272157	-0.329101		0.0246356	0.891741		-0.397819	-0.703624		-0.520195	-0.696779
	-0.116342	-0.0965408		-1.22449	-0.182972		-0.154529	-0.213569		0.881462	0.951467		0.149539	-0.19968		-0.0966845	-0.598906
	-0.0839163	-0.108248		0.0578035	-1.29669		-0.264671	-0.177241		0.629633	0.223445		0.116619	-1.13257		0.0105983	0.526654
	-0.156896	-0.138345		-0.423906	-0.493576		0.54793	-0.246199		0.844687	0.818944		-1.12281	-0.380408		-0.397219	-0.758812
	-0.042403	-0.0690508		0.603115	0.317838		-0.148692	-0.184778		0.703963	0.217673		-0.384705	-0.595009		-0.40988	-1.31997
	-0.129201	-0.0666698		0.12013	-0.151599		-0.251294	-0.259791		1.05378	0.930706		-0.6875	-0.0385596		-0.741633	0.267883
	-0.0581525	-0.0789462		-0.332288	0.245413		-0.240644	-0.219619		0.950196	1.2411		0.679689	-0.462517		-1.32391	0.221257
	-0.0414155	-0.0819923		0.682984	-1.29032		2.23818	-0.229577		1.01368	0.523153		-1.08721	-0.422201		0.827825	-0.427209
	-0.117059	-0.0962317		0.879409	-0.23139		0.474509	-0.198948		1.47824	0.350713		-0.473751	-0.0805697		0.194161	-1.11032
	-0.0819566	-0.125104		-0.465339	-0.23582		0.649905	-0.316084		0.727984	0.82697		-1.41422	0.00769372		-0.453055	-0.215405
	0.410527	-0.0985547		0.492823	-0.485392		0.759383	-0.254782		1.68126	1.34397		-0.823404	0.0794876		0.271751	0.56521
	-0.118617	-0.108525		0.594457	-0.189573		-0.223305	-0.208578		1.6005	0.802973		-1.29992	-0.189937		-0.476903	-1.2386
	-0.0690161	-0.0873048		0.0321181	-1.36757		0.507141	0.592637		1.57751	-0.322451		-0.473155	-0.76445		0.59756	-1.29784
	-0.0532406	-0.086879		0.239795	-0.432787		-0.229551	0.333561		0.577793	1.39116		0.148925	-0.263116		0.185739	0.485374
	-0.112397	-0.106156		-0.16975	0.26979		-0.202706	-0.173879		0.737376	0.995711		-0.327599	-1.24488		-1.20221	-1.29004
	-0.0774372	-0.0601396		-1.19553	-1.36959		0.792093	-0.161835		-0.108779	0.637939		-0.111985	-0.356847		-0.0345298	0.176912
	-0.0745573	-0.0741532		-0.15995	-0.42394		-0.196187	-0.157175		0.252735	1.02358		-0.188566	-1.21688		-0.16486	0.0387788
	-0.0341912	-0.136128		-0.0967945	0.990848		-0.198939	-0.241539		1.33596	1.26522		-1.14805	-0.445153		0.947723	0.400222
	0.307678	-0.124886		-0.35821	-1.30585		0.11927	-0.183998		1.44907	0.599626		-0.130382	-0.442831		0.0284615	-0.577185
	-0.114547	-0.0300711		0.386035	-0.221421		-0.221202	-0.270209		1.01148	0.698288		-1.06449	-1.15986		-0.312457	-0.131479
	-0.106837	-0.0863906		1.60971	-0.0194284		1.80418	-0.146474		1.84354	-1.06453		1.28793	0.0198424		0.855417	-1.23396
	-0.0726213	-0.0413051		-1.43167	-1.21894		1.28167	-0.201226		1.31683	-0.000140875		-0.267774	-0.959171		-0.290243	-1.21067
	0.991276	-0.0766565		-1.20363	0.378816		-0.235426	-0.220426		1.02276	1.4786		-1.26242	-1.23392		-1.14552	-0.150736
	0.920455	-0.0787206		-1.22073	-0.594417		-0.168388	-0.135576		-1.14731	0.874544		-0.101142	0.034262		-1.23699	-0.0259549
	1.26092	0.898613		-1.31931	-1.22609		-0.273239	-0.20232		0.252829	0.857306		-0.353731	-1.20535		-0.305736	-1.28409
	-0.0401035	-0.0683824		-1.24236	-0.207475		-0.2355	-0.19375		0.359991	0.309159		0.62803	-1.15363		-0.23619	0.505458
	-0.108843	-0.0914334		0.231572	0.200752		-0.257398	-0.187679		0.730415	0.892443		-0.417105	-0.272936		0.899416	0.184811
	-0.0594554	-0.154926		-1.07996	-0.513679		-0.0937971	0.537771		0.7635	0.121723		-1.11453	-0.054821		0.53318	-1.30344
	-0.10824	0.699298		0.918212	0.0628627		0.510947	-0.272049		0.985494	1.00118		-1.0998	-1.22959		-1.24231	-0.523742
	-0.0595186	-0.0864898		0.192343	-0.0871261		-0.173862	-0.209757		1.15187	1.31214		-0.349138	0.733988		-1.11549	0.515042
	-0.0658951	-0.108723		0.329307	-1.22468		-0.211038	-0.162327		0.372253	0.799649		-0.35738	-1.26709		-0.420221	-0.398111
	-0.0401037	-0.121701		-1.26112	-1.26926		-0.249001	-0.212477		0.645747	1.11198		-1.20014	-0.428771		-0.397905	0.0787667
	-0.0817284	-0.118187		0.444744	-0.0205249		0.951796	-0.260179		1.21913	0.819222		0.173961	-0.392283		0.0772861	-0.539734
	0.879997	-0.140945		-1.13501	-0.360607		0.771531	-0.263412		1.26878	1.67801		-1.15265	0.0641899		-0.281618	0.432836
	-0.0619411	-0.113443		-0.385619	-0.456495		-0.266244	-0.208522		0.746416	0.627599		-1.24403	-1.23133		-1.28375	0.112412
	0.771366	-0.0814607		0.117807	0.130536		0.590646	-0.191121		0.394911	0.986829		-0.24487	-0.447671		-1.32451	0.184959
	0.582278	-0.0690151		0.258697	0.408939		0.442621	-0.264241		1.24222	1.05562		-0.250457	-0.426713		0.603333	-0.118783
	-0.10498	-0.0908414		0.226336	-1.40004		-0.246349	-0.258084		1.00517	0.630924		-0.319306	-1.29192		0.134743	-0.327987
	0.570884	-0.136528		0.0229309	-1.2471		-0.214893	-0.233687		1.4329	0.186744		0.0593328	-1.26648		-0.630661	-0.29443
	-0.142662	0.965869		0.272225	-1.36179		-0.234388	-0.256897		0.22907	0.240353		-1.34232	-1.25046		0.276192	-1.21118
	-0.110944	-0.0788035		-0.365012	-0.257675		-0.24549	-0.222458		0.79593	1.30676		-0.317703	-1.27731		-1.2563	-0.264913
	-0.0815102	-0.104178		-1.17753	-0.547085		0.903021	-0.288657		1.53568	0.518166		0.0113961	-0.502796		-1.22242	0.537174
	0.534925	-0.0817018		-0.084868	-0.643927		-0.276988	0.493388		0.867176	1.08431		-0.576052	-0.894926		-0.109745	-0.16579
	0.777229	-0.0869136		-0.131992	0.0458371		0.626351	-0.222328		1.75438	0.811583		-0.472542	-1.3254		-0.482542	0.365062
	0.772127	-0.0544846		0.00563413	0.174275		1.08714	-0.0953481		1.37631	1.24168		-1.24015	-0.960981		-0.438809	-1.09015
	-0.0671561	0.360764		0.034213	-0.693842		-0.201266	-0.308798		0.476065	1.68738		0.119363	-1.36523		0.0759909	-0.543561
	-0.0959591	-0.0606935		-0.0757655	-0.536446		0.336943	-0.143301		0.938267	1.12046		-1.32549	-1.29098		-0.361272	0.0679563
	-0.150044	-0.100069		-0.521409	-0.618378		0.576639	-0.323916		1.18053	0.449024		-1.26219	-0.501691		-0.0181646	0.486832
	-0.0439161	-0.1045		-1.00917	-0.58718		-0.0439161	-0.172145		2.09986	0.770106		1.33193	-1.42026		-0.842416	-0.505788
	-0.0622008	-0.0956821		0.545619	0.0613969		0.700845	-0.270029		1.59903	2.02191		0.377715	0.241967		0.302712	-0.268553
	-0.118676	-0.0512696		0.406649	-0.708342		0.465435	-0.230593		1.99396	1.42639		-0.207759	-0.57371		0.425193	-0.0198454
	-0.122805	-0.0534657		0.111391	0.0219451		-0.288714	-0.205985		0.212736	-1.097		-1.36882	-1.19783		-0.685436	-0.413341
	-0.0931279	-0.0441913		0.0126779	0.411683		-0.158479	-0.168281		0.926581	1.45405		-1.17391	-0.089268		-0.275734	-0.180363
	-0.067372	-0.121469		0.597694	-0.318545		-0.216553	0.82297		-0.230858	1.14857		-0.220352	0.32548		-0.275354	-1.24003
	0.856959	0.794186		1.19788	-1.29941		1.18236	-0.282918		1.85349	0.36651		0.22864	0.671836		-0.417143	-1.30822
	-0.0862281	-0.0458602		0.444551	-0.135272		0.889551	-0.252466		0.672582	1.36863		-1.17662	-1.17982		-1.2322	-1.38105
	-0.176651	0.636027		-1.2576	0.741198		-0.208969	0.535767		0.861526	0.614322		-0.382717	-0.566945		0.404954	-0.601556
	-0.111096	-0.0348688		-0.236551	-0.942442		0.793209	-0.104606		0.261791	-0.991652		0.546931	-1.1393		-0.23555	0.769297
	-0.103379	0.933959		0.522521	-1.35229		-0.232232	0.819563		0.625038	-0.258648		0.00177309	-1.13467		-1.27132	-0.180988
	-0.0835054	-0.0654484		0.525296	-1.27259		-0.186311	-0.135989		-0.0136996	0.863376		-1.14303	-0.161003		-0.0606771	-1.10268
	-0.0563551	-0.0950014		0.222076	0.245449		-0.243026	-0.172497		1.03058	0.118798		-0.0240067	-1.16734		0.0170026	-1.11544
	0.907585	-0.0732649		0.355246	-1.20747		0.736913	-0.289079		1.77513	0.936891		0.0474805	-1.15556		0.42278	0.241228
	-0.0656827	-0.0978093		-1.22546	0.761372		-0.253598	-0.217589		1.28841	1.39233		0.75317	-1.30138		0.196859	-0.185346
	-0.0928136	-0.0999466		-1.25374	0.161856		0.734969	-0.272594		1.05856	1.13773		-0.205901	-0.0963318		-0.200738	-1.33687
	-0.0786742	-0.0466858		0.420947	-1.16226		-0.214655	-0.104235		0.942902	0.776296		0.74105	-0.0131886		-0.671633	-0.0576922
	-0.145135	-0.0790357		0.136576	0.0728752		0.194768	-0.239592		0.842785	0.512683		-0.794454	-1.35709		-0.34325	-0.561472
	-0.0991471	-0.0674622		-1.26244	-0.25246		-0.236874	-0.304237		1.05789	0.343343		0.0545842	-0.563077		-1.23044	0.297158
	-0.0842841	-0.0648245		0.18127	-1.28375		-0.16897	-0.211506		1.12569	0.688704		-0.593136	-1.21813		-1.33117	-1.3415
	-0.0503214	-0.0232886		1.12233	-0.0164669		0.830422	0.956008		1.04641	0.998078		-0.147196	0.0547138		-1.25611	-0.147974
	-0.0342027	-0.0281043		0.347427	-1.29624		-0.180095	-0.324548		1.33852	1.10142		-1.13422	-1.15076		-0.339514	-1.25832
	-0.0824066	-0.0515796		-1.3287	0.365053		-0.174472	-0.179968		0.54814	1.07091		0.51897	-0.401335		-0.361401	-0.41872
	-0.0722804	-0.0698152		-0.0842601	-0.365062		-0.275604	-0.197478		1.45026	0.225785		0.512368	0.356195		-1.15023	-0.410743
	-0.073871	0.790972		-0.30358	-1.25643		-0.235326	-0.248042		0.833388	0.975997		0.230266	-1.19868		-0.370978	-1.19341
	-0.0588003	0.941637		0.134118	-0.207767		-0.320539	-0.266981		1.15456	0.997482		0.158399	-1.16053		-0.578818	-0.180843
	-0.0866452	-0.0818698		0.616846	-0.04558		1.0503	-0.20727		0.174847	1.68558		-1.0724	-1.31596		0.112163	-0.123905
	0.508994	-0.154355		-0.0932381	-0.864346		1.52522	-0.274878		1.53359	1.12438		-1.32193	-0.366378		-0.0744823	-0.449735
	-0.0880867	-0.10188		-1.22923	-1.30219		0.571986	-0.158244		1.56245	0.810534		-0.393035	-1.01531		-0.456212	-1.14579
	-0.172122	-0.0858939		0.735843	0.140136		-0.192975	-0.308858		0.198678	1.45851		0.139044	-0.27195		-1.09676	-0.256662
	-0.101189	-0.0918423		0.587714	-0.456629		-0.34989	-0.182138		1.70218	1.32898		0.370048	-0.132002		-0.135841	-0.724957
	-0.149377	0.61055		-0.00982187	-0.258131		0.37767	0.465239		1.86232	1.04472		-0.558284	-1.27757		-0.254428	-0.102903
	-0.0784191	-0.0519868		-1.18407	-1.22923		-0.150786	-0.224346		0.00261963	-1.12259		-0.0489761	-1.26189		-1.22859	0.247689
	-0.0825651	-0.101955		-1.15881	0.298417		-0.274396	-0.130043		0.787812	0.48323		0.0685408	0.44368		-1.27048	-1.22466
	1.657	-0.0791319		-0.244671	0.227241		1.81355	-0.162088		1.7896	1.1318		-0.360505	-1.0626		0.553976	0.00952561
	-0.0962653	-0.0615634		0.444035	1.14878		-0.248505	-0.153908		1.31337	0.491394		-1.19818	-1.07761		-0.0502774	-1.11748
	-0.113697	-0.0668948		-0.191436	-0.397073		-0.295113	-0.265253		0.133954	1.27971		-0.514713	-0.502678		-0.544064	0.338495
	-0.0986549	-0.0747431		0.132293	-1.2081		-0.274868	-0.172956		0.956264	-0.472308		-0.620703	-0.457659		-0.0884063	0.00488665
	-0.0940831	-0.0659885		0.178777	-0.539158		-0.333677	-0.268736		1.54073	1.2694		-0.436746	-0.452753		0.357612	-0.489867
	0.752755	-0.0583671		0.299134	0.218051		-0.185108	-0.211289		0.739998	0.874626		-1.27864	-0.785719		0.0395581	0.0710026
	-0.114777	-0.074133		-0.0971715	-0.244218		0.363587	-0.21509		0.934537	1.38697		0.05786	-0.577227		0.24118	0.0985644
	-0.131935	-0.128326		0.575989	1.18453		-0.210194	0.427149		0.830708	1.27763		-1.23706	-0.598085		0.918309	0.0867421
	-0.150377	-0.118665		0.899085	0.0635877		-0.215524	-0.223057		1.10158	-0.4538		-1.27564	-0.387842		-0.872116	-1.37585
	0.831079	-0.145138		0.787231	-0.338969		-0.223232	-0.149935		1.7071	1.34547		-0.221444	-0.173176		-0.270846	0.110752
	0.890221	-0.0661446		0.56443	-1.35456		-0.190862	-0.257627		1.17662	0.904226		-1.18575	-0.44393		-1.33545	-0.42969
	-0.0479663	-0.154733		-0.491257	-0.0115019		-0.152669	0.327592		0.477923	1.6278		-0.399351	-0.716635		0.312601	0.620361
	-0.0878161	-0.109151		0.685507	-0.0789666		-0.171453	-0.223495		1.67274	0.987524		-1.16265	0.0405298		0.17014	-0.125255
	0.43753	-0.197437		0.786097	0.685216		1.41411	-0.172601		2.08651	-0.167011		-0.217428	-1.20349		0.97678	0.306389
	-0.06901	0.35672		0.246955	-0.409183		-0.26919	-0.287754		0.702672	0.615262		-0.0857494	-0.925814		-0.258459	0.0983691
	-0.143119	0.451116		-0.610277	0.147466		0.461729	-0.250219		1.21881	1.21525		-0.530877	-0.376476		-0.135481	0.0978749
	-0.0932702	-0.131516		0.608705	-1.1346		-0.130175	0.637691		-0.99383	0.996586		-0.822223	-1.29604		-0.930147	-1.22213
	-0.110873	-0.115903		-1.22132	0.188495		-0.20406	-0.216437		0.742247	-0.240919		-1.20086	-0.281336		-0.0929233	-1.24305
	-0.115594	-0.0772298		-1.27274	-0.405822		-0.326181	-0.361558		1.29944	-0.288473		-0.462268	0.115993		0.324838	-1.32776
	-0.0805672	-0.143503		-1.16161	-0.0942417		-0.229102	0.412183		1.57978	1.26782		-1.06125	-0.158423		-1.09461	-0.0134543
	-0.0841735	-0.0941885		-1.27451	0.344318		-0.191039	-0.203726		1.06603	-0.425164		-0.44236	0.272761		-0.387895	-0.132038
	-0.130024	-0.104111		-1.21828	-0.847537		-0.218286	0.271208		0.73222	0.396016		0.306742	-0.737589		-1.22297	0.00397187
	-0.0340144	-0.173405		-0.149562	-0.519662		-0.244704	-0.31141		1.4006	0.954475		-1.08733	-0.651062		0.312803	-0.0931744
	0.543524	0.857721		0.0669905	-0.283963		-0.21381	-0.222771		0.958042	0.257329		-0.1704	0.239057		-0.168816	-0.243278
	-0.148284	-0.0876744		0.0312948	0.266318		-0.31677	-0.213322		0.670274	1.06069		-1.22677	0.141147		-0.788728	0.121258
	-0.158539	-0.0925723		-0.528795	-1.27022		0.899209	-0.143772		0.447731	0.609159		-0.10004	-0.244802		-0.603737	-0.366481
	-0.157887	-0.0886787		-0.213701	0.248547		0.454058	-0.220913		0.209785	0.980497		-0.516803	-0.0309141		-0.174563	0.766846
	-0.12712	-0.0988961		-0.785451	0.252217		0.271362	-0.299078		1.526	0.0694013		-0.318358	0.110293		-0.151492	-0.0855829
	-0.0882956	-0.0992508		-1.34379	-0.66954		-0.232503	-0.258348		0.639766	0.767733		-1.33989	-1.33766		-0.593925	-0.0366647
	-0.110084	-0.113463		0.542982	0.16533		-0.152114	-0.212254		0.438623	0.472493		-1.1793	0.0874881		-1.20879	0.134782
	-0.0917851	-0.0409493		-1.16458	0.119879		-0.215184	0.588869		0.318137	0.73827		-0.112729	0.113671		0.651846	0.498081
	-0.117573	-0.00899756		0.18276	0.177623		0.595926	-0.126285		1.40819	0.546966		-0.380058	-0.268261		0.176715	-0.268824
	-0.10404	-0.120512		-0.0937982	-0.167379		0.532859	-0.251488		1.43668	1.05303		-0.447543	-1.24754		0.305271	-0.596209
	-0.144474	-0.117984		-1.21511	-0.408005		-0.260041	-0.247158		0.598491	0.442353		-1.15561	-1.18569		-0.319439	0.105822
	-0.111196	-0.143424		-1.34429	-0.424904		-0.187702	-0.195799		1.29544	0.150994		-1.28607	0.0473891		-1.3237	-1.32646
	-0.0590254	-0.0643773		-1.16906	0.278964		0.752698	0.535341		-0.0350438	1.15845		-1.23052	-1.28033		0.521647	-1.33559
	-0.0693734	0.9065		-0.677078	-0.32732		0.864897	0.744159		1.67237	0.80779		-0.505673	-1.25528		-0.546685	0.188418
	1.25124	-0.0765087		1.44777	0.107068		1.44491	-0.386634		1.34227	1.40454		1.37644	-1.3248		0.545696	-0.00420604
	-0.114629	-0.0734765		0.66355	0.0930984		-0.251242	0.232879		0.558809	1.17305		-1.315	-1.27558		-0.0107085	-0.926361
	-0.225335	-0.0649362		0.106909	-0.365369		0.235001	0.645625		0.632033	1.2198		-0.365682	-0.300372		-0.133458	-0.216029
	0.482274	-0.13133		-0.830353	-0.371		0.312732	0.670611		0.855341	1.69771		-1.31929	-0.474197		0.425248	-0.148453
	-0.10814	0.466918		-1.34829	-0.159559		-0.272841	-0.301648		1.21075	1.20176		-0.289901	-0.719199		-0.361744	-0.725506
	-0.105513	-0.116701		-0.0591527	0.143237		-0.200035	-0.304498		1.13092	1.05673		0.0554455	-0.64789		0.326375	-0.653063
	-0.115864	-0.0907979		-0.923292	-0.5449		0.223338	-0.280533		1.35917	0.824736		-0.798154	-0.357765		-0.0045787	-1.24541
	-0.0985989	-0.154341		-0.237052	0.182494		-0.232105	0.227983		1.32022	1.3801		-0.73637	0.213533		-0.487541	-0.597624
	-0.0783776	0.524106		0.503891	0.140934		0.403147	-0.36708		0.871972	0.568808		-0.704168	-1.37536		0.0223592	-0.0119237
	0.621829	-0.0461478		0.249901	-1.25178		-0.231119	-0.224289		1.3853	-1.16961		0.568556	-0.332437		-0.0245136	0.448553
	0.797059	-0.0905407		0.136294	-1.27785		0.646176	-0.212997		1.53195	1.08695		-0.411609	-0.42354		0.556085	-0.0719222
	-0.109696	-0.113091		0.19715	-0.263591		-0.198714	-0.300363		-0.368563	0.991736		-1.1669	-0.563121		-0.385129	-0.198057
	-0.115847	-0.0936742		-0.225399	0.167767		-0.268889	-0.226868		0.769758	0.862955		-0.125298	-1.18431		0.113647	-0.697669
	-0.124384	-0.121065		0.649063	-1.21669		-0.224141	-0.22673		0.622817	-1.11237		0.685731	-0.319229		-1.34496	0.567662
	-0.122712	-0.0954004		-0.227685	-1.22484		-0.283946	-0.145672		0.926044	-1.21354		-0.183217	-0.141256		-0.561098	-1.13159
	-0.0773343	-0.116024		0.117318	-0.338399		-0.300577	-0.266156		0.927181	0.608112		0.225718	-1.13565		0.232409	-1.16895
	-0.129875	-0.0746219		0.0387209	0.0665148		-0.227331	-0.276021		1.32184	0.943414		-0.556766	-1.18338		-0.579345	-1.15065
	-0.0666765	-0.0763117		0.307434	-0.0141017		-0.235164	-0.241353		0.923773	0.804766		-0.351037	-0.367103		-0.386781	-0.403971
	-0.149998	-0.115762		-0.462055	-0.598503		0.595163	-0.322909		0.615285	0.942401		-0.46509	-0.539598		-1.3824	-0.192512
	-0.0946644	-0.108728		0.539055	0.649138		-0.231845	0.637847		0.300801	0.638219		-0.235844	-1.19139		0.362282	-0.413212
	-0.145528	-0.0824617		0.386921	0.309994		-0.265382	-0.221709		1.30729	1.36286		0.223233	-1.34769		-1.36509	-0.462915
	-0.0649428	-0.0646051		-0.329865	-0.642244		-0.19294	0.767454		0.513172	0.335219		-0.346064	0.213282		-0.386432	-0.113901
	-0.133786	-0.0419278		0.333178	-1.32548		-0.324176	-0.316387		0.800179	1.05137		-1.21141	-1.25974		-0.536801	0.71049
	-0.0876721	-0.0863855		-1.31604	0.240404		-0.179952	-0.159459		0.663985	1.5519		-0.438207	-0.0806435		-0.4707	0.391362
	-0.170114	-0.0960673		0.40372	-0.422181		0.500673	-0.250017		0.208054	0.698429		-0.0783948	-0.308992		-0.5737	0.282122
	-0.101061	-0.12624		-0.145364	0.0720605		0.487439	-0.24806		1.65077	1.40552		-0.0403605	-1.26346		-0.546346	-0.610351
	-0.0408052	-0.173273		1.22061	-1.19968		-0.195983	-0.255131		0.280327	-0.257507		-1.21239	-1.25773		1.17721	-0.216881
	-0.039059	-0.0995018		-0.200208	0.388081		0.703286	0.676004		1.18267	1.54925		0.241475	0.0794587		-0.143546	-0.359571
	-0.0821072	0.713633		-0.13228	-0.505348		0.89348	-0.290707		0.991307	0.998122		0.437153	-1.19157		0.438284	0.175981
	-0.0462702	-0.0438594		-0.122099	-1.05752		-0.149252	-0.0940761		1.2225	1.42935		0.0243825	-0.760213		-1.2747	-0.751194
	-0.0933434	-0.154887		0.368103	-0.153232		0.502057	-0.292946		1.02561	0.799413		-0.491668	-1.11065		-0.499743	0.0403632
	-0.103561	-0.0901916		0.66515	-1.2097		-0.215069	-0.24191		1.4541	0.72245		-1.16272	-0.360409		0.198873	-1.23372
	-0.0620995	-0.129986		0.0945108	-1.12726		0.667161	-0.294978		0.657666	-0.218437		-1.21404	-1.23367		0.419988	-0.359639
	-0.138638	-0.116131		0.0119127	0.0779851		-0.24739	-0.277757		-1.32542	0.156809		-0.291676	0.0499381		-1.18219	-0.331349
	-0.119207	0.494095		-0.396232	-0.704516		0.481984	0.318547		0.869068	1.57304		-0.127036	-0.210822		-0.39158	-1.25391
	0.898531	-0.0803981		-1.33814	0.0380465		0.837973	-0.231829		1.49294	0.493539		-0.172008	0.42273		-0.290688	0.404016
	-0.0817413	0.64473		0.0774381	-0.640907		-0.17947	-0.251387		0.720528	0.700595		0.650451	-1.2765		-0.323816	0.454771
	0.979763	-0.0709087		0.375167	-0.420775		-0.264803	-0.263837		1.36986	1.01008		0.503187	0.00261424		-0.042804	-0.411448
	-0.171691	-0.102072		-0.162786	0.107917		-0.24381	-0.16525		-1.26148	0.285816		-1.18267	-1.14571		-1.27582	-1.28198
	-0.0651504	1.12937		-1.41404	0.517503		-0.15398	-0.151303		1.08052	0.743625		-0.214748	-1.22091		-1.229	0.607858
	-0.0564819	0.39625		-1.18373	-1.39519		-0.201119	0.600736		-0.175168	0.471658		-1.16132	-0.742828		-0.105834	0.324617
	-0.0744751	-0.0529072		0.493102	0.63619		-0.156685	-0.305843		0.390205	-0.959028		-1.27249	0.843082		0.0762778	0.878059
	-0.114058	-0.0875818		0.0652757	0.611741		-0.276896	-0.304288		0.782056	0.732538		-0.620099	0.141139		-0.18007	-0.296974
	-0.0754827	-0.0766559		-0.155871	-0.308182		-0.216367	-0.239081		-0.182005	1.08123		-0.122053	-1.1468		-0.164383	-1.3444
	-0.0935034	-0.0534204		-0.565562	-1.23672		-0.261631	-0.294906		1.30984	0.770714		-1.35175	0.10457		-0.0519928	0.0980894
	-0.0616103	-0.142107		-1.36008	-0.777045		-0.368482	-0.274036		1.12024	0.951737		-0.622155	-1.32437		-0.556155	-0.161358
	-0.082349	-0.0791687		0.0564825	0.678684		-0.221608	-0.172259		1.18104	1.19331		0.0391027	1.0702		-0.413398	0.277126
	-0.0516045	-0.108527		0.983979	-0.368084		-0.0974266	-0.263076		0.377734	1.34861		0.637486	-0.288018		-1.16455	-1.40797
	0.797685	-0.0888944		0.14086	0.0104577		0.685437	0.659461		1.49074	0.563363		0.154749	-1.18432		0.0995765	-0.438752
	-0.076265	-0.0623503		0.457137	-1.32465		1.04127	-0.178781		0.101714	1.39661		-0.0563765	0.347627		-1.19036	0.326687
	-0.0825463	-0.0624513		1.44003	-0.0999443		0.571776	-0.212016		1.50923	1.20847		0.501443	-0.0622629		0.880643	-0.532286
	-0.110103	0.659647		0.369459	-0.0629947		-0.214857	-0.224229		0.529342	1.22629		-0.142699	-0.0761849		0.48432	-1.25576
	-0.109546	-0.107982		-0.23517	-1.27369		0.795859	-0.230763		0.838627	0.186257		-1.18946	-1.20739		0.197082	-0.585089
	-0.0956695	-0.104845		-0.305505	0.535299		0.78277	-0.243407		0.777081	0.691021		-1.24414	-1.10355		-1.25812	0.871781
	1.12054	-0.122354		-1.26108	-0.180356		0.605476	0.278536		0.48623	0.815975		-0.371407	-1.27326		-0.38677	-1.31934
	-0.103321	-0.0653332		0.377496	0.335325		-0.266303	-0.246348		1.1994	0.925354		-0.0494916	-0.169271		-0.513773	-1.25115
	-0.122475	-0.110536		-1.16309	0.765471		-0.12742	-0.222179		1.0604	1.24276		-0.137675	-0.452686		-1.17059	-0.463755
	-0.111255	-0.0522564		0.711911	-0.349018		-0.281619	-0.222758		0.956549	0.325142		-0.304024	-1.28398		-0.272654	-0.680973
	0.988274	-0.0238616		1.0858	1.70673		0.474875	-0.0715848		2.15172	2.31999		0.894413	-0.630944		0.248064	-0.808133
	-0.122405	-0.114519		0.182042	0.269863		-0.294843	0.734596		0.934385	1.17328		-0.0867853	-1.0319		-0.1346	-0.210431
	-0.121715	-0.111743		0.6461	0.0502766		0.814853	-0.231255		1.35315	1.27315		0.107881	-1.16911		0.262774	-1.10247
	-0.131099	-0.101609		0.127908	0.279733		-0.350145	-0.161675		0.711002	0.394798		-0.899312	-1.21545		0.294879	-0.0117041
	-0.0940259	0.794733		-0.219319	-0.347562		-0.235567	-0.239993		1.21714	1.10157		0.961377	-0.21901		0.592697	0.622533
	-0.0677811	-0.103769		-1.2266	0.248022		0.994122	-0.180209		1.23452	0.717296		-0.009127	0.400741		-1.01741	-0.496615
	-0.113268	-0.0730213		0.490332	-1.33195		-0.282195	-0.191942		1.22997	0.27996		-0.506558	-1.26534		-0.095664	-0.180098
	0.55917	-0.0784778		-0.321188	0.404678		-0.306971	-0.222045		0.0624857	0.665496		-0.197048	-1.21501		-0.134103	-0.0860306
	-0.118221	-0.0319344		0.0867999	-0.525918		0.569861	0.634307		0.420641	0.629829		0.120214	-0.491606		-0.311469	-0.532285
	-0.133404	-0.127204		-0.472018	-0.841668		-0.343846	-0.230233		0.432765	1.10717		-0.286994	-0.762909		-1.25258	-0.895474
	-0.114972	-0.102203		0.219385	0.208795		-0.144124	-0.137952		1.23492	1.36767		0.215039	-0.201356		-1.24434	-0.328701
	-0.0829885	-0.159254		0.533218	0.288909		-0.230931	-0.328691		0.305578	0.480702		-0.155037	-1.30287		-1.14094	-0.194124
	-0.10686	-0.0659356		-0.442295	-0.324416		0.786858	0.6935		1.05032	0.807946		-0.260066	-1.18004		-0.0202261	-0.359492
	-0.0853781	-0.0955891		-1.33932	0.197389		-0.221243	-0.242383		-0.117696	0.793161		-0.0651259	-0.0517345		-0.187073	-0.125506
	-0.104246	-0.131591		-0.0270986	-0.00310345		0.640101	-0.358955		0.595141	0.784681		-0.0108126	-0.448384		-0.422438	0.471626
	-0.107732	-0.0941245		0.0958007	0.235316		-0.345387	-0.272995		1.55912	0.645438		-0.264558	-1.31537		0.0916378	0.0376337
	-0.0701774	-0.026419		0.222559	0.88943		-0.243032	0.749182		0.171376	1.42616		-0.303087	-0.385468		-1.22975	0.0794253
	-0.0757394	-0.0981213		-1.39418	-0.480299		0.524711	-0.177851		1.78489	0.881084		-1.24387	0.507082		-1.27667	-0.551794
	-0.126874	-0.0918207		-1.17503	0.104929		-0.209475	-0.21406		1.06126	1.10947		0.449338	0.185361		-0.172428	-1.2028
	-0.11477	-0.129446		0.542852	-0.346238		-0.230471	-0.234422		0.301429	0.890974		-0.54851	-1.30152		-0.287056	-0.0332327
	-0.110525	-0.0995701		0.113738	-0.0695226		-0.172991	-0.238537		-1.27088	1.48672		-0.216853	0.000276917		-0.384315	-0.117727
	-0.0842681	-0.0614909		-1.23256	0.887297		-0.25568	1.3262		0.636714	1.02843		0.551918	0.439249		-0.203865	-1.31794
	-0.128186	-0.074735		-0.274504	-0.863674		-0.233566	-0.215521		1.38468	1.2176		-0.24034	-0.0291269		0.0357581	0.226282
	-0.0724066	-0.171075		0.0586272	-1.29776		-0.291568	-0.320473		1.15514	-0.310965		-0.694853	-1.22641		-0.11039	-1.2662
	-0.0804884	-0.0637205		-0.400737	0.0662349		-0.215254	-0.233014		0.610797	0.666611		-0.410577	-0.678189		-1.20902	-0.405853
	-0.0691237	-0.122925		-0.339424	-0.461431		-0.285623	0.256345		0.256949	0.636718		-1.28098	-0.369714		-0.261609	-0.202845
	-0.144494	-0.143507		0.306602	0.136382		0.308508	-0.179277		1.04656	1.19853		0.479639	-1.17196		0.369804	-1.27275
	-0.122836	0.840659		-0.320416	0.458236		-0.200399	-0.22805		1.1554	1.1041		-1.18706	-0.287055		-0.293218	-0.451735
	-0.108002	-0.0761234		-0.591191	-0.0127008		-0.248879	-0.268293		1.21083	1.54395		-0.478624	-0.621987		-1.29109	-0.254595
	-0.0575383	-0.0832986		0.763217	-1.28318		0.759123	-0.388152		0.208503	0.72406		-1.18374	-0.313973		-1.18492	-1.26598
	0.966383	-0.0508882		0.724248	-0.510866		0.841496	-0.232369		1.96543	0.783622		-0.030715	-1.34362		0.374501	0.101821
	-0.0690678	-0.0963498		-0.124653	-0.668651		1.03102	0.27975		1.13143	1.17107		-0.47936	-0.728235		0.0399257	-0.301787
	1.04954	0.921329		0.451621	-1.28012		-0.116797	0.675615		0.843869	0.698059		-1.11345	-1.20173		-0.0539272	-0.245937
	-0.0774008	-0.0897504		0.533448	0.444997		-0.166818	-0.300866		0.102582	1.31165		0.133575	0.138625		-0.0253965	-1.28001
	0.779772	-0.137209		-1.26889	-0.239876		0.715951	-0.183258		0.867022	0.353595		-0.32639	-0.246165		-1.30974	0.286494
	-0.105861	0.734154		-1.34395	-0.365159		-0.157193	-0.193458		0.402687	0.111175		-1.20414	-0.334554		0.123925	-1.20175
	-0.0924148	-0.0590138		0.701102	0.0645589		0.570141	-0.19817		1.47069	0.119711		-0.338776	-1.16626		0.310493	0.41465
	-0.0963459	-0.0404453		0.1829	0.0441725		-0.274567	-0.238655		0.901069	0.469182		0.329968	-0.417539		0.179693	-1.18654
	0.840574	-0.0878718		-1.28604	-0.423738		0.746713	-0.279962		1.24771	0.953296		-0.100503	0.116941		-1.20939	-0.502778
	-0.148948	-0.120887		0.241985	-1.3066		-0.227841	-0.27849		1.56291	-0.226479		-0.484493	-1.20263		-0.497328	-1.19847
	-0.162878	-0.0642201		-1.34664	0.100095		-0.341759	0.501159		0.800859	0.893691		-0.266861	-0.497414		0.121952	-0.125954
	-0.0947723	0.527677		-0.512959	0.0780659		-0.285346	-0.247879		1.29131	1.30769		-0.441591	-0.681281		-1.30103	-0.273088
	-0.0846779	-0.0872332		-0.096079	0.372587		-0.189289	-0.249116		0.520882	1.01417		0.902839	-0.13478		0.407543	-0.571699
	-0.0895245	-0.0899479		0.533666	0.303218		-0.25721	-0.192866		1.22986	0.84977		0.378205	-0.432474		0.228813	-0.527094
	-0.063744	-0.0803366		-0.388283	0.171126		0.677755	0.520503		0.163494	0.518874		-0.283012	-1.28293		0.218873	-0.0712048
	-0.0996979	-0.0924401		1.46617	0.143502		2.07912	-0.309499		2.27463	1.41541		0.252377	-0.370956		1.11436	-0.360355
	0.621032	-0.0670927		0.369265	0.141241		0.872268	-0.221212		0.852272	1.30507		-0.0544869	0.410377		0.251018	-0.638664
	-0.0824712	-0.116291		-0.318527	0.0799961		-0.258223	0.297753		1.06106	0.940601		-0.0647015	-1.20473		-0.599642	-0.70279
	-0.0671314	0.594274		-1.19459	0.381032		-0.175396	0.392683		1.3446	1.32725		-1.09957	-0.234489		-0.030578	0.17421
	-0.0636328	-0.0960943		0.101549	0.332517		-0.2102	-0.259449		1.04283	1.00037		-0.562218	-1.07883		-1.22972	-0.274561
	-0.11873	-0.102826		-0.0139191	0.203814		-0.26952	-0.208409		1.11232	1.15195		-0.550874	-1.23563		-0.746498	-0.603852
	-0.0912272	-0.077734		1.22399	-1.24975		-0.0975536	-0.191679		1.24569	-0.00570042		-1.08013	0.0453033		-0.0451593	-0.0559767
	-0.0928958	-0.0591393		-1.37903	-0.335659		0.298349	-0.231629		0.924435	1.14225		0.460019	-1.26146		-0.672745	-0.277634
	-0.0916535	-0.14212		-1.31381	-0.168174		0.449016	-0.250326		1.33691	0.208768		-1.26014	-0.178197		-0.000119529	1.01567
	-0.107004	-0.0864266		0.766199	-1.35038		-0.238512	-0.227301		1.36609	0.527002		-0.421248	0.055579		-0.50661	-0.459069
	-0.0900275	0.573337		-0.421741	-1.35401		-0.212039	-0.183943		1.01564	0.5064		-0.303374	-0.574888		-1.23127	-0.167061
	0.893195	0.462709		0.415655	0.707521		-0.292286	-0.301954		1.33307	1.1138		0.16896	0.0605217		0.151287	-0.204942
	-0.0910918	-0.160808		0.548275	0.631544		-0.167385	-0.26673		1.00078	0.318017		-0.108368	-0.217681		0.340574	-0.149399
	-0.0254785	0.627963		-1.35097	-0.147017		-0.213994	-0.277629		0.747001	1.15824		-1.25143	-1.29902		-1.30562	0.219331
	-0.0472769	-0.0627007		0.269187	0.589871		-0.246493	-0.269736		0.877331	1.75967		-0.610898	-0.7652		-1.35516	0.626244
	-0.0621163	-0.0475226		-0.212479	-1.05083		-0.170221	-0.229963		0.364836	0.934653		-0.241818	-1.04198		0.960478	0.189496
	-0.114899	-0.101578		0.357367	-0.0587216		-0.276649	0.452434		1.1183	0.657706		-0.394964	-1.38831		0.350968	-0.497398
	-0.0736868	-0.0658967		0.2055	-0.448878		-0.176982	-0.190125		1.02178	-0.00780189		0.265956	-1.11119		0.19047	-0.444469
	-0.137451	-0.0788243		0.11094	-1.15935		-0.189101	-0.206475		1.0479	0.340005		0.248407	-1.11283		0.0895582	-1.23594
	0.819361	-0.113539		-1.34283	-1.24765		-0.309371	-0.198641		0.825928	0.0797394		-0.356253	0.162734		-0.242978	-0.288226
	-0.0930857	-0.0619063		-0.265747	0.604663		-0.23756	-0.221641		1.01206	-0.0703862		-0.613233	-0.198488		-0.616246	0.230226
	-0.0809537	-0.0970088		-1.25751	-0.18333		-0.283415	-0.314598		0.634148	0.769517		-1.18187	-0.611633		-1.15239	-0.556424
	-0.0663074	-0.0615922		-0.406285	-0.175261		-0.250094	-0.174573		0.489512	0.689479		-1.31147	-1.17585		-0.363058	-0.543151
	-0.0422737	-0.108481		0.466015	-0.873304		-0.250277	-0.255663		1.20329	1.28196		-1.12625	-0.61731		-0.299067	0.134026
	-0.100772	-0.102203		-0.484374	-0.806526		-0.268755	-0.217709		0.236222	1.52683		-0.0981495	-0.226229		-0.0670123	-0.502204
	-0.145952	-0.0598113		-0.411105	-0.423888		-0.278976	-0.251074		0.368843	0.648224		-1.33771	-0.390694		-1.25168	-1.24869
	-0.117244	-0.0619898		-0.0533958	0.312435		-0.223588	-0.221501		1.01083	0.59008		-1.22769	-0.678842		-0.0969577	0.422418
	-0.0891803	-0.124551		0.280514	-0.45303		-0.238431	-0.205131		1.13574	0.2882		-0.524722	-0.713903		-0.00813162	-0.805903
	-0.107951	-0.104653		-0.275859	-0.309609		0.350325	-0.169804		1.28217	0.765674		0.0688077	0.266086		-0.186578	-0.33122
	0.320976	-0.0915094		0.203699	0.106964		0.179374	0.60921		1.46426	1.58328		0.241373	-0.0821278		0.205259	-0.0109792
	-0.1559	-0.0859049		-0.163588	-0.332864		-0.209233	-0.251934		0.96363	0.847418		-1.20867	-1.13783		0.374289	-1.25298
	-0.115782	-0.116815		0.196291	0.327521		0.226359	0.457273		0.978575	0.868197		0.689599	0.44114		-0.368072	-0.206785
	-0.103981	-0.132741		-0.0984849	0.307182		-0.22451	-0.185		0.247405	0.598699		-0.48586	-1.29338		0.371678	-0.541742
	-0.040501	-0.130125		-1.28988	-0.247232		-0.166931	-0.277181		1.12439	1.24853		-0.168075	-1.33041		1.01029	-0.448211
	-0.106652	-0.157085		-0.111484	-0.104313		-0.35556	-0.291486		1.00354	1.23472		-0.630516	-0.827461		-1.39135	0.459653
	-0.108947	0.499775		-1.37178	-0.130623		-0.206088	0.433544		0.622069	0.941335		-0.0906516	-0.294011		0.0962205	0.144985
	-0.0934617	0.523803		-0.267573	-0.372846		0.50057	-0.215672		1.20416	1.55965		-1.23857	0.435606		-1.25992	-0.0324458
	-0.0971382	-0.0551673		-0.746847	0.45352		-0.352968	-0.120554		0.714358	1.2975		-0.238608	-0.479228		0.180356	0.258297
	0.820678	-0.117581		-1.21936	-0.024484		-0.259191	-0.246443		0.846146	1.48213		0.650666	-1.22843		0.736971	-0.417414
	-0.0828559	-0.0984528		-0.214403	-0.205824		0.267911	0.492489		1.20879	0.547953		-0.353164	-1.24949		-0.160492	-0.576544
	-0.168202	-0.0980427		-1.41927	-0.482821		-0.258984	-0.230463		-1.29663	0.155333		-1.23077	0.0955036		-0.163241	0.00986592
	-0.132372	0.407303		-1.19349	0.408706		-0.290712	0.232045		0.976003	1.28273		-0.466427	0.123498		-0.506597	-0.172553
	-0.102212	-0.098148		-1.16799	-0.0419946		-0.201084	-0.24846		1.75738	0.673827		0.0212369	-1.28472		0.479076	-0.574854
	-0.0335714	-0.0659918		1.1657	0.0902168		0.424508	-0.317536		1.12468	1.57223		0.08293	-0.248777		-0.233726	0.308771
	-0.0302226	-0.0833152		0.528408	0.339387		-0.219755	-0.233776		1.37249	0.111644		-0.209191	-1.4211		-0.247922	-0.345165
	-0.0872471	-0.101926		0.413728	-0.184311		-0.237487	-0.174724		0.278444	-0.122684		0.734251	-1.28037		-1.33131	-1.34201
	-0.0746592	0.505605		0.544983	-0.123636		-0.102656	0.368003		1.39754	1.15919		-0.285881	-1.31004		-0.224385	0.474069
	-0.111679	-0.105611		0.26068	-0.218654		-0.286268	0.478297		0.343295	1.22904		0.937151	0.225972		-0.42204	-0.588762
	-0.114991	-0.0542495		0.221239	-0.428283		-0.256107	-0.217644		0.758008	0.739673		-0.564942	-0.491417		-1.3511	-1.30408
	-0.127569	-0.0675228		0.195885	-0.0398898		-0.229523	-0.244269		-0.186203	1.32481		-0.103935	-0.31925		-0.221773	-0.362919
	-0.0735143	0.611472		-0.0323804	0.528084		1.4833	-0.314514		1.93196	1.41811		-0.571871	-0.534623		0.999982	1.02632
	-0.114076	-0.083025		0.0142555	0.41525		0.277513	-0.261377		1.25107	0.887317		-0.748224	0.501917		0.0623465	0.446549
	-0.0749111	0.56681		0.495081	0.312332		-0.221588	-0.191168		1.44543	1.34191		0.29318	-1.27976		-0.128659	0.15024
	-0.0360982	-0.071986		0.0026049	-0.473009		-0.161731	-0.213303		1.24465	0.927799		0.132645	-0.445044		-1.00297	0.405063
	0.62346	-0.0855712		-0.664162	-0.13797		0.414464	-0.312457		1.09357	1.10615		-0.0915472	-0.600905		-0.234784	-0.11494
	-0.0720525	-0.098017		0.826717	0.220663		-0.283193	-0.237607		1.5001	0.715724		-0.331778	-0.456324		0.122867	-1.27774
	-0.0918392	-0.111006		-0.432612	0.299423		-0.126356	-0.233162		0.882166	0.632284		0.316532	0.422486		-0.382343	-0.201844
	-0.101743	-0.12718		-0.570345	-0.377778		0.544847	0.61231		1.48165	0.623239		-1.16014	-1.22946		-0.614948	0.0578964
	-0.0764812	0.538191		-0.0574916	-0.79838		-0.237622	-0.256885		0.850006	1.27457		-1.19567	-0.605508		0.42523	0.655181
	-0.0795173	-0.113547		1.23049	0.433461		1.44204	-0.300634		1.20167	0.577067		0.575273	-1.26383		0.0791103	-0.572918
	-0.100293	-0.0839452		1.13898	-0.539535		-0.288317	0.586265		1.81225	0.565016		0.0996294	-1.25785		0.696327	0.746607
	-0.0801668	-0.110318		-0.566021	-0.0476824		-0.204992	-0.172872		0.900326	0.973046		-1.23645	-0.439677		-0.370835	-0.479363
	-0.0435769	-0.170008		0.325819	0.31306		-0.287059	-0.216391		1.31571	0.568453		-1.3062	-1.097		-1.33721	-1.31731
	-0.136174	-0.0738908		-0.493735	0.144779		-0.249529	-0.230483		1.29207	1.49787		-0.43278	-0.236922		-1.22426	0.0760637
	-0.0787804	-0.0814668		-0.340353	-0.40786		-0.249193	-0.19465		1.26906	1.17878		-1.31267	-1.20083		-0.215371	-1.21973
	-0.102155	-0.101616		0.214675	-0.0372544		-0.177387	-0.217421		1.05996	0.865873		0.203227	0.511596		-0.353273	-1.1594
	-0.0876695	-0.0679033		-0.32112	0.706341		-0.181393	-0.29542		1.44304	0.368784		-0.612081	-1.30871		-0.661572	-1.40498
	-0.10532	-0.0167786		-1.25585	-0.100062		-0.125403	-0.228067		0.721135	1.44323		0.235755	0.132219		-1.14133	-0.306749
	-0.106002	-0.0727053		0.00938444	0.0447368		0.603721	0.297477		0.0565946	0.854101		-0.47989	-1.32741		-1.30568	-0.27726
	-0.0874298	-0.155249		-1.27316	0.035149		-0.28718	-0.248114		0.474271	0.661932		-0.0247178	-1.28781		-1.31232	-0.644407
	-0.0774394	-0.0827989		-0.213007	-0.512993		-0.232289	0.594248		1.34287	1.14998		-0.272222	-1.15388		0.440923	-0.367538
	-0.0728758	-0.0766589		-0.0569568	-0.18721		-0.244254	-0.272357		1.19904	1.52376		0.423111	0.0566925		-0.566132	0.347698
	-0.101398	-0.11868		-0.354013	0.0968838		-0.286362	-0.203988		0.678238	1.00161		-1.22279	-0.160946		-1.32749	-0.237358
	-0.0960724	-0.0816155		0.107659	0.299802		-0.283335	0.434632		0.62539	0.889197		-0.376414	-0.117393		-0.685831	-1.29008
	-0.0968667	-0.0999693		0.430964	0.269567		0.334882	-0.263558		0.970402	1.34255		-0.0301569	-0.252277		-0.662897	0.0979259
	-0.120692	0.752037		-1.25195	-1.26375		-0.225712	-0.266341		1.31587	0.967303		-1.28062	-1.1256		-1.31717	-1.15468
	-0.061737	-0.0266191		0.160425	0.368275		-0.24101	0.647352		0.824062	1.15366		-0.379445	-1.17473		-0.58197	0.127924
	-0.160108	-0.0689089		-1.33825	-0.26281		-0.26333	-0.255271		-0.301112	0.0339692		-1.35181	-0.601536		0.487521	-1.34327
	-0.0402219	-0.0697374		-0.234823	0.00257153		-0.247191	0.520996		-0.214682	1.40035		-0.178473	-0.514504		-1.2671	0.892567
	-0.0738842	-0.0847132		-0.491335	-1.20456		-0.229002	-0.203988		1.54825	0.373413		-0.0304838	-1.2118		0.088896	-0.180193
	-0.114638	-0.0627268		-0.309401	0.00657909		-0.297957	-0.258467		0.725236	1.07203		-0.381565	-0.366583		-0.170862	-1.15213
	-0.057749	-0.0411781		-0.345248	0.234045		0.596714	-0.184935		1.38102	0.256767		-1.27761	-1.25521		-0.323749	0.305728
	-0.0685389	-0.0901794		0.188204	-0.356693		-0.229584	-0.210804		1.10793	0.998909		-0.0379788	-1.18537		-1.39714	-1.10541
	-0.0434443	0.846874		-1.27418	-1.20773		-0.280829	-0.277014		0.410706	1.21123		-0.88399	-1.02699		-1.15941	-0.222808
	-0.0528931	-0.110702		-0.0912055	-0.297441		-0.216453	-0.264246		0.935627	0.107896		-1.28784	-0.270399		0.237884	0.0910317
	-0.0700391	-0.0925331		0.62641	-1.32607		0.491336	-0.280955		1.26984	1.41325		0.12782	-0.124369		0.147456	-0.128793
	-0.0966247	-0.135912		-0.435457	-0.807265		-0.273137	-0.299582		0.0768525	0.753404		-1.25665	-1.22109		-0.335986	-0.78212
	-0.102205	-0.0916935		0.134423	0.370226		-0.199851	-0.260437		1.09047	1.55981		-0.408846	-0.572327		-0.313854	-0.225564
	-0.0631427	-0.115623		0.136707	-1.25799		-0.111842	-0.238626		1.08148	0.817532		-1.1164	-0.481874		0.226464	-1.19099
	-0.0626889	-0.108234		-0.208576	-0.296364		-0.282362	0.597183		0.998106	-1.15276		-0.0353777	-0.270613		0.464798	-1.23853
	-0.0832053	-0.125368		-1.39916	-0.420323		0.610561	-0.207644		0.0581028	-0.424691		0.484516	-0.38869		-1.33246	-1.30723
	-0.130788	-0.103018		-0.641258	-0.00573485		-0.250879	-0.210485		1.09471	1.23304		-1.28213	0.0735072		-0.38209	-1.30495
	-0.0432321	-0.10159		-0.0216433	-0.521338		-0.209097	-0.269242		0.481829	0.855713		-1.08609	-1.20961		-0.211342	0.0348012
	-0.128819	-0.079352		-0.00694142	-0.380259		-0.331652	-0.338596		1.13239	1.93378		-0.119148	-0.840545		0.347181	0.0252456
	-0.111033	-0.130281		0.612708	-0.128152		-0.356	-0.249132		1.09055	1.35434		0.0999271	-0.348089		0.946562	-0.462587
	-0.102772	-0.0947418		-1.24786	-1.30047		-0.129536	-0.159907		0.663369	1.02544		0.418701	-1.16165		-0.0130053	0.243297
	-0.099383	0.329085		-1.41089	-0.777345		-0.214355	-0.314693		1.27494	1.17512		-0.153985	-0.114104		-0.556847	0.00115258
	-0.122962	-0.15348		-0.489044	-0.185193		-0.227996	-0.205031		0.619786	0.971884		-0.340471	-0.0387228		-0.340004	-0.132936
	-0.0867258	-0.0580794		-0.128636	0.245333		-0.148059	-0.214699		0.32537	0.823457		-0.14688	-0.091733		-0.208884	-0.139457
	-0.0746667	-0.151069		-0.165487	0.985537		-0.236839	-0.274414		0.415083	0.876093		-1.22225	-0.143948		0.23305	-0.789381
	-0.0977111	-0.0394469		0.193143	-0.461503		0.36748	-0.282942		1.27479	-0.462074		-0.235556	-0.104653		-0.239501	0.0176574
	-0.0752194	-0.113214		0.326715	-0.0637476		-0.225658	0.265544		0.993119	0.743586		-1.28022	-0.865561		-1.17672	0.291105
	-0.0560281	-0.0915094		-1.1792	-0.846494		-0.196396	-0.112807		1.42905	1.4736		-0.293443	-0.689955		-0.255081	-0.517826
	-0.120808	-0.0789199		0.260009	0.742354		-0.245977	-0.268609		1.04476	0.854529		0.112006	-0.456599		-1.32953	-0.504319
	1.36808	-0.117835		1.80336	0.154916		1.18731	-0.238879		-1.0835	1.08814		-0.90397	-0.200237		0.488615	-1.34921
	-0.102781	-0.105886		-0.407851	0.39718		-0.280562	-0.155807		0.15403	0.715098		0.209879	-1.19053		-0.445599	-0.0438294
	-0.0718751	-0.10776		-0.609663	0.138641		-0.255183	-0.274913		1.12482	0.255177		-0.140608	0.223661		0.372045	-0.285031
	-0.0715853	-0.0882497		-0.305623	-0.383408		-0.289329	-0.23161		0.198036	0.138268		0.51797	-0.0466914		-1.32927	-0.8332
	-0.07981	-0.105136		-0.637159	-0.473583		-0.217716	0.519997		1.36337	1.02862		-0.468441	-1.19236		-0.583791	-1.24042
	-0.0857493	-0.0610591		0.0934706	0.0993492		1.58627	-0.228387		1.52249	0.670018		0.179311	-0.462777		-1.00157	-0.0802211
	0.562099	-0.0799955		-0.53387	-0.0435417		-0.271732	0.582554		0.612512	0.600776		-0.543741	0.0245073		-0.704073	-0.161829
	-0.131498	0.548602		-1.2884	-0.0307381		-0.216722	-0.266829		0.830328	0.274047		0.120107	-0.590019		-1.29257	-1.34821
	0.723635	-0.100064		0.178971	-1.08458		-0.251432	-0.148362		0.430065	-1.15515		-0.536488	-1.13376		-0.130961	-1.12263
	-0.0640057	-0.0765111		0.155127	-0.676239		0.815444	-0.269532		1.38478	1.09785		0.246697	-1.27587		0.422455	0.33794
	-0.0737947	-0.0822176		0.320149	-1.24744		0.882116	-0.266494		2.02325	1.16152		0.761353	-0.108482		-1.17554	0.379792
	-0.0867237	-0.0891705		-0.183257	-1.28275		-0.234811	-0.19314		1.68492	1.10316		-1.33152	-0.478202		-0.342641	-0.476598
	-0.105426	-0.0662513		-1.23334	0.401589		-0.163157	-0.21785		1.22843	1.05313		-1.2036	0.0828072		0.256276	-1.29138
	-0.155405	-0.0630882		0.505824	-1.09715		0.927835	-0.126176		1.73113	-0.987094		-0.7282	0.313278		0.153165	0.0565379
	-0.0714755	-0.041818		-0.38527	0.152622		-0.11916	-0.224543		0.818598	0.336391		0.276122	-0.238051		0.428467	0.419462
	-0.106074	-0.121204		0.0771774	-0.490007		-0.251625	-0.3067		1.05191	0.795636		-1.21608	-0.289813		0.021746	-1.20512
	-0.0980659	-0.104019		0.684824	0.498712		-0.19598	-0.162212		1.03317	1.29766		-1.11103	-1.21118		-0.297469	-1.36788
	0.693512	-0.0977749		-0.131999	0.276044		0.962049	-0.237236		0.632124	0.727538		0.540335	-0.0494489		-1.16183	-0.170479
	-0.140443	-0.0788069		-0.120488	0.563215		-0.186297	-0.327359		0.759359	1.34323		-1.23451	-0.27387		-0.555397	0.0367813
	-0.0951201	-0.0598685		-0.266394	-1.20215		-0.274064	-0.179415		1.15366	-0.284594		-0.114254	-1.22187		-0.235826	0.290881
	-0.143387	-0.126828		-0.684565	-1.16542		-0.306786	-0.251989		0.423411	0.761645		-0.581455	-1.26537		0.400166	-0.354591
	-0.122563	-0.103895		-0.0425441	0.0923393		-0.127852	0.168357		0.980579	1.01529		-1.12791	-1.35257		-1.099	-0.559899
	-0.120356	-0.116745		-0.50446	0.908536		-0.190076	-0.208757		-0.316497	0.832496		-1.21021	-0.188102		-1.25685	-0.276085
	-0.11102	-0.0989478		0.66411	0.322009		-0.272297	-0.321781		0.560619	0.638886		-0.264894	-1.20861		-0.334967	-1.38116
	-0.0929639	-0.133905		-0.321665	-1.22325		-0.250492	-0.185516		0.904987	0.296059		-0.205598	-1.20523		-0.302817	0.536315
	-0.103049	0.735423		-1.07007	-0.409647		-0.174439	-0.311821		0.97759	0.93776		0.699226	-1.1627		-0.0113563	-1.15431
	-0.0856963	-0.124323		-1.27773	-1.2988		-0.173808	-0.267694		1.04618	0.566106		-1.13733	-1.31942		-0.281232	-1.30099
	-0.0910789	-0.0743367		0.388326	-0.539465		-0.236591	-0.220951		-0.355846	1.07435		-1.25275	-1.14395		-1.24672	-0.0837347
	-0.148128	-0.0661633		-0.518513	0.383123		0.708088	-0.158709		1.71406	0.943079		-0.398611	-0.226659		-0.345442	-0.448334
	-0.083231	-0.104136		0.456089	-1.35969		-0.271637	-0.179017		1.22251	0.755994		0.232719	-1.25031		-0.593935	-0.336067
	-0.113129	-0.110584		-0.142823	-1.29468		0.11989	-0.186271		1.28774	-0.140643		-0.15334	-0.155989		-0.644249	-0.133361
	-0.101275	-0.0824554		-0.259239	-1.26893		0.392946	-0.239071		1.36419	0.559887		-0.1609	-1.09531		-0.0873204	-0.284092
	0.967147	0.310776		-1.04704	0.137969		-0.236975	-0.321263		1.48877	1.09841		-0.062086	-0.815955		1.04579	0.523929
	-0.114031	-0.141863		1.2429	0.140215		1.58913	-0.204847		1.96143	1.2832		0.437764	0.320642		0.232153	0.695785
	-0.0734062	-0.0755064		-0.618293	0.556357		-0.196992	-0.18835		1.64983	1.26354		-1.24737	0.112346		0.0633604	-1.12662
	-0.115077	-0.0697951		1.10782	-0.0107782		0.600773	-0.267296		0.459142	1.49239		-1.08948	-1.2389		-0.394005	0.471945
	-0.146141	-0.0915195		-0.414074	-1.24709		-0.251802	-0.246158		0.937331	1.49893		-0.266119	-1.16648		-0.421068	-1.21873
	-0.0985773	-0.11758		0.746908	-0.15123		0.485548	-0.235161		1.23351	1.8762		-0.0956783	0.330002		0.150302	-0.45693
	-0.138712	-0.0871151		0.000950459	0.371482		-0.248011	-0.269973		1.11666	1.29422		-1.14853	-0.450681		0.286355	0.0527402
	-0.10417	-0.0806831		-1.34571	0.131479		-0.190246	-0.170666		0.96963	1.18254		-1.30336	-0.253835		0.425292	-0.337087
	-0.0670314	-0.0832737		0.11729	-0.470255		0.480379	0.673199		1.2837	1.02817		-0.489697	-1.12095		-0.596659	0.137489
	-0.0916953	-0.0797599		-1.24808	0.24429		-0.236105	-0.208863		0.765487	0.970697		0.0920354	-1.3277		-0.358122	0.447715
	-0.0602899	-0.0863508		-1.32531	-1.13462		1.46313	-0.185509		1.63709	-0.194085		-1.15689	-1.19205		-1.26695	-1.24883
	-0.0364963	-0.0665406		-0.308101	-0.308854		-0.274492	-0.179024		0.605083	1.1654		-0.332549	-0.352554		0.382105	0.832934
	-0.0819645	-0.0751452		-0.435232	0.477311		0.773845	0.859192		0.911482	1.5239		0.519945	-1.14379		-1.26347	-0.602748
	0.76267	0.837229		-1.19473	0.211721		0.730584	0.70666		0.438766	1.17552		-0.316906	0.261233		0.130202	-1.1599
	-0.0876572	-0.0663438		-0.67105	-0.133614		-0.20953	-0.187162		1.38085	0.796089		0.829579	-0.0975573		-0.632864	-1.1541
	-0.0608883	-0.121406		-1.15338	-0.37902		-0.246275	-0.258177		-0.0758604	1.15852		-1.11271	-1.25585		-0.170133	-0.00699798
	-0.0451334	-0.0691964		0.0579777	-0.592879		-0.244601	-0.248488		1.51146	0.791753		-1.23722	-0.561479		-0.243268	-0.156566
	-0.0972284	-0.087406		0.282216	0.0383231		0.57949	-0.212161		0.701438	0.91081		-0.487119	-0.262202		0.424803	0.521461
	-0.097654	-0.113691		0.00575445	-0.197586		-0.242161	-0.166272		0.447697	-1.09161		-1.18002	0.388211		0.0537816	-1.24668
	0.774183	-0.083798		0.333766	-0.483098		0.359393	-0.293952		0.650119	1.20677		-0.0809845	-1.25725		-0.000679465	-0.147839
	1.18562	-0.0540217		-1.24119	0.0425349		-0.341983	-0.224347		0.162293	0.329612		-1.08944	-1.27833		-1.00602	-0.00259006
	-0.0997804	-0.107839		-1.0875	0.325143		-0.174616	-0.275298		0.014148	-0.00149523		0.14975	-1.22368		-1.15413	-0.0208073
	-0.0925617	-0.0893511		-0.42131	-1.3991		-0.184923	0.481267		1.30391	-0.142175		0.230752	-1.23572		-0.264592	-0.55597
	-0.183908	-0.130279		-0.352337	-0.620629		0.58203	-0.346916		0.942676	1.16727		-1.23599	-0.492917		0.307024	0.563089
	-0.0850232	-0.117518		-0.033598	-0.19536		-0.238895	-0.283197		1.38327	1.08953		-0.53966	-1.26445		-0.240915	-0.206901
	-0.0764891	-0.129819		-1.37986	-0.270172		-0.244772	0.713002		1.57487	-0.172216		0.0722483	-0.372405		0.0856661	0.23937
	-0.0996824	-0.126876		-0.728319	-1.33024		-0.14463	-0.205978		1.0563	0.538056		-1.21217	-1.21579		-0.0745188	0.0307776
	-0.125892	-0.111048		-1.31111	-1.272		-0.254037	-0.167419		0.628371	0.593307		-1.2609	-1.08528		-0.212786	0.189467
	-0.140512	-0.0882142		-0.312294	-0.00677046		-0.210053	-0.268421		0.495438	1.25264		-0.351976	-0.473177		-0.0276095	0.0261708
	-0.0717313	0.565634		-0.422135	0.0655207		-0.19402	0.49245		1.27667	0.671333		-1.20749	-1.17519		0.325295	-0.234544
	-0.0488329	-0.0807118		0.919138	-0.547758		0.684733	-0.23498		0.438855	1.04877		0.0736432	-1.28546		0.751957	0.200484
	-0.101309	-0.0580674		0.266161	-1.25639		-0.225838	-0.179027		1.30356	0.243097		0.528733	-0.331335		0.35824	-0.298734
	-0.055571	-0.0830733		0.728994	-0.602672		-0.185237	0.614855		1.38496	0.718273		0.0934178	-1.2286		-1.2017	-0.41427
	-0.0804978	-0.0978225		-0.378451	-0.0285653		-0.225864	-0.155192		1.22265	1.04589		-0.166786	-1.18716		-1.1528	-1.24959
	-0.0390767	1.00755		-0.467491	-0.582082		-0.141627	-0.219205		1.33149	0.591367		-0.460521	-0.500276		0.679513	0.0986441
	-0.0771664	0.642629		-1.26968	-0.716198		0.642013	-0.330243		1.2864	0.690252		0.745105	-0.586367		-1.19899	-0.695202
	0.830774	-0.130062		0.0610283	-0.53225		1.41618	-0.215951		0.37739	0.639858		-0.327052	0.631483		-0.27772	-1.2826
	-0.0834153	-0.122614		0.11202	0.197753		0.297173	-0.298765		1.09479	1.05451		-0.051519	-0.911761		-0.744168	-0.0917811
	-0.0591685	-0.0728189		-1.34568	-1.22197		-0.392892	-0.187371		-1.18519	0.592526		-0.309932	-1.12193		-1.25544	-1.1802
	-0.117692	-0.118476		-0.0756361	0.102736		-0.20519	-0.236714		1.34656	0.561782		0.0340524	-0.686055		0.0439182	0.353137
	0.944862	-0.0888981		-1.21809	-0.252932		0.783787	-0.232055		0.287524	0.772702		0.797409	-0.269916		-0.216156	-0.247366
	-0.0645885	-0.128403		0.234736	0.174281		0.997314	-0.171224		1.43657	0.994052		-1.2003	0.309133		-1.33255	0.504355
	-0.115579	-0.117775		-1.38842	0.292967		-0.246559	-0.17656		1.72366	0.721801		-1.27143	-1.20244		-0.614755	0.293162
	-0.0849159	-0.10795		-1.08717	0.571525		-0.210207	0.227527		0.544379	1.31059		-0.401641	-0.507006		-0.490274	0.203107
	-0.078782	-0.0689363		1.0892	0.229145		0.982144	-0.291871		1.37829	0.880434		0.512282	-0.253447		-0.0227493	-1.2653
	-0.11521	-0.0705194		-0.231582	-0.142059		-0.198531	-0.180849		0.384276	-0.103985		0.413415	-1.14166		-0.266315	0.719564
	-0.111281	-0.0698449		0.087258	0.297179		-0.264898	-0.242755		1.23086	0.824415		0.696813	-1.13765		-0.196763	0.467017
	0.792802	-0.0961529		0.755415	-0.439961		-0.144729	0.407273		1.38683	1.40987		-0.464055	-0.0250242		-0.409092	-1.39362
	-0.136388	-0.130828		-0.46515	-0.0475279		0.523318	-0.247909		1.06023	0.580606		0.272753	-1.19491		0.217209	-1.24756
	-0.0569844	-0.0538861		-1.32192	-0.617656		-0.159962	-0.227566		0.286474	0.992593		-0.26143	-1.2566		0.997931	-0.460543
	-0.114927	0.758842		0.437596	-0.150267		-0.226399	0.554221		0.996521	0.865599		0.166979	-0.342055		-1.35239	-0.405466
	-0.101475	-0.0958066		-1.14184	-0.308249		-0.186772	-0.264308		1.09664	1.3882		-1.16244	-0.651454		-0.487922	0.0578143
	0.605904	-0.101934		0.623244	0.277293		-0.233081	0.302641		0.990462	0.789082		-0.477535	-0.0754493		-0.592002	0.109621
	0.691377	-0.123801		0.337119	-1.27438		-0.348384	-0.255234		1.12895	1.24809		-1.33414	-1.30723		-0.487381	-0.629035
	-0.0597673	-0.0849721		-0.468667	-1.32888		-0.245933	-0.247002		1.35875	1.1215		0.227657	-0.319114		-0.487144	-1.23927
	-0.0922494	-0.137566		0.587303	-0.0173379		-0.250468	-0.200325		1.01937	0.961434		0.308733	-0.520478		-0.477469	-0.637637
	-0.131855	-0.128882		0.331894	-0.260891		0.551005	-0.205244		0.827296	0.720598		-0.177627	-1.27318		-1.31259	0.552207
	-0.11311	-0.066133		0.798398	-0.224939		0.317612	-0.222969		1.47437	1.07334		-1.23848	-0.511312		-0.0566938	-0.524373
	0.61403	-0.0788356		-0.330225	0.00641489		-0.288599	-0.269495		1.27752	0.521347		0.544355	-0.418327		0.0733361	-0.457275
	-0.0980631	-0.0703215		-0.116419	0.251086		-0.27724	-0.281286		1.07225	1.40878		-1.2394	-1.27356		-0.373949	-1.32298
	-0.106781	-0.141625		0.248482	-0.189882		0.715232	0.197303		1.18562	0.539174		-0.0709482	-0.825721		0.193654	-0.877301
	-0.0853982	-0.0904338		0.27526	-1.41552		-0.212248	0.470095		0.963234	1.50345		-0.390146	-0.624253		-1.25174	-1.30992
	-0.0829112	-0.103166		-0.278731	0.0506813		-0.24473	-0.261096		1.28449	1.16048		-0.12405	-1.22487		-0.404593	0.213256
	-0.0953193	-0.124538		-1.10339	-0.396881		-0.190639	-0.258242		0.814895	0.215688		-1.06554	-1.182		0.191727	0.245726
	-0.0800351	-0.0620749		0.00612207	1.01561		-0.206533	-0.222743		1.35791	1.54919		0.854788	-0.0275539		-0.368138	-0.649436
	-0.0879391	-0.0897231		-1.26186	0.481407		-0.227924	0.462378		0.726116	0.746524		-1.24944	-1.26954		-0.312352	-0.716334
	-0.101787	-0.134231		-1.19283	0.134659		1.13893	0.331122		0.225824	0.784018		-0.226529	-0.225009		0.133756	-1.31457
	-0.0888862	-0.060718		-0.112216	0.388881		-0.239594	-0.212245		1.04451	0.598078		-0.608645	-0.0940077		-0.274392	-0.266896
	-0.102167	-0.0988592		-1.29085	0.45735		0.858684	-0.174138		1.04478	1.08643		-1.16403	-1.12336		0.381162	-1.24779
	-0.0395243	-0.104432		-0.570262	0.00392351		-0.231034	-0.208865		-0.11602	0.355509		-0.152421	-1.15173		-0.474727	-1.26018
	-0.133725	-0.108011		-0.0862046	-1.30982		-0.263248	0.620311		0.471355	1.18425		-1.17911	-1.15341		0.169202	0.163629
	-0.12427	-0.100412		0.449394	-1.19944		-0.169044	0.568029		1.06325	0.946549		-0.0775279	-0.410743		0.0491004	0.421596
	-0.00997051	-0.0897061		-1.30675	0.754414		-0.268645	-0.215379		0.385551	1.36213		0.232294	-1.22283		-1.15898	0.555825
	-0.0900637	-0.0887249		-1.23099	0.522692		-0.15984	0.676151		0.165586	1.47251		-0.98774	-1.19414		0.00670084	-1.26172
	-0.116677	-0.0192013		-0.423618	-0.333497		-0.204022	-0.200064		1.10058	0.750103		-0.084826	0.255675		-0.454818	-1.28793
	0.985223	-0.150924		0.483031	-0.00846034		-0.201457	-0.316519		1.07911	1.1789		-0.277255	-0.898199		-0.329488	-0.429959
	-0.126431	-0.0841658		-1.10491	-0.303842		0.988257	-0.172553		0.908557	-0.314923		-1.05296	-1.1793		0.607505	-1.21566
	-0.0932926	-0.136762		0.0275429	-1.30089		0.374817	0.843617		0.732811	0.972257		-0.597699	0.679505		-1.23975	-0.254862
	-0.182263	-0.106524		0.39409	-1.24673		0.546233	0.775028		1.09891	0.32131		-1.30095	-0.159325		-0.555878	0.125689
	-0.103702	-0.0811729		-1.20885	-1.32545		-0.219111	0.559409		0.725986	0.987877		-1.11657	-0.526144		-1.1997	-0.0197881
	0.682329	-0.0754231		-0.48425	-0.523987		-0.284414	-0.18418		1.63912	1.69015		-1.22234	-1.24495		-0.42554	-0.405138
	-0.0738446	-0.0686401		0.489178	-1.45377		0.691784	-0.301292		0.655641	1.26868		-0.247225	-1.18254		-1.15329	0.0530482
	-0.0829683	-0.124078		0.214583	-0.0300266		0.420255	-0.218669		1.39863	1.02236		0.129494	-1.17747		0.458923	0.199937
	-0.0534052	-0.0580138		-1.25338	-0.425209		-0.28721	-0.289275		0.683641	1.3993		-1.19394	-0.763721		0.650021	-0.379686
	-0.0902585	0.577769		0.721494	0.18753		-0.171958	-0.190835		-0.202832	0.938662		0.251946	-1.19436		-0.379279	-0.00933692
	-0.0977887	-0.0708242		0.791037	-1.38894		-0.270185	-0.277983		0.788898	0.784298		-1.14455	0.62913		0.139283	-0.50407
	-0.0877736	-0.0349861		-0.129938	1.35107		0.517087	-0.169481		0.653095	1.418		-0.495782	-0.925863		-0.152149	-0.932171
	-0.0576932	-0.147411		1.41624	-0.0730696		1.29967	-0.247594		1.22031	-1.11941		0.188216	-1.20074		0.296756	0.526287
	0.884212	-0.121987		-0.171267	0.0408231		-0.199406	0.161212		-1.11331	1.3049		-1.21138	-0.261205		-1.18874	0.174639
	-0.133532	0.885938		-1.44569	-0.251751		-0.222203	-0.172138		0.900803	-1.11336		-1.19015	-1.10219		0.337136	0.265348
	-0.108136	-0.0482395		-0.180588	-0.018371		-0.244343	-0.204405		0.962442	-0.0330081		0.0719386	-1.08527		-1.28866	0.689815
	-0.118023	0.72224		-0.288887	0.0882533		0.905895	-0.19813		0.975429	0.938069		-1.19256	-0.00235244		-0.137921	-0.502008
	-0.116178	-0.0537066		-0.315233	1.11723		1.03885	-0.166045		1.72461	0.579132		0.830931	-1.0728		0.434451	-0.175602
	-0.0882712	-0.0631071		-0.492634	0.436306		-0.254885	-0.154808		1.39716	1.69309		-0.418821	-0.840588		0.251321	0.0883215
	-0.116909	-0.0603534		-0.154067	0.116189		-0.219993	-0.227434		0.481618	1.42433		-1.1694	-0.651984		0.348363	-0.151518
	-0.0935065	-0.0587787		-0.471202	0.237174		-0.239329	-0.159937		1.18416	1.10963		0.212847	-1.24583		-0.350984	-0.0991272
	-0.0713963	-0.0930529		0.270122	-1.28484		-0.188221	-0.267665		0.874979	-1.18923		-0.2335	0.304988		-1.21035	0.195582
	-0.0883209	0.400935		-1.31382	-0.033597		0.624199	-0.209515		0.579766	1.14956		0.043484	-1.21317		-0.381439	-0.295402
	-0.0818698	-0.093693		-0.339674	-0.664422		-0.223217	-0.310384		0.936862	0.179134		-1.23258	-1.19525		-1.1855	-0.215965
	-0.0911205	-0.0887007		0.778435	-0.248529		-0.248315	-0.277773		0.977526	1.45087		-0.190103	-0.760774		-0.189621	0.180338
	0.60375	-0.137424		-0.593621	-0.157642		0.473195	-0.274208		1.23744	1.59599		-0.101833	-0.796767		0.373876	-0.438861
	-0.0315186	-0.0595138		0.23474	0.384534		-0.231137	-0.194196		1.05164	0.812589		-1.11918	-0.434828		-0.319917	-0.277585
	-0.120164	-0.0719666		-1.1311	-0.0329476		-0.144197	-0.260401		0.851968	1.37965		0.0924731	-0.362617		-0.0607373	0.42937
	-0.087092	-0.144511		0.192197	-0.133724		-0.212891	0.522615		0.639657	1.10973		-1.25264	-1.26216		-1.34443	-0.244776
	0.837461	-0.101232		0.939455	0.200169		1.10965	-0.216922		1.5699	0.289252		-0.044412	-0.22591		-0.418347	0.217245
	-0.0547645	-0.0916102		-1.26456	0.0982541		-0.220336	-0.192545		1.48556	0.107384		-0.130987	0.565292		-0.0390926	0.0798005
	-0.143541	-0.126022		-1.36499	-0.242898		-0.257393	-0.221768		0.529577	0.352655		-0.00477502	-1.24298		0.449986	0.119147
	-0.140193	-0.0814461		-1.26282	-0.463487		-0.276807	-0.242122		0.703355	0.429025		-0.068012	-1.26141		-1.17247	-1.21663
	-0.123897	0.779743		-0.911032	-0.47679		-0.284981	-0.291236		1.19984	0.124068		-0.218118	0.391008		0.306506	0.0676885
	-0.0913749	0.653519		-0.29464	0.466585		0.881885	-0.239222		0.992526	1.00269		-0.503904	-1.12944		-0.142978	-0.581455
	1.13397	0.750723		0.485998	-1.22679		-0.31299	-0.157576		1.20834	1.3225		-1.20967	0.20353		-0.159456	0.1374
	-0.0375775	-0.0813795		-1.13612	0.0768906		-0.1557	0.597045		1.45401	0.891812		-0.989112	-0.342107		-1.14409	-0.238888
	-0.114068	-0.0558401		-0.106284	-0.0303551		-0.237373	-0.271714		0.182279	1.41036		-1.23565	-0.343537		-0.443758	0.591596
	-0.0677028	-0.148275		-0.27353	-0.134903		0.814042	-0.221899		1.87526	1.4286		0.396353	-0.0980741		0.404813	-1.1535
	-0.0997159	0.56205		-1.12261	-0.248221		-0.212114	-0.226426		1.65486	1.34206		0.68139	-1.25196		-0.21317	-0.094104
	-0.0784977	-0.111098		0.721783	-1.36244		0.308573	0.531661		1.67562	1.00486		0.288974	-0.479549		0.278364	-0.531167
	-0.0679896	-0.100632		0.450941	-0.202809		-0.298154	-0.276619		1.48109	0.361157		-0.290459	-0.964765		-0.0939	-1.18611
	2.33658	-0.0783361		1.15875	-1.40449		2.21975	-0.265364		3.10246	0.131518		-0.648996	-0.0591135		1.3151	-1.2588
	-0.11416	-0.0919157		-0.272779	-0.57367		-0.210149	0.292812		0.404954	1.3735		-0.155548	-0.382457		-0.762493	-0.491207
	0.909439	-0.0491188		0.321936	-0.294545		1.31986	0.266329		1.70936	1.23599		-0.177844	-0.784064		0.595216	-0.306678
	-0.108477	0.715309		0.724085	-1.22264		-0.242215	-0.355895		1.67236	0.893515		-0.732933	-1.16857		0.185485	0.0895271
	-0.0939547	-0.102181		-0.453807	0.207149		-0.179419	-0.254938		0.0832222	1.27745		-0.505204	-1.25707		-0.0135192	-0.0663289
	0.762554	-0.0803286		-0.352476	0.474965		-0.225275	-0.239064		0.416791	1.23677		-0.431643	-1.22879		-0.298343	-0.104871
	-0.0545151	-0.0845692		-0.647329	-1.31956		-0.206355	0.705579		0.449004	1.63288		-0.465668	-1.21511		0.0130564	-0.302021
	-0.138588	-0.0859908		-0.0860206	-0.162929		0.329078	-0.230481		1.17786	1.08411		-1.29445	-1.29104		-0.100758	0.227642
	-0.113169	0.665981		-0.430155	-0.590034		-0.320361	0.96657		0.952974	0.47861		-0.0961188	-0.529357		-1.32309	-1.20334
	-0.0885145	-0.103858		-0.0454442	-0.208752		-0.343737	-0.26016		0.826617	0.908624		0.476479	-1.23362		-0.513249	-1.32547
	-0.143864	-0.0808759		-0.770035	-0.0336449		0.323033	-0.223956		1.09315	1.33174		-0.279644	0.368942		-0.297809	-0.669338
	-0.0721265	-0.0663748		0.756227	-0.0498929		-0.206076	-0.304049		0.698676	0.716554		0.363594	-0.549056		0.379813	0.0343436
	0.529128	-0.0978516		0.693001	-0.482708		0.742689	-0.238687		2.41947	1.11933		0.632118	-1.16008		0.427242	0.134779
	0.547576	-0.111496		-0.343429	-0.350647		0.376215	0.747394		1.07957	1.06469		0.360777	-1.2952		-0.329422	-0.0516828
	-0.0988369	-0.149369		-0.669822	-0.0562567		-0.255376	-0.302205		1.02547	0.527509		-1.18589	-0.332404		0.568693	-1.35517
	-0.12869	-0.0595717		0.533536	-1.21331		0.679316	-0.203292		1.52921	0.519733		-1.30179	-1.23656		-0.388295	-1.20306
	-0.122463	-0.092363		0.110976	-1.34485		-0.268512	-0.229308		1.1225	0.701753		-1.119	-0.684789		0.0221073	-0.301477
	-0.12052	-0.0914456		-0.587732	-0.24895		-0.193811	0.476788		1.70394	1.50888		0.218657	-1.17112		-0.459739	-0.10623
	-0.0422713	-0.0785943		-0.442035	-0.316883		-0.267378	-0.281538		1.25062	0.81082		-0.351351	-0.298531		0.482605	0.607567
	-0.0443105	-0.0861645		-1.18238	0.706766		-0.267586	-0.200511		0.876561	-1.16174		-1.12183	0.400513		-1.17976	-0.0983526
	-0.0882182	-0.0791952		-0.611868	0.220604		0.573409	-0.289521		1.40961	1.3218		-1.18406	-1.36422		-0.138059	0.124651
	-0.0668889	-0.0921795		0.292124	-0.14798		-0.232947	-0.229771		1.10888	1.25249		-1.22258	-1.30487		0.236449	-1.38127
	-0.159765	-0.141395		0.322059	-1.2645		0.826013	-0.229571		0.608812	0.707039		-1.28591	0.093275		-0.130753	0.00480404
	-0.068753	-0.0863173		0.290393	-0.753382		-0.220834	-0.167551		1.46852	1.19354		-1.11227	0.325774		-1.21967	0.0694785
	-0.0821486	-0.0956001		0.20072	-0.395741		0.499902	-0.297985		0.691496	0.88524		0.203023	-1.21301		-1.20795	-1.4423
	-0.119409	-0.0784227		-0.251488	0.143506		-0.176754	-0.308936		1.20587	0.175741		-1.15572	-1.19567		-1.13999	-0.285711
	-0.114678	-0.0515638		-1.35864	0.0295293		-0.281934	-0.164247		1.15327	1.24831		-0.459289	-0.039191		0.205684	1.07194
	-0.0868572	-0.133015		-0.245411	-0.116701		-0.292593	0.286611		1.11824	0.606802		0.848887	-1.37162		-0.342081	0.00700993
	-0.0981812	-0.0969262		-1.16775	-0.612892		-0.11227	0.792051		1.4318	0.561478		-1.29125	-1.19278		0.437191	0.0818586
	-0.0562483	-0.0890027		0.512193	0.684297		-0.148581	0.636309		0.139447	0.680483		0.28687	-1.13141		-0.31767	-0.445811
	-0.126689	-0.0817341		-1.35117	0.285046		-0.172207	-0.191553		0.589246	0.986446		0.21054	-0.00534471		-1.20266	0.537836
	0.916112	0.930452		0.464979	-1.1595		0.750508	-0.254253		1.47987	1.0982		0.136611	-1.13217		0.134701	0.658679
	-0.0716295	-0.148734		0.154076	0.756033		0.575038	-0.294135		1.75326	1.62501		0.0338834	-0.374386		-0.0369542	-0.299242
	-0.108902	-0.0564894		1.01037	-0.633438		0.956549	-0.271588		1.38495	1.11992		0.194562	-1.24928		-1.29918	0.304701
	-0.0864024	-0.114437		0.352694	0.530993		1.41226	-0.195953		0.529423	0.971597		-1.14685	-0.48405		-1.29701	-0.498044
	-0.0564533	-0.0692573		0.216335	0.33729		-0.136485	-0.255099		0.938429	1.59349		0.583516	-0.361729		-0.274374	0.516109
	0.811889	0.964026		-0.38705	-1.25872		-0.248564	-0.187861		0.733649	0.392672		0.188456	-1.22645		-0.444802	-1.1677
	-0.154002	-0.0773289		-0.204262	0.0685322		-0.195336	-0.243908		0.457022	1.32759		-0.17969	-0.16271		0.0144253	-0.194179
	0.90076	-0.0682399		-0.15922	0.266354		-0.189746	-0.215738		0.862098	-0.458124		0.386497	-1.18617		-1.14638	-1.27041
	-0.0655636	-0.104771		-1.12942	0.0893079		-0.290621	-0.225888		0.273619	0.369703		-1.29029	-0.34131		-0.122386	-1.35827
	0.66372	-0.128011		-1.28923	-0.545273		-0.212203	-0.212824		0.78837	0.802335		0.121756	-0.497587		-1.29386	-0.0492943
	-0.0774718	-0.100236		-0.250942	-0.770232		-0.240451	0.392036		1.00169	0.0582762		0.234022	-0.695451		-1.36239	-0.25712
	-0.121523	-0.0956449		-0.406381	-1.34638		-0.180441	-0.305477		1.26367	0.235604		-0.387893	-1.31951		-1.2491	-1.32733
	-0.063184	-0.107421		-0.455732	-0.609491		-0.274153	-0.327222		1.09619	0.7673		-1.32323	-0.503935		-0.45836	0.456022
	-0.106623	-0.115428		-0.13953	-0.471109		-0.191818	0.5701		0.414877	1.34803		-0.106339	-0.523469		-0.0890094	0.248378
	-0.0841333	0.641743		-1.319	0.826637		-0.310114	-0.255133		1.57023	1.50768		-0.523128	-1.3098		-0.190834	-0.651385
	-0.148617	-0.0710625		-0.28251	0.0295771		-0.240652	0.308509		-1.12772	1.45533		0.354074	-0.748562		-1.22674	0.0704855
	-0.0833043	-0.0930939		-1.26799	-1.29794		-0.200882	-0.234163		0.669242	0.953193		-1.2417	-0.380824		-1.15847	0.367674
	-0.0884039	-0.0995358		-1.34242	0.351862		-0.230355	-0.230029		0.391016	1.00808		0.117014	-0.387903		0.0434808	-0.410877
	-0.0861612	-0.088841		-1.24333	-0.245917		0.890315	-0.212616		0.523132	1.28108		-1.03868	-0.510427		-0.0377357	0.0704769
	-0.0692444	-0.0757078		0.312227	0.0476062		0.969421	-0.235279		1.53048	0.389474		-1.20422	-1.28923		0.744201	-1.27105
	-0.0879066	-0.100374		0.0646833	0.0713616		-0.293109	-0.278587		0.841369	1.09944		0.430417	-1.1796		0.248242	-1.14659
	-0.0792667	-0.112884		-0.229863	-0.399626		-0.163411	-0.149266		1.35817	1.0663		-1.15022	-0.33789		-1.27129	0.196309
	-0.0290228	-0.156929		-1.07262	-1.32856		1.26249	0.684248		-1.06892	0.993607		-1.08259	0.191735		0.89567	-1.2431
	-0.0641238	-0.109264		-0.127966	0.1673		-0.181092	0.693183		1.46834	0.517214		-1.19742	-1.13414		-1.14245	-0.324876
	-0.0861566	-0.100772		-0.1951	-1.36701		-0.107696	-0.247983		1.34829	1.29153		0.0311236	-1.1053		-1.08856	0.579738
	-0.0710177	-0.0463431		0.357597	-1.14352		-0.196418	-0.158046		1.18049	-1.1706		0.351345	-1.05087		0.462195	0.327414
	-0.0914796	-0.0400782		0.706716	-1.33174		1.29241	-0.204893		0.702242	0.748205		-1.30507	-0.488403		-1.37925	-0.389665
	-0.0492981	-0.0851297		-1.16342	-1.32664		-0.17574	-0.228363		1.20746	0.462205		-1.12316	-0.184405		0.582801	0.745345
	-0.0951121	-0.105077		0.640105	0.207946		0.81032	-0.222219		1.2322	0.572981		-0.276832	-0.0711373		-0.0739388	-0.407342
	-0.0317195	-0.0710719		-0.0725962	-0.343443		-0.237108	-0.276019		-1.00873	1.28817		-1.16427	-0.25356		-1.17557	-0.751122
	-0.030028	-0.126597		-1.01676	-1.40229		-0.210196	-0.326189		0.561582	0.247523		-1.09749	-1.24918		-1.08599	0.103169
	0.561613	-0.0693784		1.33765	-1.07857		1.73834	-0.23877		2.01037	0.4934		0.560278	-1.1104		0.564984	-1.10328
	-0.148192	-0.110782		-1.28347	-0.086447		-0.266384	-0.186797		0.818853	1.72185		0.0959598	-0.362709		0.0199461	-1.30712
	-0.083796	-0.0811182		-0.313816	-1.35347		-0.280647	-0.251292		0.893569	0.363176		-1.27194	-1.15274		-1.20719	-1.2971
	0.709567	-0.0397145		1.57547	-1.26753		1.74218	-0.252935		2.2593	0.666215		-0.548729	0.91458		0.479123	-0.213782
	-0.13101	-0.120426		0.738517	-1.31948		0.528782	-0.126736		1.28038	0.499426		-0.088956	-1.0682		-0.366742	-0.110575
	-0.130738	-0.0360006		-0.312962	-0.186399		-0.250305	1.00942		1.23722	1.42534		-1.1221	-1.16252		-0.39637	-0.0538074
	-0.113414	-0.0896984		0.219597	-1.19219		-0.203173	-0.203508		0.461107	1.2051		-1.2208	-1.03144		-0.153642	-1.21215
	-0.0687051	-0.0461629		0.512312	0.518848		0.657143	-0.23944		0.226175	0.0300004		-1.16144	-1.26814		-1.23051	-1.25179
	-0.11837	-0.0952763		0.169326	-1.26136		-0.283009	-0.198617		1.39592	1.02004		-0.0724512	-1.21094		0.303872	0.215494
	-0.110335	-0.0918968		-1.24503	-0.320795		-0.309694	-0.159672		0.807509	0.750465		0.0305277	-0.0779337		-1.05796	0.395969
	-0.148647	-0.118539		-1.22254	0.0570761		-0.134133	0.547084		0.499621	1.10315		-1.25698	-0.0314829		-1.18682	-0.573729
	-0.0761068	-0.149028		0.667387	-0.647548		1.55114	-0.175387		1.7315	1.26918		0.390972	0.130276		0.398931	-0.666639
	-0.0182284	-0.0599932		-0.850215	0.0977477		-0.182284	-0.250396		0.888002	0.777602		0.869272	-0.51546		-0.924777	-0.619976
	-0.111166	-0.119473		-0.0799716	-0.729278		-0.204204	-0.338669		1.2432	1.06035		-1.1068	-1.31815		0.341306	-0.0982805
	-0.0851876	-0.129272		0.74328	-0.33883		-0.240323	-0.282485		0.702963	0.768853		-1.13759	-1.17009		0.084409	0.47139
	-0.0580288	-0.136535		0.762884	0.189564		-0.226082	-0.219438		1.6294	0.242796		0.0382884	-1.32375		-1.20345	-0.201097
	-0.0863373	-0.08782		0.570518	-0.0274368		0.393227	-0.295429		1.58495	-0.328757		0.543697	0.177344		0.119313	0.0507001
	-0.07062	-0.0931739		-1.20175	-0.813045		-0.120812	-0.253806		0.615245	1.46171		0.165085	-0.181119		0.314453	-0.316255
	-0.0745823	-0.102004		0.552969	-1.10587		-0.212292	-0.238008		1.48577	1.70587		-0.340969	-1.23879		-0.40759	-0.969451
	-0.175365	-0.17658		0.927988	0.676004		-0.193655	-0.171306		1.07556	1.61204		0.097893	0.126205		-1.11783	-1.0957
	-0.0532528	-0.0724344		-1.15753	-1.28611		-0.151214	-0.186312		0.114989	0.772269		-0.959864	-1.12587		-1.11149	-0.0167861
	-0.0713369	-0.142462		-1.15939	-0.194386		-0.170402	-0.31761		0.103569	1.10671		0.092698	-0.454732		0.0833446	-0.376569
	-0.0756929	-0.0678086		0.305859	0.457456		-0.2988	-0.17771		-0.117454	0.625256		-0.132534	-0.512084		-0.214139	0.437326
	0.6895	-0.0928376		-1.30714	-0.474105		1.604	-0.238821		1.16496	1.14622		0.963041	-0.371228		0.196001	-0.359868
	-0.0927293	-0.0777447		-0.145727	-0.602837		-0.314382	-0.211189		0.938831	0.339109		-1.29608	-0.235598		-0.656106	-0.516616
	-0.10663	0.836773		1.1446	-1.26845		1.02843	-0.185748		1.35294	0.369593		-0.462325	0.469205		-0.454068	-1.18091
	-0.126834	-0.132813		0.273414	-1.49223		0.250012	-0.144795		1.38538	1.04883		-0.455297	-0.377514		-0.0489567	-1.19277
	-0.0204003	-0.105527		-0.512556	-1.25983		-0.214855	0.579274		0.584233	1.30041		0.012917	-1.26213		-0.400939	-1.29264
	1.38717	-0.0777514		1.21186	-0.549011		1.60705	0.538945		1.80775	1.47357		0.631578	-1.24667		0.185186	-1.29276
	0.688785	0.495302		-0.173513	0.634129		-0.264701	0.378433		1.43102	1.42752		-1.3522	-0.279465		0.0723379	-0.0870541
	0.804021	-0.0873887		0.102009	0.207041		1.16941	-0.302053		0.903328	0.730437		0.110216	-0.0411654		0.41173	-0.409178
	-0.0748318	-0.121164		-0.451068	-0.38554		1.07219	-0.208675		1.12876	0.388938		0.107753	-1.06559		0.102712	-1.20093
	-0.0670566	-0.101255		-0.302205	0.541603		-0.28268	-0.269689		1.80034	1.36467		0.134815	-0.244291		0.300328	0.328018
	-0.10557	-0.128771		0.566433	0.772688		0.654	-0.29612		1.38062	0.623101		-1.25625	-1.12739		-1.28154	-0.208281
	-0.100721	-0.0957997		0.346389	0.542797		-0.14486	-0.282494		1.39638	1.25619		0.791549	-1.30585		0.04284	-0.218719
	0.695862	-0.125328		1.38948	0.0284718		1.63231	-0.359759		1.98937	0.819901		0.433754	-1.31707		0.723553	-0.449185
	-0.0671905	-0.0741425		0.163536	0.0749037		-0.169669	0.495217		1.42014	1.00052		-0.250003	-0.65349		0.17266	-1.32149
	-0.0709331	-0.0848509		0.235481	0.371115		0.509375	-0.240243		1.36062	1.07337		-1.20333	-0.325438		-0.186391	-0.276226
	-0.0930034	-0.0730588		-1.2578	0.265538		-0.224018	-0.236217		0.723606	0.366762		-0.0656004	-1.19122		-0.0726124	-1.2262
	-0.106503	-0.0385986		0.156968	-1.31002		0.266358	-0.178498		1.80315	0.565095		0.120007	-0.131705		0.226186	-0.176108
	0.698913	-0.110424		-0.0589231	-1.17363		0.567511	-0.186918		1.34772	0.0248303		-0.0742695	-0.0227316		-1.31242	0.0176562
	-0.0877399	-0.0626155		-1.29084	-0.279828		-0.191552	1.09075		1.55401	-1.22463		0.512506	-1.265		1.19508	-1.14934
	-0.0534052	-0.0544043		0.372612	0.132799		-0.265848	-0.21351		1.15336	0.491001		-1.2972	-0.281454		-0.208443	0.118047
	0.586631	-0.0415117		-1.36247	0.488556		-0.220197	-0.219948		0.312536	1.04423		-0.641034	-1.24857		-0.534583	0.0903833
	-0.0756464	-0.108121		-0.263201	-0.313819		-0.285689	0.890444		0.222269	1.33735		-0.193269	0.0236938		0.641485	0.0155262
	-0.154869	-0.112153		-0.348953	0.237529		-0.244318	-0.208044		0.93785	1.21557		0.352405	-0.289376		0.373271	-0.267825
	-0.0845614	-0.0772016		0.097362	-0.0593301		-0.187261	-0.189776		1.10994	1.26509		-1.18109	-0.363971		-0.377195	-0.404628
	-0.0870425	-0.0921531		0.118377	-0.00878705		0.651899	-0.141311		0.205715	0.685908		-1.1302	-1.27197		0.216862	-1.22315
	-0.111	-0.0870621		-1.28412	0.641721		-0.219818	-0.251338		0.426519	0.469836		-0.361669	-0.433085		-1.31557	-1.27136
	-0.0538248	-0.100787		0.0428627	0.501188		-0.175429	-0.242821		1.50249	1.54755		-1.1902	-0.685975		-0.3035	0.293528
	-0.0758984	-0.0828984		-1.29251	-0.465774		-0.210725	0.667101		1.00118	0.452619		-0.118384	-1.24025		-0.11447	0.0402651
	-0.0625553	-0.123252		0.334896	-0.129418		0.829519	-0.183794		0.709862	1.00608		-1.10639	-0.417853		0.914102	-0.0387212
	0.945488	-0.0852054		0.888295	-0.528343		-0.252242	0.589688		0.73299	0.367446		-1.19446	-0.473714		-1.18731	-1.29192
	-0.0610151	-0.0854941		0.337246	-1.16076		-0.153463	0.693387		1.37751	1.23264		-1.20525	0.314547		-0.445734	-0.275581
	-0.0836978	-0.0766425		-0.403848	0.832754		-0.167732	-0.251078		0.77617	1.08841		-1.13744	-1.07137		0.207463	-0.0761998
	0.636013	-0.126915		0.17279	0.481251		0.974358	0.316605		0.189082	0.965501		0.24731	-0.678628		-0.101894	0.153214
	-0.0800937	-0.0895844		-1.20709	-1.25527		-0.159979	-0.285827		1.26841	1.17441		-1.11426	0.0853862		-0.143474	-1.26246
	-0.0998735	-0.0690318		0.302753	-0.260824		-0.221456	-0.251371		-0.252926	0.232032		-0.146544	-0.565524		-1.32797	-1.14812
	-0.0857434	-0.0748466		-1.2481	0.0960754		-0.13474	-0.208548		0.979235	1.09557		0.948488	-0.523781		-1.2212	-0.541041
	-0.102917	-0.078496		-1.25868	-0.0861233		0.789545	0.55272		1.57053	0.2597		-0.255702	-0.443001		-1.29529	-1.32628
	-0.0917443	-0.12471		-1.22733	-0.187509		-0.284497	-0.224168		0.859306	1.45187		-1.01992	-1.20845		-1.15679	0.218986
	-0.0959517	-0.0839267		-1.34542	-0.121175		-0.232809	-0.330683		1.45402	0.926329		-0.633855	-1.27449		-1.28158	-0.271995
	-0.094736	-0.121967		0.637294	-0.197193		-0.218998	0.184826		-1.08639	1.01048		-0.214819	-0.279226		-1.12401	-1.36963
	0.656001	-0.0930483		-0.730496	-0.557559		1.3595	-0.298094		1.49725	1.26189		0.566732	-0.240025		-1.30364	-0.0789758
	-0.0583538	-0.118182		1.08555	-1.2939		0.547057	0.623249		1.64833	1.5852		-0.489631	-1.12729		-0.26591	0.339655
	-0.04739	0.600347		0.899654	-0.723948		0.739131	-0.244265		1.17437	0.739528		-0.316669	0.424361		0.226932	0.120362
	-0.122092	-0.0730718		-1.24355	-1.31101		-0.232535	-0.235966		1.68852	0.703168		0.0949011	-0.0938871		-1.21257	-1.35079
	-0.0285097	-0.0666463		0.247484	-0.0780403		-0.293293	-0.276808		0.545365	0.417559		-0.342734	-0.38966		-0.260491	0.0695672
	-0.0947774	-0.110968		1.04748	0.0152255		-0.2829	-0.255407		0.427185	0.673022		0.469358	-0.326423		0.0661511	0.390146
	-0.0819166	-0.0684328		0.477168	0.715095		-0.240628	-0.141713		0.539711	1.43913		-1.23438	-1.24294		0.184009	0.578386
	-0.142897	-0.0860838		0.552669	-0.238835		-0.230202	-0.205861		1.60647	1.06833		-0.313653	-0.590984		0.0688705	0.252837
	-0.120577	-0.0865493		1.10671	0.0213549		0.764114	-0.19727		1.36463	0.487132		-1.1422	-0.64414		0.100208	-0.586061
	-0.110285	0.774397		0.414918	0.0969274		-0.304008	0.610661		1.24168	0.742033		-0.457607	-0.363411		-0.084679	0.0313872
	-0.100727	-0.102003		-1.31931	-0.560023		0.788913	-0.216746		1.93988	1.17293		-0.515933	-1.26095		0.796853	-1.21693
	-0.0413621	0.629178		0.825863	0.0886283		-0.249485	-0.221825		1.20878	0.656012		-0.399201	-1.26442		-1.3325	-0.22129
	-0.0955182	-0.0967323		-0.0635491	0.193111		-0.199017	-0.303028		0.804387	1.70098		0.335133	-0.12022		-1.20027	0.144087
	-0.0840806	-0.0972918		0.78617	0.308783		0.424681	0.453835		0.957394	1.34121		0.079575	0.415963		-0.0562977	-0.0161718
	-0.133063	-0.0722486		0.214713	-0.583288		0.965776	-0.211524		1.40275	0.657313		-0.526043	-1.34273		-0.239335	0.199038
	-0.0969627	-0.0740746		0.315853	0.319021		0.905599	-0.248054		1.16413	0.881802		-0.467462	-0.350899		-0.225729	-0.314314
	-0.0672169	-0.0643198		-0.117041	-0.394509		-0.246851	0.569961		1.15517	0.064211		-1.15342	-0.368867		0.286313	0.0140315
	-0.123451	-0.0956627		-0.17507	-0.458048		-0.174526	-0.268843		0.447	1.91188		-0.163442	0.276979		-1.115	0.0543115
	1.86126	-0.0860794		-0.972105	0.0769091		1.74958	-0.27692		2.28897	1.46141		1.66736	0.450057		1.96087	-1.20685
	-0.0887593	-0.096917		-1.18518	-0.421973		-0.243989	-0.251202		0.465744	1.36461		-1.21471	-0.257907		-0.290605	0.353569
	-0.0985739	-0.115788		-0.156408	0.0121898		-0.202134	-0.263914		0.342409	0.263834		-1.12203	-0.426272		-0.220931	-0.131272
	-0.0524889	-0.0645355		0.490086	0.286011		-0.274603	-0.223604		-0.210537	1.34566		-1.25877	-0.31445		-1.24084	-0.367789
	-0.0465406	-0.0396993		-0.412873	-1.29012		1.66504	-0.278134		1.01437	0.661591		-0.40342	0.452215		0.489657	-1.18933
	-0.146869	-0.0898011		0.391729	-0.338382		0.512159	-0.158015		1.18635	0.153162		0.706087	-1.16196		0.742278	-0.296506
	-0.111166	-0.0563929		-0.451598	0.295345		0.592992	-0.217577		0.47693	1.42848		-1.17606	-0.480434		-1.17949	-0.23711
	-0.0642151	0.86898		-1.32706	0.13902		0.42256	0.24383		0.650171	1.06954		1.0319	-1.33573		-1.29696	0.147762
	-0.048157	-0.0669645		-1.25609	0.594337		1.01272	-0.33756		-1.08882	0.561621		0.673594	-0.0930532		-1.20879	-0.468388
	-0.021604	-0.139218		1.09715	-1.17688		-0.043208	-0.264959		-0.74282	0.782458		-0.961899	-0.359326		1.28697	-1.16083
	1.38675	-0.0869374		-1.30557	-0.0128581		-0.15252	-0.312734		1.05109	0.222451		-0.341375	-1.31035		-1.24556	-0.652345
	0.853616	-0.117548		1.74124	-1.08572		1.90231	-0.271277		2.01603	-1.14692		0.228621	-1.1264		0.947173	-1.21662
	-0.0566944	-0.0828307		0.208786	-0.412897		-0.137057	-0.300764		1.61479	1.26951		-1.14173	-0.249286		-1.20537	0.140941
	-0.103729	-0.111335		0.463986	-0.506536		-0.225785	0.184975		0.121027	1.75811		-0.272227	-0.374251		-0.350194	0.581905
	-0.0610882	-0.054501		1.04135	-1.1443		1.28258	-0.160333		1.06568	0.457663		-0.184819	0.413005		-0.223426	-1.10183
	-0.108671	-0.0964471		0.505782	-0.148637		0.520254	-0.206842		0.939212	0.890508		-0.50559	-1.12039		-1.20618	-0.0310529
	0.596006	-0.114025		-0.478593	-1.3108		-0.258899	0.600881		0.22629	0.101876		-0.34995	-0.406471		-0.073369	-1.26475
	-0.0756541	0.854136		0.136182	0.129133		-0.243116	0.734288		0.996163	0.52493		-1.37989	-0.312077		0.131955	-1.19128
	0.659946	-0.0699906		0.23602	-1.20396		-0.306069	-0.124882		0.827383	-0.062498		-0.46475	-1.09352		-0.112996	-0.157161
	-0.121485	-0.141565		-0.0928087	0.306951		0.374935	0.495479		0.957712	0.883684		-0.194285	-0.451775		-0.67275	-0.126789
	-0.151745	-0.116218		0.612398	0.839954		-0.296636	-0.313476		0.167463	0.554166		-1.19828	0.596021		0.114309	-0.497644
	-0.120663	-0.106242		0.397883	-1.12254		-0.307506	-0.247453		0.433779	-0.894517		-0.567265	-0.868442		-1.30656	1.05522
	-0.084364	-0.093879		0.194295	0.653185		-0.0984898	0.509932		0.51766	0.604038		-0.340884	-0.11168		0.153714	-0.560805
	-0.0975053	-0.1082		-0.220601	0.059234		-0.224366	-0.235052		0.546648	-0.322657		0.544665	-1.18604		-0.0302604	-0.385192
	-0.0881971	-0.132747		-0.512307	-0.313474		-0.212004	0.697969		-0.413861	0.156503		-0.487177	-1.30742		-0.468572	-0.178969
	-0.145517	-0.0963327		0.369876	-1.36213		-0.263008	-0.22091		0.850018	0.652144		0.125659	-1.15392		-1.32795	0.207706
	-0.12809	-0.0784626		-1.21499	0.83817		0.602907	-0.22133		0.590979	1.23805		-0.286847	-0.152654		0.175355	-1.27034
	-0.0719037	-0.0770401		0.122299	-0.349805		-0.182929	-0.321771		1.10396	1.14948		-1.25686	-0.679368		-0.365944	-0.740268
	-0.123279	-0.0714796		0.21142	0.261086		-0.233331	-0.212463		0.265494	0.332698		-1.3093	-0.459775		0.12541	0.00635725
	0.705084	-0.0877419		-0.534865	0.320328		-0.181914	-0.238948		1.07019	-0.369216		-0.448322	-1.16431		-0.0107508	-1.27786
	-0.127644	0.467303		0.302891	0.178775		0.701579	-0.293125		1.68739	0.189471		-0.293702	-0.689917		0.473352	-0.39918
	-0.0932708	-0.092794		0.556374	0.268399		-0.233735	0.583049		1.28698	0.892862		-0.47401	-1.24085		-0.543025	-1.16774
	-0.0761909	-0.0978254		-0.523923	0.233685		-0.15182	-0.263136		0.264892	1.49935		0.299057	-1.25908		-1.29463	0.183041
	-0.0737222	-0.0681285		0.118517	-1.2978		0.395169	0.683959		1.51383	0.803839		-0.251534	-1.16231		0.225632	0.365657
	-0.0656015	-0.094303		0.0918251	-0.514823		-0.149809	-0.188062		0.908936	0.399912		-1.12677	-0.320789		-1.10102	-0.406087
	-0.0929173	-0.0717802		0.74422	-1.32358		-0.0983034	-0.260534		1.77076	0.662538		0.0970342	-1.15511		-1.20424	0.383537
	1.31021	-0.0865546		-0.282469	-0.442767		-0.237085	-0.25212		1.01641	0.602385		-1.25724	-1.27264		-0.370731	0.00996506
	-0.0675652	-0.0961685		0.325916	-0.320341		1.07589	-0.17298		2.11645	0.502751		1.15604	-0.252111		-0.410569	-0.365536
	0.737408	-0.0952777		-1.25549	-0.444035		0.668938	-0.21483		1.71703	0.441318		-0.295668	-1.18903		-0.370245	0.143166
	-0.108026	-0.0914149		0.163037	-1.14547		0.461189	0.82754		1.52166	1.00544		0.200894	0.461355		0.565059	-0.234576
	-0.0551227	-0.0672759		-1.33691	-0.45712		0.474149	-0.189293		1.12764	1.11298		-0.103959	0.0890569		-0.534895	-0.406397
	-0.146107	-0.0500477		-0.0715604	-0.187005		0.517735	-0.163219		0.493755	0.317376		0.219194	-1.15055		-1.27151	-0.275621
	-0.098651	-0.0682526		-0.559274	-0.597584		-0.184733	-0.196678		0.606964	0.670918		-1.29946	-0.586881		-0.516549	0.449936
	-0.0608425	0.586851		-0.512253	0.525117		0.507434	-0.241372		1.16298	1.34657		0.00584065	-0.566704		-0.0342079	0.104365
	-0.105257	0.677046		0.0930283	-0.0748888		0.885383	-0.222184		1.47066	0.717757		-0.612212	-0.519044		0.181789	0.455829
	-0.161746	-0.0429204		-1.24312	-1.14439		-0.223363	-0.267007		0.131502	-0.144808		-0.245635	0.277588		-1.28327	-1.16652
	-0.11161	-0.0864181		-0.140957	-1.21042		-0.162477	-0.239404		0.893808	-1.1226		0.634081	-1.23261		-0.185209	-1.09468
	-0.103908	-0.120151		0.430861	-0.103483		-0.331082	-0.34658		1.07027	-0.340065		-0.254892	-0.81973		-0.331772	-0.0342105
	0.817354	-0.119053		-1.39819	-0.650011		-0.267244	0.351123		1.27028	0.645995		-1.28303	0.0354208		0.240939	0.0185928
	-0.113712	-0.130064		0.0986837	0.083109		-0.203985	-0.237728		1.00174	0.851492		-1.27712	-1.1649		-1.31029	-1.24213
	0.512707	-0.102297		0.587758	-0.444723		0.937262	-0.279024		1.20324	0.325619		0.187706	-1.37748		-0.441077	-0.748527
	-0.112582	-0.0860324		0.288975	0.395051		-0.207478	-0.194001		1.37023	1.18486		0.336534	-1.18155		-0.616229	-1.26093
	-0.184635	-0.0917382		-0.648712	0.548548		0.800454	-0.268266		1.0097	1.25105		-0.583445	-1.20572		-0.602521	-0.03953
	-0.0302799	-0.0896763		-1.04029	-0.197388		1.11525	0.474461		0.0759634	0.166444		-1.02292	-1.22218		-1.08639	0.121172
	-0.10965	-0.054904		-0.371397	-0.0650322		-0.261028	-0.229331		0.0854926	-0.0652789		0.521417	-0.113564		0.0296321	-1.18346
	-0.168246	-0.0805843		-1.30424	0.0919574		-0.273503	0.315503		0.298619	1.46502		0.125693	-0.0647176		-0.209469	-0.106661
	-0.118798	-0.123057		-1.23689	-1.24178		-0.199592	1.5071		-0.252448	0.904146		-1.22512	-1.23146		0.151184	-0.376927
	-0.0801198	-0.0672603		-0.273762	-1.3555		-0.292424	-0.233698		0.291344	0.0776061		0.415554	0.0212962		-1.08294	0.0287776
	-0.0862662	0.696557		-1.20182	-0.962371		-0.230671	0.119453		-0.289322	1.12452		0.664308	-0.796151		-1.1922	-0.272775
	-0.106549	-0.0956165		-0.334092	-0.0902574		-0.271828	-0.137047		1.04495	1.13476		-1.2608	-0.345928		0.0883719	-0.00401137
	-0.108868	-0.132186		-0.0491631	-0.508071		-0.286417	-0.231574		1.19555	1.16674		0.19022	-0.287439		-0.578019	0.690046
	-0.0992638	-0.0350314		-0.232045	-1.29549		0.436214	-0.270919		1.70308	1.42298		-0.589434	-0.265254		0.0366842	0.192145
	-0.157078	-0.0910364		0.595861	0.0581952		-0.336546	-0.20016		0.917551	1.43962		-1.27453	-0.0614998		-0.0704809	0.0401457
	0.481796	-0.0851948		0.534997	-1.29078		-0.266453	-0.199722		2.02964	0.824184		0.599824	-1.21736		0.955535	-0.410405
	-0.0625746	-0.130393		0.287973	-0.310928		-0.215686	-0.198319		1.48813	0.590016		0.186249	-0.201479		-0.454374	-1.2375
	-0.0636722	-0.092596		-1.17232	-0.294724		-0.223701	-0.149996		1.13727	0.201775		0.518102	-1.11384		0.361178	-0.332652
	-0.12936	-0.0765736		-0.562527	-0.470881		-0.312971	-0.27249		1.88018	1.35444		-0.203712	-0.304703		-0.583608	0.0547826
	-0.0483539	-0.107391		-0.00865008	0.0452991		-0.210819	0.187507		0.0458519	1.09229		-1.00225	-0.853752		-1.11283	-0.911617
	-0.111346	-0.0806855		-0.261547	-1.38966		-0.254727	-0.141572		0.813978	1.62395		-0.580242	-1.28468		-0.196185	0.188321
	0.797469	-0.100316		0.580642	-0.884089		-0.188117	-0.172102		1.35211	0.942225		0.336346	0.0543736		0.106665	-1.36076
	-0.0352129	-0.110615		0.904679	0.0487192		-0.196516	-0.250089		1.0754	-1.21146		-1.19896	-1.19323		-0.264527	-1.22291
	-0.0907179	-0.073171		-0.439788	-0.252391		0.702357	-0.267587		0.940506	1.16318		-0.414826	-0.517942		0.0909803	-0.28148
	-0.0663653	-0.153147		0.343751	0.0366425		0.472306	-0.204309		1.58754	0.391118		0.313188	0.0149472		-1.32056	-0.483938
	-0.0884331	-0.0763942		-0.00512576	-0.000866144		-0.216222	-0.233406		1.23031	0.81344		-1.28018	-1.27744		-0.172651	0.152088
	-0.0841157	-0.133152		0.057731	-0.389057		-0.274385	-0.269953		1.21518	0.778941		0.258047	0.309351		0.15658	-0.0690805
	-0.0543937	0.887862		-1.27201	-1.19303		-0.186274	-0.245928		0.52274	0.73834		-0.362058	0.325004		0.37092	-1.15998
	0.440031	-0.100778		-0.260665	-0.0365052		0.85197	-0.214098		1.30448	1.11588		-0.713869	-0.626935		-0.0684992	-1.26957
	-0.0900547	-0.0728862		-1.30203	-1.33873		-0.226826	-0.259532		-0.417368	1.03466		0.0706333	-1.20865		-0.00649017	-0.529022
	-0.0477215	-0.0843429		0.168742	0.026986		-0.200514	-0.353771		-1.15816	0.654498		-1.2424	-1.34212		-1.17299	-0.576416
	0.892794	-0.068355		0.146795	-0.433345		-0.184297	0.378345		1.31304	1.0142		-1.24801	0.087949		-0.244926	-0.368911
	-0.103437	0.494244		0.143158	-0.43132		-0.272391	-0.26991		0.323042	0.434724		-0.222391	-1.22054		-1.22226	0.216484
	0.953535	0.638094		-1.28082	-0.468384		-0.271191	-0.276163		0.614723	0.270121		-1.29482	-1.21464		0.609086	-0.473072
	-0.137637	-0.069218		0.178011	0.282097		-0.238935	-0.158321		1.10857	1.3077		-1.30567	-1.12882		-0.599265	-0.382792
	-0.0859338	-0.0686402		-0.325495	-0.0913383		-0.167504	-0.264801		-0.225408	1.80901		-0.336381	-1.32532		0.131732	-1.18776
	-0.102684	-0.0889717		-0.485922	-1.3535		-0.206315	-0.267681		0.250108	0.570057		-0.536217	-0.0392861		-0.141024	-1.34381
	-0.107359	0.684516		0.870173	-1.40255		-0.208136	-0.270673		-0.196498	1.24466		-1.27642	-1.35019		0.15121	0.723555
	-0.0780818	-0.0624824		-1.28122	-0.28238		-0.16194	-0.166084		0.340517	1.34968		-0.128446	-0.145291		-1.20196	0.295816
	0.315733	-0.149502		0.100003	-0.478207		-0.327413	0.498848		1.26328	0.687307		-0.846438	-1.22533		0.150546	-0.447123
	-0.0886722	-0.145088		-0.412689	-0.224036		-0.221215	-0.364472		0.773678	0.881602		-1.15866	-0.631119		-1.24525	-1.37089
	-0.0914042	0.662608		-0.291841	-1.26926		-0.201037	-0.182468		0.170209	1.13659		0.1485	-0.420006		-1.18245	-1.35463
	-0.054182	-0.0933663		0.400941	0.287834		-0.267143	0.519864		0.751122	0.445622		-1.18666	-1.19586		-0.176969	0.545076
	-0.0653479	-0.0780634		0.245022	-0.346685		-0.167253	-0.234165		0.85276	0.856663		0.555213	-0.378271		0.509207	0.644594
	-0.0960816	-0.0860724		0.434696	0.726319		-0.229692	-0.160955		1.73635	1.073		-0.474573	-1.28055		-0.521916	-1.27553
	-0.103305	-0.0795776		-1.25887	-1.15274		-0.173179	-0.158153		1.28157	0.432535		-1.20278	-1.11443		-1.22454	-0.0995584
	-0.0747996	-0.0995771		-0.00114376	0.153062		-0.115309	-0.164454		0.604972	0.205467		-1.24803	-0.201582		-1.29207	-0.351823
	-0.0792943	0.92631		0.304372	-0.116767		0.73086	-0.222386		1.48634	0.710384		-0.398659	-0.116834		0.275977	-1.17555
	-0.0643506	-0.117493		-0.176426	-0.187609		0.917304	0.553756		1.37572	1.10936		0.369096	-0.0893463		-0.129241	-0.481987
	-0.103704	-0.0863232		-1.20926	-0.351162		-0.298322	-0.296272		1.52547	1.16821		0.01106	0.377785		0.543429	-1.36126
	-0.135142	-0.0926187		-0.327561	-0.211845		-0.231299	-0.297728		0.890518	0.684087		0.500565	-0.637912		-1.20685	0.150686
	0.899656	-0.103813		0.932405	0.180557		0.774919	0.387473		1.12433	1.26418		0.258171	0.231529		-0.33134	-0.407768
	-0.126227	-0.0998297		0.181142	-0.375349		-0.227355	-0.242018		0.994935	0.968443		-0.229197	-0.913248		-0.360108	-0.316445
	-0.141983	-0.0322229		1.48435	-1.17231		0.192334	-0.197576		1.75744	0.774511		-0.0752778	-1.27819		0.0864034	-1.14462
	-0.0964194	-0.149378		-1.23329	-1.21218		-0.24189	-0.205694		-0.221771	0.782874		-1.15346	-1.24334		0.18456	0.359018
	-0.0776385	-0.103006		-0.137587	-0.0908458		-0.149315	-0.40068		0.977869	0.844711		-1.06474	-1.25026		-0.125292	-0.762675
	-0.0881933	-0.10582		0.358026	0.346853		0.873064	-0.235236		1.52776	0.509866		-0.762737	-1.25685		-0.0971304	-1.27222
	-0.153893	-0.149778		-0.832981	0.393235		-0.303447	0.444478		0.534778	0.920509		-0.757258	-1.21339		0.132042	-0.455722
	-0.116083	1.03512		1.64744	-0.212307		-0.26297	-0.217324		1.04057	0.407892		-0.318312	-0.559303		0.0932272	-0.512853
	-0.12977	-0.133889		-0.4537	-1.22652		-0.162941	-0.195904		1.01344	1.14467		-0.347258	-0.466751		-0.0155065	-1.29405
	-0.0974127	-0.095506		0.363032	-0.567745		0.301462	-0.220054		0.926716	1.11597		-0.212785	-1.19536		-0.114168	-1.33625
	0.639212	-0.128511		0.272941	0.366195		0.913771	-0.316388		1.37638	1.29823		-0.510499	-0.035156		0.0694894	-0.14645
	-0.129962	-0.119975		0.315929	0.187926		-0.167461	-0.228825		0.974723	0.888494		-1.1219	0.0122905		0.307744	0.0182752
	-0.158825	-0.0872032		-0.296248	-0.557567		0.496523	-0.216865		1.08645	1.34831		-0.277516	-1.18594		-0.212056	0.141691
	-0.0735248	-0.0884665		0.225329	-1.17142		-0.197933	0.820937		1.07115	-0.464965		-0.297394	-0.451733		0.21078	0.875251
	-0.0787126	-0.0423615		0.0688314	-0.177726		-0.112447	-0.243043		1.24381	1.20529		-0.00276496	-0.0942447		-1.21807	-1.21238
	-0.124625	0.811851		-0.230734	-0.825261		-0.173625	-0.29784		1.12657	0.94377		-1.14545	-0.395227		0.467324	-0.0610131
	-0.0482784	-0.0670649		-1.29937	-0.0477919		-0.309793	-0.276323		-0.225893	0.698621		-0.376434	0.094587		-1.29105	-1.38717
	-0.126852	-0.153463		-0.102112	-0.428806		-0.145574	0.536958		1.20137	0.679465		-0.185324	-0.228911		-0.173	-0.316675
	-0.124465	-0.0688588		0.286201	0.453641		0.447391	-0.270134		1.25129	1.16972		-1.40972	-1.28215		-0.697759	0.081987
	0.559872	-0.0623608		1.10902	-1.11311		0.385512	-0.213402		0.636009	0.672193		-0.130046	-1.21149		0.281062	0.165552
	-0.0433725	-0.121384		-1.31006	0.675598		-0.187197	-0.242767		1.16833	1.54273		-1.20174	-1.29869		-1.22399	-0.242291
	-0.132072	-0.113035		-1.23186	-1.26759		-0.17944	1.01656		1.02433	1.45589		-0.228152	0.0335892		0.23211	-0.374401
	-0.145036	-0.110483		-0.169673	0.539847		0.278181	-0.16594		1.01667	0.707786		-0.775633	-1.12861		-0.343321	-1.22074
	-0.0932377	-0.0551273		-1.3019	-0.44879		0.849903	-0.253228		1.01563	0.727385		0.278463	-1.21205		-1.23122	0.499496
	-0.127869	-0.120754		-1.02812	-0.510798		-0.205968	-0.222097		1.31196	0.678494		-1.11521	-1.22109		-1.1445	0.200383
	-0.098897	-0.198886		0.343663	-0.165998		-0.18064	-0.258293		1.39597	0.267279		-0.214094	-1.27508		-0.334233	-0.539887
	-0.0378965	-0.0876029		0.0496868	-0.34792		0.701007	-0.15264		0.124098	0.39543		0.427882	-0.317838		-1.21903	0.0969826
	-0.101014	-0.100387		-0.0646749	0.35689		-0.20618	-0.325231		0.249341	0.721576		-1.17754	-1.15653		-0.331961	-0.555025
	-0.0478101	-0.108766		-0.252298	-0.106949		-0.138666	0.165248		1.10586	1.11701		0.157256	-0.139969		0.486498	-0.586138
	-0.127129	-0.0928281		0.0231692	0.693627		0.401865	-0.263262		1.35027	0.889035		0.541733	-1.27308		0.0540594	0.701421
	1.20095	-0.0711183		0.365114	0.578519		-0.215044	-0.170108		1.15712	0.973671		-1.18152	0.0949865		-1.22848	-0.000424096
	-0.0657306	-0.108309		-0.686906	0.103836		-0.227652	0.442501		1.07589	1.52778		-1.3118	0.0382627		-0.57297	-0.332743
	-0.112833	-0.0530716		0.0858784	-0.239122		0.514319	0.732644		1.29671	0.215119		-1.24449	-1.0811		-0.555022	0.292675
	-0.128319	0.429714		-1.13165	-1.32468		-0.189454	-0.28253		0.0165682	1.07724		-1.17957	-0.78403		0.0143962	-0.62608
	-0.0475124	-0.0179588		-0.445379	-1.3305		-0.166878	-0.212417		0.886112	0.404969		0.0816461	-0.379089		0.100754	-1.28277
	0.71094	-0.0951394		-0.480479	-1.45473		-0.232099	-0.172944		1.27969	0.717073		-0.424474	-1.154		-0.148448	-1.19857
	-0.0745342	0.4559		-0.12423	-0.238685		-0.188928	0.287357		1.39436	1.12292		-0.0154189	-0.0656979		-0.525541	-0.0707854
	0.614031	-0.0879292		-0.224145	0.760705		-0.297354	-0.166011		1.7317	1.04134		0.35382	0.330629		0.302919	0.278377
	0.751696	-0.0954986		0.0168785	0.063676		1.06904	0.60801		0.412087	1.23162		0.400105	-0.77358		-0.374415	0.275756
	0.952748	-0.0921231		-1.17405	-0.21143		-0.316241	-0.102359		-0.0315688	-0.254244		-0.166735	-0.276881		-0.102955	-1.13291
	-0.114294	-0.0798422		-1.24523	-0.461501		0.857413	-0.148245		-0.044221	1.18603		-0.0660139	-0.239365		-0.1563	-0.358311
	-0.124438	-0.0892731		-0.0331484	0.0874889		-0.172922	-0.200583		0.509427	0.844393		0.370743	-0.0195854		0.355834	0.0334055
	-0.0240622	-0.127072		1.47443	0.167015		-0.0721866	-0.261071		0.598473	-0.214909		0.222571	-0.549336		0.107311	-0.117092
	-0.0484148	-0.0885824		0.288727	-0.129194		-0.158137	0.551639		0.865601	0.998967		-0.226382	-1.25358		-0.263357	-1.26887
	-0.0888887	-0.121933		0.571848	-1.27099		-0.272911	0.804955		1.23966	-0.135368		0.0991351	-1.19314		-0.49044	-0.10582
	-0.112938	-0.14129		0.211417	-0.679427		-0.264865	-0.226535		1.27239	0.982775		-1.16077	-0.115404		-1.26549	0.316537
	-0.103474	-0.0274905		0.421867	0.607454		-0.256275	-0.192907		1.26809	0.213382		-0.481438	-0.313499		0.21596	-1.1769
	-0.103749	0.558777		0.291181	0.170127		0.630168	0.745806		1.63842	1.1968		-0.317731	-0.623249		-0.519879	-0.0177174
	-0.135984	-0.0998233		-0.267734	-0.105729		-0.272825	-0.220146		1.35493	0.197721		-1.20371	-1.10402		0.443261	-0.0734004
	-0.0869383	-0.0874048		-1.2744	-0.106665		0.965045	-0.279307		0.217471	0.950714		-1.08803	-0.634719		0.0663811	-0.716344
	-0.179582	-0.126279		-0.0601822	-1.27506		-0.230788	-0.223454		0.222798	-0.139401		-0.492849	-1.17931		0.62967	0.266542
	-0.0822833	0.561262		-0.722103	0.130506		0.370022	-0.242126		0.880718	0.595486		-0.720063	-0.159946		-0.0353867	-0.304736
	-0.0531727	-0.122253		-1.32676	-0.805309		-0.25214	-0.333703		0.375428	0.643995		-1.19443	-0.00941119		-1.24291	-0.347649
	-0.108878	-0.10977		-1.29875	-0.53732		0.558708	-0.173917		1.22841	0.656692		0.102015	-1.20172		0.190464	-0.469919
	-0.109009	-0.0834174		-1.17764	-0.090087		0.493965	-0.258158		0.350673	0.91565		0.508097	-1.27375		-0.166943	-0.093779
	-0.110076	-0.178469		0.599801	0.449235		-0.271495	-0.279313		1.12741	-0.0496155		-0.782974	-1.20294		-0.52159	-0.190508
	-0.0637541	-0.103492		0.374935	-1.34146		-0.254487	-0.282529		0.559694	0.69927		0.424622	-1.17435		0.166762	-1.18669
	-0.102565	-0.00977198		-0.0928419	-1.11323		-0.293212	-0.229602		0.0113718	-0.171921		-1.33743	-1.27144		-0.667761	-0.194858
	-0.0285829	-0.1508		0.584143	0.206542		-0.268637	-0.217155		0.507549	1.11572		-0.119553	0.714522		0.274767	-0.137282
	-0.109693	-0.0812834		-0.552086	-0.419642		-0.202	-0.251434		1.11791	1.11627		-1.14813	0.0648894		-0.386964	0.24023
	-0.0523659	-0.0355258		0.16774	-0.38684		-0.190432	0.705136		0.237467	1.38003		0.235006	-1.1934		-1.1527	-1.32516
	0.626546	-0.123759		0.722936	-1.20804		0.41663	-0.220216		1.45645	1.17995		-0.178125	-0.116218		0.0987852	0.378026
	-0.136393	-0.0945905		-0.218717	0.331203		-0.22688	-0.28663		1.13026	1.62917		-1.20098	-0.206052		-0.22478	0.168026
	-0.044075	-0.0958523		-1.20172	0.0808697		-0.328136	0.383899		0.229436	0.309279		0.243447	0.0252999		0.523846	-0.643508
	-0.0704302	0.610581		-1.25013	-0.281259		-0.243779	-0.211927		1.07097	0.908319		-1.21714	-0.23951		-0.369474	-0.28473
	-0.0942433	-0.110098		0.431686	0.349328		-0.168775	-0.198218		1.06756	0.876685		-0.0678738	-0.429233		-0.0913987	-0.444412
	-0.120132	-0.102174		0.717772	-0.105356		-0.267003	-0.211671		1.56931	-1.13344		0.409831	-1.25261		0.706213	-0.612575
	-0.094172	-0.159442		-0.135904	-0.33039		-0.228768	-0.291743		0.95571	1.31566		-0.442213	-0.482768		-0.451865	0.102115
	-0.0834459	-0.053564		0.351381	0.24967		-0.146867	-0.188468		-1.1808	0.726675		-1.14975	0.0228688		0.304536	-0.390074
	0.743135	-0.0609771		0.933473	0.305508		0.54984	-0.236621		1.63343	0.890732		0.0491254	-1.27021		0.356418	0.306866
	-0.048962	0.443237		-0.0129346	-1.35313		-0.152024	-0.291812		0.994702	0.657327		-1.14929	-1.25312		-0.0316757	-0.831331
	-0.0724199	-0.0830612		0.808145	0.138306		-0.15937	-0.230062		1.62866	0.0662479		0.412536	-0.601736		-0.196287	-1.31774
	-0.131385	-0.113214		-0.772488	-0.61484		0.31736	-0.210517		0.99825	0.36892		-0.667416	-1.15743		-0.668934	-0.603707
	-0.116217	0.648784		-0.244941	0.0955643		0.729258	-0.296836		0.884361	0.602998		-0.176089	-1.35439		-0.209018	-0.584756
	-0.109752	-0.122598		-0.514622	0.566295		-0.209663	0.652335		-0.539022	0.690706		-1.25984	-1.22823		-0.512407	0.465705
	-0.0754162	-0.033329		1.40537	-0.129961		2.12836	-0.227817		1.8407	0.128632		0.645315	-0.403013		0.928802	0.0789721
	-0.0910733	-0.0728503		0.477063	0.173074		1.04671	-0.232874		2.31661	-0.272919		0.0531192	-0.277144		0.892436	-0.278912
	-0.109793	-0.0943422		-0.505069	-1.30041		0.552666	0.788598		1.66964	0.26484		-0.438511	-0.230904		0.547333	-1.29995
	-0.0995367	-0.115042		-1.09244	-1.36486		-0.0934086	-0.310653		-0.970545	0.032612		-0.858839	-0.421484		0.895109	-0.490415
	-0.0793349	-0.120132		0.562439	-1.22736		0.823414	-0.206014		1.42864	1.09978		-0.0962016	-1.30898		0.131865	0.265172
	-0.0897556	-0.0549973		0.359842	-0.383138		0.93728	-0.266291		1.91189	0.980103		0.748086	-1.19973		-0.103477	0.835771
	-0.0430965	-0.0390425		0.332092	0.196602		-0.198083	-0.1934		0.326575	1.0525		0.337424	0.308373		0.344443	-0.0626852
	-0.0248045	0.765983		-1.31704	-0.0188605		-0.147163	-0.293142		0.671202	0.822614		-1.10341	-0.370655		-1.22289	-0.49247
	-0.104861	-0.103436		0.37914	-0.710659		-0.1709	-0.265493		-0.185028	1.86153		-1.12448	-0.695477		-0.187288	0.562854
	-0.0947092	-0.0753111		0.130901	-0.188202		0.403335	-0.246854		1.83738	0.459541		-0.227153	-0.0966774		0.193184	-1.30507
	-0.116194	-0.0851889		-0.393759	-1.37398		-0.282331	-0.241853		1.11631	0.758828		-0.259272	-0.634866		0.20179	0.683842
	-0.0796311	0.523629		-0.370892	0.0625495		-0.168502	0.703355		1.26086	0.89548		-1.13175	-0.104189		-0.36099	0.0942505
	-0.102912	-0.135915		-1.32883	-0.968032		0.47973	-0.303041		0.478071	0.52049		-0.450532	-0.853606		-0.0123747	0.234511
	-0.0993076	-0.167501		-0.28641	-0.864919		-0.234446	-0.342769		1.06214	1.11725		0.316987	0.228087		-0.305653	0.119639
	-0.177538	-0.0851207		-1.15493	-1.20904		-0.171961	-0.203381		1.06973	0.8108		-0.0897397	-0.177563		-1.2705	-0.23997
	-0.0926716	-0.0419043		0.695685	-0.226759		-0.197323	-0.169997		1.32177	0.939182		0.136195	-0.0525206		-0.0831871	0.382584
	0.456147	-0.100935		0.160579	0.0349513		0.618455	-0.305283		1.16639	0.395469		0.197129	0.586629		-0.788039	0.621923
	-0.0581891	-0.0592842		-0.176848	-1.30969		-0.252932	0.670195		-0.128089	-0.372447		-0.216775	-1.16018		-1.29858	0.319746
	-0.177693	-0.0761413		-0.0340391	-1.44778		-0.287427	0.935554		0.961228	1.73307		-1.14567	-0.185359		0.562088	-0.631663
	-0.100032	-0.087347		0.156397	0.00353657		-0.256162	-0.159743		1.20623	0.907356		-0.564954	-1.25107		-1.43785	0.102929
	0.573808	-0.101885		0.244724	0.167495		-0.28055	-0.238507		1.13212	1.01692		-0.593332	-1.39614		-1.34431	0.552837
	-0.15915	-0.0871539		0.0257683	-1.12089		1.06355	-0.20361		1.63174	-0.247374		0.294222	-1.16274		0.436062	0.781466
	-0.0933394	-0.0846485		-1.32392	-0.946409		-0.239596	-0.253296		1.38235	1.13561		-0.44269	-0.862345		0.341878	0.338599
	-0.110131	-0.150881		0.0373141	-0.0663893		-0.26314	-0.353933		1.24028	1.38488		-0.43082	-0.380642		-1.34079	0.287963
	-0.0817821	-0.0369018		-0.377378	0.175883		-0.164546	-0.21505		0.447576	1.26198		-0.303562	-1.27995		-0.37479	-0.168959
	-0.125851	-0.0651144		0.292873	0.506997		0.446112	-0.225226		1.39449	1.03981		-0.00176544	-1.20748		0.332216	-0.129798
	-0.0492045	-0.0953452		-1.30564	-1.03003		0.671922	-0.230381		1.09729	0.0404076		-0.367677	-1.1005		-0.315139	-1.17629
	0.634797	-0.0914757		-0.0160147	-1.38297		0.474061	-0.201731		1.75632	1.67393		-1.36169	-0.41861		0.1862	0.564881
	-0.0650695	-0.0679334		0.0333391	0.744869		-0.179658	-0.12228		1.26711	1.20122		-0.424296	-1.10112		-0.342805	-1.07256
	-0.087354	-0.0113956		0.150622	-1.33748		-0.308189	1.47605		1.04046	0.957939		-0.773349	-1.2065		-0.511394	-0.103353
	-0.0809386	-0.0563146		-1.10968	-1.20568		-0.225035	-0.192983		0.442355	1.35867		0.275009	-0.0444685		-1.18305	-0.118055
	0.852056	-0.0848907		0.116445	-1.17221		-0.442215	-0.242416		0.895047	1.27714		-0.356467	-1.1723		-0.385977	-0.150445
	-0.0491162	-0.0971152		0.67793	0.0593794		-0.261086	-0.143997		1.23385	1.37853		-0.892074	-1.17263		-1.02553	0.303167
	-0.0801809	-0.0747992		0.810072	0.207113		0.867063	-0.16344		1.68896	1.44625		-0.145574	-1.14414		0.21313	1.0557
	-0.0560506	-0.0726184		-1.37582	-1.16681		0.667716	-0.251585		0.90423	1.03483		-1.25618	0.0800864		-1.32427	-1.17802
	-0.0890706	-0.0715333		-0.599645	0.577412		-0.232075	0.692459		1.10233	-1.24192		-1.31793	-0.443408		-1.35539	0.0428214
	-0.0871737	-0.116615		-0.0470317	0.400764		0.614544	0.231583		1.91954	1.35227		-1.19212	-0.794108		1.01124	-0.00622098
	-0.0874441	-0.0794416		-0.595356	0.119528		-0.162239	-0.197143		1.89561	1.26424		-1.26627	-1.22259		0.0433325	-0.55834
	-0.0653645	-0.137161		-1.18402	0.371072		-0.0612887	-0.207843		-0.956161	1.42547		0.232773	-1.23425		0.987058	-0.544974
	-0.1097	-0.115323		-0.194618	-0.463678		0.284598	0.284897		1.07826	0.99681		-1.28608	-1.37336		-0.161776	0.22429
	1.23449	-0.117763		0.770586	-0.584652		-0.189688	-0.343209		1.104	1.37062		-0.31557	-0.50488		-0.401067	-0.482091
	-0.0532538	-0.0797926		-1.28323	-1.29444		-0.191659	-0.254856		0.624002	0.636953		-1.23652	-0.0735772		-1.19789	-0.192729
	-0.131136	-0.107587		0.288595	-0.238262		0.432817	-0.195684		0.85641	0.997289		-0.188299	-0.0947566		-0.709294	-1.28342
	0.73973	-0.13107		-1.2557	-1.32739		-0.203123	-0.226328		1.07666	1.07631		-0.351601	-0.360261		-0.0404076	-1.17123
	-0.0762157	-0.0704165		0.730908	-0.36395		-0.252186	-0.233219		0.654683	1.31678		-0.385799	-1.2612		0.953908	0.19649
	-0.131148	-0.0952584		-0.538739	-0.325631		-0.145671	0.206612		-0.562928	0.169631		-0.477992	-0.494093		-0.527195	-0.323174
	-0.100593	-0.0919198		-0.122364	0.200443		-0.184942	-0.275759		-0.0611938	0.275162		-0.409588	-0.501853		-0.0434269	-1.26763
	-0.0966689	-0.0839411		0.432855	-1.2827		0.537617	-0.210084		1.04664	0.456164		-1.26287	0.134138		-0.10206	0.217603
	-0.100006	-0.0202104		0.45176	-0.277103		0.754607	-0.267397		1.60706	0.998087		-0.520601	0.221562		0.347673	0.593925
	-0.0570545	-0.0871641		0.668656	-0.66404		0.751157	-0.249703		1.51904	0.497449		1.17134	-0.160523		0.559723	-0.623235
	-0.103303	-0.0357496		-0.446489	-1.35405		0.497967	-0.245861		0.702779	1.28688		-1.19345	-0.394123		-0.523521	-1.28437
	-0.0947413	-0.0544225		-1.2759	0.374917		-0.194496	-0.124817		0.789048	0.808953		1.06918	-1.18484		-0.119165	-0.212216
	-0.0681509	-0.0655087		-0.554158	0.609902		-0.31044	-0.249126		0.849293	0.657976		0.228174	-1.1413		-0.0339089	-0.362794
	-0.0799147	-0.0826922		-0.449721	-1.21039		-0.295582	-0.184848		0.162804	-0.178185		-0.208522	-1.14795		-1.2176	-0.376606
	0.8009	-0.116134		-1.2598	-1.35129		-0.131331	0.552679		-0.312396	0.678202		-0.286527	-0.528541		-1.21439	-0.127948
	-0.0846887	-0.142129		0.931184	0.0805553		1.01919	-0.242506		1.40106	1.09331		1.1339	-1.18048		-1.2482	0.0875999
	-0.0767278	0.881611		0.263254	-1.30164		0.389495	-0.269049		1.00643	0.965753		-1.32121	-1.33211		0.915154	-1.28836
	-0.116916	-0.0769673		0.171318	-0.0329286		-0.348811	-0.173852		1.15283	1.32236		-0.553036	-0.176853		-0.0199833	-0.613669
	-0.0677916	-0.0408932		0.428305	-1.35497		-0.230085	0.647002		1.12881	1.03146		-0.582021	-1.36719		-0.207656	-0.480425
	-0.132579	-0.0911551		-1.29318	0.481916		-0.332778	-0.232334		0.310543	1.21087		-0.135159	-0.319331		0.602173	0.621951
	-0.075336	-0.0910211		-0.0824021	0.0994013		-0.140188	-0.293318		0.0602339	0.812706		-1.12056	-1.26968		-1.1111	-0.0713245
	-0.0965404	-0.0945818		0.660679	-1.31102		-0.160899	-0.327112		0.259214	0.712167		-1.06775	-1.21378		-1.25818	0.0908208
	-0.107087	-0.0841581		-0.436823	-1.24122		-0.22261	-0.242562		-0.0522071	0.182238		-1.28444	-1.13476		-0.406164	-1.31999
	-0.0655769	-0.0525371		-0.161542	0.267636		-0.249796	-0.204651		1.25979	1.67704		-0.0020205	0.24893		-0.608626	-1.16735
	-0.121661	-0.0589414		0.112141	-0.106792		0.661035	0.905102		1.07491	1.8739		0.181324	0.243473		-1.2035	0.361964
	-0.0770806	-0.0785916		-1.31366	0.25814		-0.22899	-0.186548		1.18474	0.687697		-1.25823	-0.186743		-0.53371	-0.223462
	-0.0687245	-0.134795		-1.25206	-1.23658		-0.26275	-0.266203		0.742532	0.504066		-1.28136	-1.18949		-0.127265	-0.518949
	-0.0651662	-0.105394		-1.32573	-0.0386328		-0.200582	-0.236399		1.6783	0.959727		-0.0675367	-1.29396		-0.0984258	0.100527
	-0.0798333	-0.0724604		-0.11663	-1.32945		0.773671	-0.222223		0.799473	0.158115		-0.0177481	-0.37324		-0.244439	0.277869
	-0.0812602	-0.125147		0.107517	0.20633		0.643173	-0.218298		0.997905	1.02311		0.366406	0.00229663		0.631827	-0.0535554
	-0.034922	-0.0872217		-0.0185047	-0.316259		0.61897	-0.243327		1.23219	0.7874		-0.031702	0.182433		-0.462553	-0.196789
	0.988446	-0.0680066		0.756337	-0.214234		1.4704	0.497919		1.78193	0.778109		0.274085	-0.580608		0.270732	-1.21669
	-0.0925575	-0.0672529		0.390759	-0.106606		-0.233369	0.560146		1.51231	1.07728		0.162553	-1.1915		0.0624688	0.204398
	-0.122857	-0.0611972		-0.440989	-0.651708		-0.183489	-0.283132		1.10757	1.02295		-0.295329	-0.119976		0.697461	-0.073822
	-0.0775553	0.373616		-1.24417	0.575459		-0.19564	-0.181605		0.62686	1.42591		-0.279725	-0.219283		-0.409936	-0.359526
	-0.0846016	-0.0435154		1.02987	-1.3905		1.78926	-0.24624		1.83939	0.908386		-0.0632433	-0.56624		0.810291	-0.386441
	-0.102016	-0.0375187		0.491218	-0.0501395		0.381431	-0.155461		1.63807	0.207735		-0.318243	-1.08537		-0.754271	-1.13368
	-0.0766463	-0.0958622		-1.22621	-1.1715		-0.137384	-0.210064		0.572262	0.533004		-0.214884	-0.256641		-1.1356	-0.372054
	0.607078	-0.10029		0.232793	-0.243215		-0.267887	0.263862		1.52677	1.53557		0.161555	-0.427283		0.254228	0.254499
	-0.0962356	-0.12963		1.02402	-1.35739		1.52634	-0.25367		1.72849	0.380928		0.0378784	-0.297658		-1.35901	-0.500767
	-0.0968351	-0.0718342		0.538375	0.133398		-0.191276	-0.244663		1.62865	0.712734		-0.556006	0.118904		0.409975	-0.399527
	-0.136856	-0.0996103		-0.487512	-0.2261		-0.268446	0.290268		1.10672	0.977684		0.173264	-1.30333		0.281628	-1.32332
	-0.147087	-0.100473		0.587425	0.993898		-0.221213	-0.114826		0.949949	1.39649		-1.21995	-1.00734		0.268225	-1.0815
	-0.0607908	0.527824		-1.16454	-0.72513		-0.174037	-0.220759		1.28777	0.80833		-1.14835	-0.533158		-1.18123	-0.697449
	-0.0986612	-0.133274		-0.329656	-1.45539		-0.185239	-0.277024		1.20228	1.40634		-0.144863	-1.30105		-0.243793	0.353972
	-0.0953933	-0.0464534		0.43348	0.466712		0.891944	-0.229715		0.550799	1.26764		0.522719	-0.354354		-1.23123	-1.30657
	-0.150278	-0.104974		-0.216991	-0.634396		-0.12605	-0.269367		1.22847	1.53753		-0.214884	0.627757		0.589295	-1.35438
	-0.101406	-0.0947116		-0.147074	0.389669		-0.246899	-0.240797		0.754366	0.943564		-0.0864065	-1.28236		0.0555804	-1.19942
	-0.128891	-0.109569		-1.16985	0.433059		-0.14178	1.20067		0.726652	0.787065		0.339703	-1.26479		1.0258	0.314535
	-0.102684	-0.0920279		-0.00766117	0.0177803		-0.261254	-0.270252		1.24847	0.61619		-0.224013	-0.507359		0.180667	-0.302105
	-0.0726015	-0.112374		0.139857	-0.574061		-0.164655	-0.249747		1.13794	0.925211		-1.23672	-0.350093		0.291722	0.297726
	1.26548	-0.0961986		-0.367073	-1.34263		-0.154102	-0.184738		1.21477	1.09851		-1.22268	0.0117013		-1.22183	-0.38579
	-0.0903521	-0.0781153		-0.187437	-0.167253		-0.234439	-0.286862		0.667717	0.125717		-0.0235285	-1.33517		-0.104807	0.180972
	-0.0690266	0.721553		-0.477371	-1.3212		-0.276647	1.05694		1.07734	0.569235		-1.33231	-1.31618		-1.24504	-1.3481
	-0.113551	-0.0161275		0.165102	0.289605		-0.211478	-0.207492		0.785909	1.16351		-0.215786	-1.24111		-1.32505	-0.400073
	-0.123092	-0.132082		-0.111115	0.247893		0.378272	-0.247783		1.97955	0.528444		0.376832	-0.0266589		0.669235	-1.22115
	-0.106649	-0.0967576		-0.25472	0.518348		0.711531	0.283854		-0.28766	1.52164		-1.14212	0.229305		-1.22561	0.584258
	0.611401	-0.0677965		0.187403	0.0343296		-0.205141	-0.321063		-0.0712704	1.01971		-1.20628	-0.571652		0.392595	-0.558239
	0.740884	0.428866		0.854369	0.702792		0.798059	-0.220398		1.5832	1.09932		0.643066	-1.30115		0.142842	-0.252022
	-0.0352314	-0.0889072		-1.19841	-0.45851		1.0282	1.01712		1.06128	0.798658		1.11768	-1.19095		0.103106	0.173242
	-0.084313	-0.114873		-1.26498	-0.437328		-0.211116	-0.265377		1.25652	0.323293		0.244615	-1.28501		-1.21832	0.442437
	0.880612	-0.0672699		1.22257	-1.26179		2.43035	-0.203001		1.8214	0.77628		0.616857	-0.477409		0.372639	-1.31582
	-0.1272	-0.0766622		-0.178578	0.208747		-0.245347	-0.220447		1.46188	1.51663		-0.492688	-1.3005		0.263788	-0.18564
	-0.185437	-0.099967		-0.302397	-0.268153		-0.204604	-0.317315		0.0971774	1.02398		-1.08092	0.160977		-0.384586	-0.758756
	-0.0452726	-0.110635		-1.16415	-0.294902		-0.118355	-0.19229		1.14404	0.127268		-1.09578	-1.16929		-1.05315	-0.286333
	-0.122956	-0.0851989		-0.0401081	0.0338512		-0.215392	0.498269		0.778559	0.782372		-0.37008	-0.507091		-0.416658	-0.195113
	-0.068975	-0.119073		0.941691	-0.600915		-0.208796	-0.232859		0.993913	0.928865		0.801433	0.499046		0.113679	0.204055
	-0.0922818	-0.154093		-0.229427	0.121262		0.875797	-0.176427		1.02429	0.855783		-1.23795	-1.10901		0.323126	0.177009
	-0.094504	-0.104243		0.623227	-0.224121		0.613507	0.213536		0.433078	0.285571		-0.328116	-0.418458		0.0672712	-0.556599
	-0.110134	-0.0862004		0.385425	0.221045		0.665736	-0.182027		0.792235	0.92776		0.0504816	-1.19378		-1.31597	0.53526
	-0.108241	-0.069862		-0.229436	-0.164109		-0.267733	0.95737		0.635492	1.09686		-0.186613	-0.521876		0.595409	-0.111762
	-0.104412	0.729833		-0.298172	0.313318		-0.247232	-0.211729		1.01802	1.75015		-0.551687	-1.23619		-0.664851	-1.22177
	-0.124662	-0.0862452		-1.15638	-1.38746		-0.124662	-0.235556		0.40694	1.13184		-1.08615	-1.31707		-0.0915944	0.148517
	-0.0935874	-0.0911152		-1.35215	0.101463		-0.187559	-0.295509		0.866381	0.887663		-0.0521089	-0.64995		-1.22832	-0.749676
	-0.0842365	-0.143457		0.142191	-0.693164		0.360885	0.486272		1.45428	0.333668		0.130411	-1.32996		-0.361564	0.100985
	-0.0816409	-0.0475016		0.977711	-0.400303		0.950072	-0.251921		1.69217	1.29833		0.265285	-1.22968		-0.0282462	-0.357545
	0.527383	-0.0557436		0.183352	-1.21891		-0.23723	-0.216966		0.92991	1.73449		-0.701228	0.498638		-1.29617	0.00268319
	-0.077126	-0.0846093		0.320759	-1.17616		-0.157181	-0.122159		-0.255024	1.07762		-1.33695	-0.166052		-1.20851	-0.118795
	-0.0775404	-0.105809		-1.28101	0.431903		-0.210591	-0.227161		1.01866	0.283003		-0.293945	-0.396861		0.455234	-0.57125
	-0.0918805	-0.0666993		0.44563	-0.461253		-0.322449	-0.24227		-1.16157	0.566267		-0.231282	-1.19878		0.181058	-0.0194202
	-0.0416539	-0.123536		-1.35496	-0.721376		-0.257982	-0.282304		1.37365	1.04813		0.550567	-0.631396		0.261347	0.263479
	-0.0889766	-0.0569291		-0.488977	-0.440483		0.66301	-0.213852		1.35447	0.980493		-0.308686	-1.38124		0.318553	0.0255449
	-0.039261	-0.0856235		-0.562784	-1.44552		-0.256304	-0.265579		0.113544	1.16922		-1.29017	-1.22081		-1.25569	0.0223178
	0.626709	-0.118507		-0.170957	0.369242		1.15368	-0.164304		0.883533	0.448678		-1.34069	0.699788		-0.159115	0.490662
	0.309213	-0.102333		0.214591	-1.23736		0.187475	-0.183052		0.00037623	1.1433		-0.774463	-1.07468		-0.361671	-1.06193
	-0.0926624	1.06963		-0.13185	-1.23843		-0.269197	-0.181059		0.932984	-0.0551527		-1.17668	-1.12322		-0.202425	-1.14594
	-0.0153102	-0.111654		0.22117	-1.29175		0.941895	-0.257767		0.929355	1.50388		-1.25711	-1.20679		-1.19021	-0.0221361
	-0.0866996	-0.0566664		0.447795	-1.23259		-0.272708	-0.211922		1.60075	1.40051		-0.510563	-0.359302		0.0877735	-0.00252306
	-0.0387521	-0.0551183		0.490325	0.060529		-0.163044	-0.368993		0.58334	-0.234559		-0.124845	-1.26438		-0.300789	-0.262633
	-0.0681147	-0.101095		-0.486733	-1.23499		0.667553	-0.183598		0.770514	-1.19527		-1.2638	-1.27261		-0.42959	-0.155963
	-0.104071	-0.0213872		-0.557741	0.251852		-0.222238	-0.228422		1.18805	0.675655		-1.2342	0.441345		0.0923449	0.384889
	-0.0731969	-0.0729902		-0.0642438	-1.3829		-0.352255	-0.202287		0.78264	0.757719		-1.20468	-0.478267		0.100457	0.259162
	-0.104743	-0.0331071		0.0488262	0.284288		-0.237572	-0.213997		0.76749	-0.0467864		-0.404214	-1.20944		-0.367536	-1.28355
	-0.109846	-0.140796		0.777014	-0.349583		-0.244952	-0.172217		1.83757	1.52296		-0.254954	0.185585		-0.390402	-0.428914
	-0.119056	-0.137085		-0.250404	-0.284833		-0.248156	0.650185		-1.10811	0.176406		-0.141323	-1.11139		-0.240119	-1.19557
	-0.0785721	-0.0649563		0.198642	-0.71206		-0.167798	-0.261451		0.96343	1.41298		-0.0649142	-0.619665		-0.556071	-0.709932
	1.01814	-0.0886647		-0.0880719	-0.21115		-0.181728	-0.274184		-1.19355	0.999775		-1.09728	-1.26764		-0.0155853	-0.100713
	-0.0718691	-0.0804538		-0.630069	0.182122		-0.264787	-0.212194		0.577456	0.232793		0.31174	0.398466		0.124975	1.20876
	0.485605	0.664846		0.469055	0.536991		-0.230004	-0.227984		1.21474	1.21743		-0.423624	-0.0889711		0.340895	0.208586
	-0.0716144	-0.0638087		0.457975	-0.0289149		-0.155087	-0.239051		1.81011	1.21618		-1.24423	-0.592069		-1.23824	-0.2671
	-0.0891794	-0.0797537		0.331148	0.0612778		-0.33627	-0.26586		0.73659	1.67923		-1.31902	-1.10538		-1.23387	-0.194393
	-0.0495306	-0.102762		0.674131	-1.32797		-0.148592	-0.218315		-0.940934	0.669866		-0.702157	-0.241541		-0.945114	-1.08779
	-0.0837665	-0.105328		-0.382978	0.231197		-0.180935	0.175238		1.04355	1.1606		-0.443499	-0.852502		-0.246616	-0.18442
	-0.104986	-0.0465909		-1.08136	-0.20443		-0.307965	-0.249196		-1.1532	0.249561		-1.23118	-1.14962		0.358313	-1.27273
	-0.0962913	-0.130709		0.858686	-0.105307		-0.241694	0.963389		0.933254	0.880352		-1.17071	-1.21416		0.8173	-0.45797
	-0.0673502	0.816623		-0.506029	-1.17626		-0.246602	-0.231903		0.942893	0.935297		0.275044	-0.294438		-0.0883762	-1.21976
	-0.105631	-0.088162		-0.036409	0.17927		0.972257	-0.182588		0.545136	0.779476		-0.0823811	-1.11241		-1.26488	-0.481781
	-0.058326	-0.111861		0.036483	-0.303239		0.679268	-0.191062		0.694887	0.630506		0.0237472	-0.327801		0.0371011	0.444446
	-0.0561871	0.756303		0.115249	-0.0506457		-0.32811	0.502767		1.65424	1.19602		-0.645442	-0.385969		0.247585	0.023417
	-0.0792046	-0.027877		-1.35564	0.741554		-0.196581	-0.125532		0.875319	-0.140678		0.655829	-1.17248		-0.492738	-1.19502
	-0.0826516	-0.0792157		-0.329442	-0.166841		-0.266356	-0.148381		1.67158	-0.169804		0.191414	-1.18924		-1.18327	-1.19448
	-0.0589284	-0.114232		-1.15445	-0.307572		-0.217403	-0.251366		1.21421	0.291641		0.106054	-0.6108		-0.00644066	-0.234211
	-0.0944619	-0.0205061		-1.16129	-1.22109		-0.17811	-0.218403		1.0498	-0.039358		-0.159726	-1.11215		-0.223439	0.703122
	-0.161274	-0.08042		-1.17657	-1.41584		-0.204464	-0.196852		0.829397	1.4662		-1.25908	-1.3144		-1.13249	-0.243298
	-0.0401824	-0.0850773		-0.225333	-0.100666		-0.153734	-0.227924		-0.16572	-0.203291		-0.173288	-1.16471		-1.28286	-1.20355
	-0.0806274	0.354621		0.968885	0.104246		0.239118	0.560483		1.4866	1.21256		-0.160139	-0.260165		0.409716	-0.369954
	-0.100274	-0.0827626		0.524415	-0.517567		-0.3232	-0.269246		0.836765	1.42027		0.137575	-1.3081		-0.356857	-1.35281
	0.938874	-0.12732		-0.143393	-1.25233		-0.243975	-0.324202		1.45527	0.978682		-1.20277	-0.118701		-0.121023	-0.13006
	-0.0940154	-0.0876489		-0.249802	-1.29593		-0.296253	-0.204096		1.04546	-1.12086		0.0959932	-1.30071		-0.207794	-1.19978
	-0.0770507	-0.0940506		-9.32e-05	-1.30267		-0.184995	-0.210055		1.00533	0.952719		-0.137519	-1.20929		-0.132122	-0.230857
	-0.088119	-0.106416		-0.493495	0.245793		-0.206676	0.467876		1.06371	1.08543		-0.358882	-0.57147		-0.409398	0.100266
	-0.0995871	-0.165391		-0.244274	-0.624228		0.701362	-0.247888		1.32373	0.132245		-0.284787	-1.22569		0.143747	-0.632215
	-0.116547	-0.0996922		-0.775778	-0.475704		-0.254748	-0.266752		1.02269	0.919234		-1.23739	-0.246287		0.140556	-1.29726
	-0.113738	-0.151338		-1.24047	0.0179345		-0.16392	0.320442		0.677085	0.918639		-0.272452	-1.35398		0.531588	0.517569
	-0.0733834	-0.113634		0.503876	-0.392423		-0.204602	-0.266317		-1.10493	1.56009		0.570564	-0.318869		-0.112638	0.251303
	-0.0862954	-0.0668824		-0.392058	-0.120449		0.667956	0.61434		0.416481	0.568531		0.0510885	0.062593		-1.27585	0.352237
	-0.102545	-0.0804822		0.34755	0.590405		-0.294044	-0.161892		1.26558	0.257349		-0.382342	-1.23344		-0.492574	-0.438621
	-0.098178	0.67188		-0.403264	-0.647826		-0.213415	-0.315709		0.402166	0.872762		-0.0122168	-1.23198		-0.0447233	-1.21447
	-0.127468	0.541666		0.0855729	-0.245504		-0.283103	0.836397		1.46129	1.31288		0.00556747	-0.253003		0.4141	-0.704514
	-0.121331	-0.068892		-0.341383	-0.20244		1.12044	-0.111461		1.34466	0.420625		0.522565	-0.169703		0.0353071	0.403344
	-0.107287	-0.133973		-1.24944	-0.73697		-0.183873	-0.317091		1.86207	1.08509		0.305913	-1.25194		-1.29062	-0.295212
	-0.0735269	-0.0599789		0.725892	-0.272825		-0.266116	-0.275039		1.42896	0.825632		0.0295159	-1.24449		0.367575	-1.18876
	-0.104793	-0.0711997		-0.302075	-0.587347		-0.176233	-0.18845		-0.251896	1.06651		-0.237773	-0.468821		0.563049	-1.23471
	-0.0733778	-0.113813		0.2525	-0.270054		-0.255919	-0.270902		0.570122	0.631577		-1.07313	-1.35494		0.673716	0.166308
	-0.0772951	0.65261		0.452883	-0.600854		-0.268193	-0.231541		1.03829	0.468312		0.212301	-0.218845		-0.339527	-0.587819
	-0.0675475	-0.117994		-0.340859	-5e-05		-0.164031	0.438897		0.716542	1.43143		-1.15629	-0.144513		-1.32558	-0.309731
	-0.106934	-0.0723775		0.751584	-1.24823		0.447663	-0.207175		1.06313	0.144271		0.23371	-1.23829		0.133803	0.492961
	-0.104307	-0.0663187		0.193525	-0.482934		0.791238	-0.233319		1.27104	0.298547		-1.11756	-1.17377		0.207216	0.715021
	-0.107717	-0.0554775		-0.356231	-0.591378		-0.251079	-0.23661		1.61418	1.20046		-1.28162	0.0176295		-0.0211776	-0.078615
	-0.105552	-0.120731		0.151783	-0.708945		0.521679	-0.269129		0.966419	0.854637		-0.583593	-1.20822		0.425041	0.17786
	-0.0846824	-0.137005		0.324806	-0.0894178		0.478729	-0.332778		0.408522	0.541028		-0.655302	-0.506349		-1.30135	-1.31884
	-0.0806206	-0.16567		-0.154739	-0.172775		-0.281693	0.126056		0.700695	1.2011		-0.510912	-0.116049		0.225992	0.23833
	-0.0701354	-0.0980399		-0.285607	0.799567		-0.215096	-0.192164		0.591472	0.886872		-1.2025	-1.17413		0.55841	-1.21431
	0.753714	-0.0828558		-1.15315	-0.756788		-0.220435	-0.213385		0.484637	1.54904		0.193693	-1.2658		-0.359904	-0.675627
	0.68338	-0.0769775		-0.415277	-1.24048		-0.2387	-0.328547		1.23078	0.868739		0.0662266	0.258538		-0.0614083	0.156184
	-0.12375	-0.135895		-1.15082	-0.23767		0.875555	-0.306731		-1.17158	1.13014		-1.02403	-0.559689		-1.21863	-0.915256
	-0.0495394	-0.110093		-1.18253	-0.420217		0.955286	-0.145255		1.63364	0.718694		-1.06001	-0.376006		-1.18574	-0.41333
	-0.145469	1.08964		0.200762	-1.24885		-0.199109	-0.131371		0.766061	-0.0120446		-0.441973	0.557807		-0.00510203	-0.0407502
	-0.0726166	-0.134505		-1.32826	-0.375768		-0.236564	-0.260381		1.54809	0.842685		0.0988641	-0.331823		0.418648	0.0139662
	-0.107852	-0.0985984		-0.173554	-1.30243		0.947755	-0.253573		0.708831	0.871443		-0.457162	-0.280535		0.201775	-1.24965
	-0.122031	-0.111822		-0.316075	-0.609021		0.421607	-0.338918		0.572659	0.35671		0.344748	-1.27648		0.252605	-0.586184
	-0.102278	-0.114702		-0.297107	-0.421082		-0.256661	-0.287826		0.847691	0.351645		0.0040493	0.384314		-1.31493	-0.466209
	-0.0692099	-0.0941062		-0.0374174	-1.29041		0.851436	-0.216069		1.28269	0.449852		0.063856	-1.29023		0.314767	-0.457
	-0.085362	0.976692		0.458234	-0.170592		-0.123803	-0.288803		0.932333	0.662514		0.537413	-0.0882716		-0.350475	-1.14964
	0.909144	-0.0759873		-0.213768	-0.382848		0.779265	1.09708		0.364245	1.11951		-1.29599	-1.19194		-1.16903	-1.22534
	-0.081966	-0.0696689		0.529102	-0.58264		-0.218068	-0.175724		1.22999	1.3962		-1.10855	-1.24024		-0.247382	-0.071933
	-0.158458	-0.0806522		0.543407	-1.24166		-0.32373	-0.178076		0.179539	1.13505		0.0480802	-1.20085		0.0205413	-1.13254
	-0.129972	-0.063404		-0.172081	-0.450422		0.929063	-0.290715		0.328291	0.393221		1.20808	-1.21376		-1.24184	-0.386836
	-0.105298	-0.160821		-0.276581	-0.0535322		-0.293737	0.218361		1.20691	1.88596		-0.370945	-0.15024		0.456284	-0.33294
	-0.0472614	-0.104458		0.00195484	-1.16594		-0.359309	-0.180695		0.541299	0.67508		-1.09013	-1.1273		0.0147081	0.494137
	-0.113054	-0.0969223		-0.186779	-1.20729		-0.208045	-0.198944		1.58488	0.659104		0.187788	0.0898296		-1.29951	0.401189
	-0.0719721	-0.0513112		-1.2243	0.700827		-0.270492	-0.143323		0.596759	0.621588		-1.05939	-0.115243		-1.13424	0.692973
	-0.124228	-0.0987161		0.647388	-0.0896656		-0.180885	1.04668		-1.18408	1.244		-1.09468	-0.301945		-1.13836	-0.43894
	-0.162026	0.641609		-0.0766138	0.0996889		-0.290262	-0.182249		0.865881	0.867055		-0.65752	-1.30631		-0.6976	-0.637674
	-0.116559	0.740334		0.380162	-1.36756		0.566218	-0.256571		0.500471	1.35459		-1.18423	-0.354818		-1.22524	0.554729
	-0.0722722	-0.0573102		-0.404237	-0.108718		-0.212021	-0.242135		0.0948914	0.530115		-0.315557	-1.30705		0.012953	-0.53926
	-0.0962593	-0.0342833		0.678864	0.325838		1.29658	-0.151897		1.84827	0.643576		0.223928	0.33797		0.469838	-1.18051
	-0.0866013	-0.0757798		-1.24841	0.832031		0.765527	-0.230437		0.789529	0.596165		-1.20519	-0.412064		-0.354451	-0.182698
	-0.113642	-0.079344		0.475972	-0.531829		0.870078	-0.256992		1.01369	0.137629		0.0282065	0.11462		0.495619	-0.14902
	-0.0472213	-0.0517252		0.0771036	0.248168		0.712807	-0.253575		1.6374	0.757407		0.317812	-0.104077		0.390573	-1.22909
	-0.107931	-0.173608		0.117142	-0.320181		-0.286482	-0.268369		1.21565	1.2036		-1.28738	0.808651		0.289347	-0.716726
	-0.172981	0.668771		1.1143	-0.562262		-0.172981	0.487626		0.126495	1.66899		-1.12826	-0.520101		-0.137889	-0.0964966
	-0.0487715	-0.0948856		0.155837	-1.28184		-0.185855	-0.188145		0.594136	0.402178		-0.375081	-1.12264		-1.19409	-1.16811
	-0.0800126	-0.0759155		0.926306	0.0730078		-0.122847	-0.2757		0.447974	1.23267		-0.10632	-1.2119		-1.24147	-0.306113
	-0.0696032	-0.134876		0.388351	0.399731		-0.16126	-0.276072		0.498835	0.975952		-0.986624	-1.31168		0.729117	0.472495
	0.870829	0.786149		0.586998	-1.23822		-0.227342	0.671167		0.714756	0.441152		-1.19251	0.211772		-1.2241	0.0697256
	-0.0841466	-0.0937764		-0.212064	-1.25757		-0.314561	-0.332886		0.636381	0.390018		0.893992	-1.32665		0.307975	0.638299
	-0.132559	-0.130938		-0.299052	0.194375		-0.232949	0.585132		-0.376572	0.957976		-1.1084	-0.00870103		-0.281779	-0.489354
	-0.103534	-0.0996764		0.442162	-1.4207		1.13447	-0.191581		0.926403	1.49037		0.183291	-0.615707		-1.13669	-1.34806
	-0.0493705	-0.0269202		0.0901313	-1.31218		0.489102	0.654396		1.21748	0.938094		-1.24621	-1.16531		0.173093	-1.21141
	0.892519	-0.0102097		-0.668203	0.477537		-0.166454	-0.132407		0.961231	1.51342		-1.13189	0.44322		-0.00118333	-1.20979
	-0.0673239	-0.0887387		-0.440371	-0.267234		0.62298	-0.200231		1.67276	0.752419		-1.27444	-0.264109		0.0448836	-0.388828
	0.340698	-0.0826014		-0.0696438	-1.40572		0.508087	0.747887		0.979195	0.21137		0.153069	-0.288001		-0.372458	-0.427791
	-0.109413	-0.0746621		0.0312723	-1.28919		-0.233345	-0.234072		0.0461233	0.716131		-0.618523	-1.28517		-0.248373	-1.12578
	-0.102015	-0.0551569		-1.31193	-0.0982975		1.27312	-0.164459		1.21462	1.46658		0.225016	0.0613145		-0.317258	0.724336
	-0.0805916	-0.0573002		0.177379	0.310284		-0.19358	0.535794		0.24258	0.89505		-1.02919	-1.24996		-1.15601	-0.0757508
	-0.101231	-0.132834		-0.469802	-0.467656		-0.245937	-0.255043		0.354055	0.160911		0.376421	0.437755		0.311812	-0.401738
	-0.111528	-0.121581		-0.454802	-0.641221		-0.32065	0.116017		-0.275739	1.4155		-0.405167	-0.183366		0.0908344	-0.0858818
	0.779233	-0.112066		1.82958	-1.39665		1.68553	0.544254		1.18141	1.25889		0.751074	-1.2838		0.664573	0.194401
	0.593653	-0.160089		0.780164	0.398983		0.369619	-0.235804		1.45168	1.4031		0.0613531	-0.392518		-0.635736	-0.596314
	-0.115307	-0.0931069		0.372192	-1.43056		-0.182104	-0.259036		1.031	0.298602		-0.310553	0.334681		-0.281409	-1.32887
	-0.114234	-0.108638		-0.651031	-0.34076		-0.245008	-0.275899		1.4539	1.30901		0.39908	-0.167138		0.474631	-0.212759
	-0.043632	-0.0389681		0.379693	-0.416566		-0.087264	-0.251973		0.977279	0.70811		0.270725	-0.479256		-1.09341	0.202892
	-0.0941533	-0.132471		0.755327	0.0921681		0.786964	-0.199593		0.760481	1.47704		-0.198803	-1.23976		-0.29806	-0.228963
	-0.128192	-0.084217		-0.218468	-1.30316		-0.265626	-0.294092		0.997638	0.0506737		0.075338	-1.22627		-1.29748	0.564267
	-0.0953902	-0.0910834		0.639345	-0.871849		0.694371	-0.212446		0.757644	1.32077		0.95346	-0.674789		-0.16457	-0.262083
	-0.148374	-0.0380052		-1.29434	-1.27066		-0.249055	-0.212315		0.392825	1.3777		-1.17639	-1.18133		-0.155377	-1.14497
	-0.119928	-0.111747		-0.426971	-0.113398		-0.260091	-0.231104		1.2077	1.02865		-1.13917	0.244306		0.00600251	0.332158
	-0.0537939	-0.0847646		0.399813	-0.42812		-0.188948	-0.303245		0.464551	0.421563		0.214888	0.0633663		-1.23331	-1.19064
	-0.137595	-0.0880493		-0.0134898	-1.20517		1.00235	-0.119199		0.98458	-0.13621		0.155277	-0.0224023		-0.858981	0.0622768
	-0.111176	-0.0711594		-1.20302	0.150234		0.603098	-0.227961		1.01886	1.00666		-0.299092	-0.495628		0.0240118	0.320677
	0.468947	-0.0961521		0.518285	-1.19807		-0.219309	-0.280889		1.02765	0.563381		-0.668562	-0.349439		-1.17849	0.13008
	-0.110076	-0.11932		-0.541933	-1.51091		-0.178155	-0.249896		0.864896	0.590008		-1.25734	-0.0179677		-0.153958	0.22756
	-0.0400948	-0.143813		-1.13235	-0.328645		-0.175092	0.593151		1.12309	1.13641		-0.148159	0.0354786		-1.15047	-0.110674
	-0.0608176	-0.0942594		0.37147	-0.300237		-0.212604	-0.214054		0.795171	0.1369		-0.39921	-0.288461		-0.0096599	-1.25391
	-0.0890828	-0.120754		0.53883	0.380514		0.278122	-0.256547		1.40759	0.455324		-0.186192	-1.19567		0.0537001	-1.14488
	-0.0768907	-0.0933824		0.47867	-1.34465		-0.17735	-0.209143		0.294666	0.425488		-0.549588	0.222851		-0.449927	-1.25925
	-0.155368	-0.0866823		0.184392	0.0689588		-0.242842	0.574432		0.73866	1.2312		-0.0315913	0.355631		-0.480343	-0.522329
	-0.0775821	-0.115709		-1.20022	-0.132602		-0.229457	-0.356476		1.32127	0.174743		-1.15132	-0.600141		-1.26554	-0.291363
	-0.0951073	-0.12486		-0.0932242	-0.414505		0.400256	-0.240147		1.75566	0.505068		0.303301	-1.22378		-0.30176	-1.38405
	-0.0805933	-0.046199		0.131988	0.060908		0.764344	0.688067		0.805862	1.33252		-0.157264	-0.237865		-1.29727	-0.339792
	-0.122907	0.998023		-0.459637	-0.142257		-0.185722	-0.21401		1.35823	0.784209		0.793599	-0.0633845		-0.00733781	-1.28878
	0.834487	-0.0623775		0.516685	-1.23467		0.733259	-0.191098		1.01263	0.251821		-0.430288	-1.2423		-0.365432	-1.08723
	-0.0787662	0.615185		0.021948	0.151446		-0.14694	-0.36934		0.936622	0.589691		-1.29865	-0.552665		-1.27072	-0.51511
	0.851286	-0.0706698		-1.20675	0.213137		-0.249542	0.519739		0.175772	0.27375		-0.444868	-0.500356		-0.311297	-1.36803
	-0.077431	-0.0628291		-1.33137	-0.374934		-0.204363	-0.291204		0.877883	1.26035		1.3405	-1.33881		-1.17676	-0.307262
	0.466542	-0.110731		-1.36143	-0.545779		-0.337517	-0.256868		0.849249	1.33949		-0.612758	-0.435923		0.734216	0.245236
	-0.0732485	-0.0904438		-0.12601	-0.640105		-0.114642	-0.236192		1.78899	1.20285		-1.15671	-0.144301		-1.23949	-0.233474
	0.465505	-0.0763179		-0.700349	0.422214		0.383332	0.74729		0.662729	1.51959		-0.584732	-0.580384		-0.362412	0.393671
	-0.133891	-0.0997421		-1.26453	-0.0826878		-0.222962	-0.250582		0.261722	0.560921		-0.49697	-1.36428		-0.0883535	0.367114
	-0.152805	-0.0738828		0.654098	-0.106984		-0.243072	-0.223981		-0.0938734	0.915623		-1.13061	-0.363652		-1.23965	-1.32111
	-0.0734802	-0.0752992		0.339008	0.0951177		-0.263184	-0.288714		0.993042	1.10333		-0.728029	-0.178764		-0.941995	-0.124992
	-0.214778	0.837736		0.0296479	-1.28174		0.472357	-0.142079		0.189329	1.74427		-0.630161	-1.29784		-1.27545	-1.17455
	-0.0627355	-0.078516		-1.38269	1.02973		-0.271458	-0.117774		0.975715	0.964224		-0.412329	-0.699724		0.323052	-0.910167
	-0.133414	-0.0869795		-1.3876	0.317018		-0.248621	-0.24573		1.35958	1.42539		-0.524627	-1.1508		0.249705	0.255613
	-0.149661	-0.0834737		-0.122983	-0.300366		-0.251569	-0.19825		0.732136	-0.146926		-0.437597	-0.20036		-1.29083	-0.181543
	-0.128187	-0.0802452		0.31359	-0.0582383		-0.334977	0.539741		0.834182	0.945131		-0.128282	-0.0605281		-0.551133	0.153465
	-0.103661	-0.0773281		0.383605	0.487209		-0.249408	-0.313373		1.40671	1.06037		-0.104298	-0.595551		-0.538442	-0.60143
	0.909989	-0.0801482		0.34583	-0.0523897		-0.246902	-0.237177		1.17142	0.798339		0.283534	-0.641178		0.321897	0.0909888
	-0.100239	-0.107976		-0.253408	-1.40378		1.62272	-0.265678		1.98054	1.1951		0.420994	-0.388635		0.171163	0.00286132
	-0.114696	-0.0913658		-1.21938	0.582553		-0.170173	-0.183838		1.44567	1.31586		0.204801	-1.2293		-0.380709	0.417542
	-0.107165	-0.0964188		-1.27298	-0.0772944		-0.316522	0.60436		0.288459	0.804062		-1.13823	-0.381906		0.310027	0.0810657
	-0.068166	-0.219958		-0.226944	-0.24066		-0.184962	0.308216		-0.140296	0.897094		-1.10392	-0.19929		0.652947	-1.271
	-0.117586	-0.0973689		0.189152	-0.516703		-0.155194	-0.159106		0.670368	0.856017		-1.30408	-1.21286		-1.19949	0.243262
	-0.148197	-0.0883546		-1.21855	-0.358775		-0.231271	-0.219494		0.977883	-0.363358		-0.134236	-1.20178		0.376006	0.511394
	-0.0793076	-0.143318		0.437871	-0.0980871		-0.204791	-0.295183		0.788683	0.395458		-1.17718	-0.207369		-0.345225	-0.823585
	-0.0816918	-0.0859013		0.332753	-1.33697		-0.239965	-0.206825		0.447971	1.19486		-0.0140321	0.278868		-0.455178	0.239837
	-0.11488	-0.0945713		-0.355931	-0.0880853		-0.22755	-0.213525		0.204204	0.991865		-0.280496	0.00395698		-0.0679639	-0.414746
		-0.0762823			0.351265			-0.17099			0.626725			-1.15173			-1.22365
		-0.0717346			-0.0620747			-0.25241			0.822571			-0.556911			0.328438
		-0.0951474			-0.744154			0.374499			0.792863			0.172359			-1.27748
		-0.0875701			-0.0175222			-0.241502			0.436009			-1.33468			-1.28156
		-0.112281			0.00350529			0.175489			1.11707			0.159154			0.507881
		-0.0987709			-0.132289			0.272673			1.50078			-1.2821			-0.35254
		-0.0669549			-0.22428			-0.283122			-0.0909467			-1.19535			-0.295789
		-0.125206			-1.48458			-0.209647			1.20676			-1.31182			0.130451
		-0.0187961			-1.30821			1.20345			1.1333			0.171943			-1.20553
		-0.0712768			-0.636805			1.06119			0.534909			-1.29218			-0.0852196
		-0.0361153			0.363782			-0.242889			1.08732			-1.22903			-0.296885
		-0.11628			-0.281021			-0.242933			0.712245			-0.290288			-0.287437
		-0.173056			-1.3055			0.544337			1.46197			-1.12453			0.267423
		-0.0684328			-1.14611			-0.173779			0.374635			-1.15457			-1.17987

## Sheet: Figure 6c
	Pfkl			Aldoa			Tpi1			Gapdh			Eno1			Pkm
	WT	Hif1afl/flCd4Cre		WT	Hif1afl/flCd4Cre		WT	Hif1afl/flCd4Cre		WT	Hif1afl/flCd4Cre		WT	Hif1afl/flCd4Cre		WT	Hif1afl/flCd4Cre
	-0.119731	-0.19597		0.311322	-1.40176		-0.190058	0.295889		1.22265	0.803919		-1.09481	-0.252582		-0.136186	-1.38412
	-0.127102	0.336198		-0.477866	-0.0106512		0.560106	-0.285156		1.05146	1.13478		-1.09363	-0.688513		0.237134	0.148307
	0.849291	0.470874		0.132945	-0.697802		0.475753	0.290635		1.30428	0.774878		-1.12912	-0.545015		0.27462	-0.730686
	-0.0848095	-0.142947		-1.27363	0.0990191		-0.247846	0.826392		0.448872	1.37904		-1.20366	-0.416196		-0.599015	0.418713
	0.955716	-0.149384		0.101334	-0.530396		0.777126	-0.189401		1.58815	0.331958		0.357566	-1.17152		-0.168984	-0.139503
	0.889917	-0.0826715		-0.107554	-0.86212		1.3717	-0.254596		0.80102	1.13495		0.0448733	-1.14535		0.737998	-0.813885
	-0.114704	-0.0746997		0.280476	-0.0709867		-0.302904	0.850222		1.2405	1.37382		-0.0797035	0.00333032		-1.31302	-0.0550626
	-0.0617769	-0.145913		0.766979	-0.75271		0.3762	0.345184		1.38002	0.91563		-0.138954	-1.10868		-0.254162	-1.29035
	0.334901	-0.112748		0.371458	0.33818		0.758794	-0.354912		1.59279	1.06679		0.234754	-1.11234		-0.273925	-0.131413
	-0.106776	-0.222647		0.357361	-1.31632		0.739818	-0.236551		0.650703	-0.276081		-0.519283	-0.267149		0.00540017	-1.33666
	-0.170144	0.380444		0.140478	-0.30674		-0.263023	-0.337577		0.202022	0.312517		0.047058	-0.370072		-0.610701	-0.940106
	-0.128154	-0.0798003		0.00435958	-0.0147994		0.66368	1.13067		0.946823	0.951731		-0.189485	-0.517484		-0.426627	-0.0925729
	0.371236	-0.124169		-0.410432	-0.516551		-0.279803	-0.254549		0.425992	0.720872		-1.07852	-0.375127		-0.209836	0.0314833
	0.404681	0.33909		1.05014	-0.50602		2.08267	0.680493		1.6534	0.97782		0.223922	-0.238735		-0.408567	0.00505925
	-0.0553463	-0.112546		0.662632	0.0304723		0.590095	-0.233842		1.05855	1.05964		-0.16387	-0.421993		-0.309421	-0.866059
	-0.131719	-0.185148		-0.122435	0.000696028		0.288288	0.221331		1.32451	0.998562		-0.658442	-1.16101		-0.442127	-0.459853
	-0.0651663	-0.128169		0.0390085	-0.680809		-0.266666	-0.226514		1.71929	0.976599		-0.966048	-0.30593		-1.18868	-0.171167
	-0.114291	0.323978		0.448344	-0.566019		-0.249144	-0.360215		1.28218	1.02657		0.0955628	-0.71113		-0.197553	-0.297543
	-0.196388	-0.104268		0.16226	-0.715087		-0.375531	-0.213398		1.19622	0.312357		-1.04624	-1.11326		0.518974	0.218964
	-0.168391	-0.143709		0.382134	0.236091		-0.341099	-0.251408		1.38599	1.02948		-0.525411	-0.363088		-0.0227218	-0.0331589
	0.676908	-0.0912952		0.672243	0.735195		0.959	-0.236337		1.6823	0.643372		-1.05746	-0.140989		-0.0104017	0.396002
	-0.0951098	-0.116316		-0.432834	-0.595663		-0.275241	-0.288605		1.49683	1.40307		-0.570234	-1.21612		0.325826	-0.0871547
	0.945531	-0.082401		0.248627	-0.159694		0.712607	-0.239959		1.2469	1.20402		-0.418511	-0.426878		0.422274	-0.585603
	0.322955	-0.11372		0.528086	-0.131358		1.4459	0.188255		0.884631	0.972722		-0.742162	-0.232423		0.00643551	-0.360218
	-0.10607	-0.154806		0.229125	-0.866891		1.22576	-0.36414		0.738444	0.616946		-0.0828932	-1.11458		-1.27528	-0.0187859
	1.02754	-0.108353		-0.462237	-0.752599		1.63737	1.27429		1.57507	0.472077		0.135546	0.00790815		0.689788	-0.374509
	-0.18776	-0.0785186		-0.135801	-0.821083		0.79424	-0.227314		1.09041	0.776123		0.865851	-1.24574		0.0550742	-0.213014
	0.476429	-0.138066		-0.384166	0.162026		0.270311	0.836583		0.988406	1.17117		-0.135817	0.246584		0.365695	0.398635
	-0.160303	-0.149082		-0.254809	-1.23543		-0.300618	-0.308672		0.652519	0.414608		-1.14174	-0.426406		0.0372351	-0.890205
	-0.116491	-0.0771168		0.931102	-0.631812		1.79143	0.278526		1.29367	0.281186		-0.792654	-0.167131		0.705106	-0.611352
	0.274346	-0.135171		0.413892	0.583311		1.43311	-0.283067		1.10525	0.486435		-0.163024	-1.17161		-0.161517	-0.157892
	-0.0774728	-0.10185		0.0423477	0.207595		0.534798	0.171592		0.404738	1.0617		0.531828	-1.17908		-0.536543	-0.232344
	-0.106214	-0.163521		-0.305782	-0.0281698		0.339878	0.328598		1.32156	0.286131		-1.13154	-1.07816		0.0677958	-0.379373
	-0.121998	-0.117469		-1.10656	0.559443		-0.209424	0.880511		0.261721	1.16923		-0.353125	-1.07965		-1.19401	-0.186586
	0.605664	-0.0894687		0.443052	0.212505		0.492441	0.853187		1.18455	1.71022		-0.311276	-0.3051		-0.211859	0.622325
	0.436224	-0.133859		0.21372	-1.28952		0.515212	-0.187405		0.990656	0.623559		-1.15547	-0.0672175		-0.732247	-1.31433
	0.658261	-0.0942584		-0.557341	-0.360931		0.857424	-0.286391		0.795418	1.6004		-0.469528	0.0196127		0.195709	0.249054
	0.93779	-0.123518		0.280035	0.320536		0.72031	0.321552		1.13741	-0.18835		-0.203865	-0.581169		0.0149156	-0.680656
	0.600891	-0.178693		0.411912	0.178147		0.442714	0.919234		1.40955	1.07383		0.338058	-1.06543		0.751213	-1.10741
	-0.110618	-0.114174		-1.29707	-0.0170893		0.954145	-0.223208		0.881951	1.00212		-1.08909	-1.06633		-1.29064	-0.369926
	-0.103341	0.285005		0.385274	-0.758834		-0.258701	0.533649		1.02243	0.638436		-1.21415	-0.643695		-0.0184252	-0.082842
	0.268192	-0.13049		-0.229689	0.0303798		-0.261063	-0.286248		1.10865	0.583756		-0.188434	-1.22259		-0.896921	-1.39307
	-0.0225909	-0.132375		-1.07979	-0.138836		-0.250933	0.547945		0.609785	0.876277		-1.03284	-1.1412		0.0169025	0.128079
	-0.196622	0.416522		-0.148449	-0.418975		-0.261902	-0.245018		1.10805	0.787967		-1.11971	-0.0226521		-0.612493	-0.365395
	0.568867	-0.0607579		-0.664224	-0.360557		-0.241454	0.307854		0.826816	0.828464		-0.037258	-0.241011		0.35559	0.139799
	-0.105754	0.439197		0.526554	-0.702253		-0.26961	0.927664		1.73031	0.635544		-0.0174348	-0.480445		-0.698031	0.122705
	-0.131616	-0.0960434		-0.408382	0.333376		0.0953749	0.192488		0.861226	0.77838		-0.200259	-0.655081		0.0800628	-0.293144
	-0.115861	-0.154768		-0.540391	-0.638446		-0.253779	0.406171		0.680451	-0.526103		-1.10237	-1.17862		0.298962	-1.22732
	0.372519	-0.117099		-0.782359	-0.0918687		0.201359	0.274129		0.753547	1.14407		-1.1188	-1.16126		-1.3239	-0.41972
	1.18943	-0.123656		0.589088	0.0780925		1.22802	0.668239		1.97906	1.15924		0.585047	-0.681922		0.754726	0.113449
	-0.0938231	-0.106023		0.670828	-0.110053		1.03153	0.517965		1.90856	0.164851		-0.814033	-0.407207		0.0566482	-1.27774
	0.322177	-0.0938648		0.817088	0.392899		2.11721	0.416673		1.46291	1.01281		0.488186	-1.15711		0.415742	-0.591673
	-0.169918	0.475169		-1.30507	-0.0892655		0.51307	0.315745		0.795483	0.868859		-0.276589	-1.03255		0.489979	-0.382761
	-0.161085	-0.157109		-0.20077	0.113717		0.885332	-0.289558		1.15871	1.21102		-0.234523	-1.26896		0.751293	0.0114463
	-0.102766	-0.131748		0.203179	0.374054		0.964905	0.242575		1.25869	0.608636		-1.11729	-0.152256		0.428228	-0.225194
	0.899267	-0.133573		0.0311299	0.0299944		1.07939	-0.285441		1.3788	1.00792		-0.680827	-1.05541		0.255642	-1.25692
	0.610818	-0.130438		0.216573	-0.217819		1.26808	0.500091		1.73934	1.25469		-0.400534	-0.218244		0.677705	-0.459054
	-0.192419	-0.117486		-0.411616	-1.27925		0.275756	-0.234048		1.17974	0.467087		0.144065	-0.228719		0.519238	-0.0084015
	-0.127345	-0.0775433		0.79014	-1.21306		1.0402	-0.149136		1.47369	0.808096		-1.20144	-0.947012		0.0231287	-1.04577
	-0.159067	0.519135		-0.00575397	-0.660755		0.275309	-0.213238		0.610012	0.564249		-0.0984836	-0.963832		-0.209552	-0.581989
	-0.174948	0.275947		-0.651656	0.301456		0.383899	0.6024		0.732558	1.12057		-0.0713877	-1.2002		-0.655548	0.310294
	0.343122	1.40789		1.01125	-0.0357739		1.18507	0.920693		1.83069	0.109302		0.183902	-1.22065		0.252566	0.508531
	0.760704	0.415933		0.880086	0.017241		1.39601	0.158803		1.86378	0.798517		-0.157548	-1.11895		0.553707	-0.00325396
	-0.10865	-0.176056		0.387973	-0.604946		1.38001	-0.268486		1.64371	0.907989		0.552096	-1.10898		-0.559262	-1.29068
	0.488204	-0.0999094		-0.419663	-1.14316		0.32517	-0.254911		0.845365	0.118692		-0.313558	-1.02		0.436147	-0.0356776
	-0.113955	-0.134889		0.179291	-0.719692		0.498297	-0.301811		0.463469	0.275933		-0.0312216	-1.26627		0.223006	0.0185847
	0.960989	-0.0873706		1.13147	-1.29854		1.90848	-0.24734		1.47593	0.490052		0.695437	-0.445329		0.120308	0.0581749
	-0.155918	-0.140545		0.179707	0.189185		0.98098	-0.225094		1.27224	-0.459297		0.603041	-1.10921		0.65365	-0.57159
	0.688147	-0.181891		0.425977	-1.27096		0.547523	0.364022		1.4627	0.661253		-0.218313	-1.25884		0.156889	-1.30008
	0.663502	-0.0988761		-0.547779	-0.883278		1.38376	-0.311488		1.64475	1.18682		-0.301299	-0.36976		0.691129	-0.233527
	-0.143493	-0.111683		-0.521039	-0.382223		-0.293515	1.23634		0.643941	1.04848		0.360126	-0.145447		-0.0599266	0.132074
	0.564985	-0.139178		0.418315	-0.459782		1.21377	-0.270279		1.55624	1.18555		0.0136654	-0.703334		0.596933	-0.809615
	0.71076	-0.131907		-0.48474	0.291471		0.759027	0.866963		1.08502	1.17264		-0.0448423	-1.00116		0.128753	-0.138496
	-0.146416	-0.0376818		-0.277091	0.819105		0.200088	-0.188409		0.946681	0.979047		-0.584414	1.15926		0.0417169	0.973404
	1.10258	-0.153073		0.614799	-0.235731		0.920925	-0.238713		1.24618	0.466213		-0.391734	-0.639965		0.122481	-0.0316878
	0.366897	-0.111816		-0.148831	0.0990755		1.31642	-0.314434		1.20317	1.263		0.26971	-0.525358		0.3535	0.412859
	0.778038	-0.159428		0.747161	0.00072331		0.843732	1.09304		1.5261	1.36276		-0.596077	-0.724387		-0.237754	-0.615243
	0.589811	-0.0754016		-0.0704888	-0.829411		1.33003	-0.296988		1.54546	1.05904		-1.08385	-0.250294		0.438776	0.235335
	-0.124005	-0.116345		1.3601	0.806687		1.60042	0.810981		2.19139	0.998958		0.795946	-0.468935		0.80391	0.409622
	0.998349	-0.158984		0.971503	-0.820884		1.78472	-0.255527		1.69725	1.05148		0.582655	-1.25109		0.716031	-0.488479
	-0.15668	-0.186949		-0.0267553	-0.665578		0.884598	-0.291817		1.09541	0.0705807		0.0578413	-0.488168		-0.0893876	-0.0165087
	1.18016	-0.128951		0.509677	-0.849074		0.875244	0.246734		1.43558	-0.372705		-0.213435	-1.11623		0.0193731	-0.035034
	-0.126424	-0.104961		0.618273	0.28902		1.37521	1.14653		1.40806	1.67675		0.312614	0.207032		0.0740004	-0.539325
	-0.107957	-0.0989044		1.03004	0.48865		1.48335	-0.255128		0.765717	0.786039		-1.08077	-0.349668		0.447397	-0.0455865
	-0.12235	0.462118		0.207323	-0.651661		1.39817	0.300494		1.27119	1.08132		0.253425	-1.19058		0.580723	-0.0769519
	-0.157052	-0.125462		0.226487	0.545444		0.439832	0.589305		0.920763	0.807272		-1.00879	-1.1185		-0.273752	-0.0393747
	-0.116593	-0.17464		-0.296784	-0.577746		-0.206423	0.573534		0.960792	0.972157		-1.09415	-0.667257		-0.332749	-0.510545
	-0.113715	-0.204028		-0.199382	-0.632524		0.241215	0.785341		0.853365	1.52294		-0.587755	-0.570721		-0.109014	-0.524807
	-0.0795317	-0.172601		0.356859	0.186951		1.49527	-0.306721		1.17234	0.15701		0.0864045	-0.459997		-0.112895	-0.807285
	0.538295	-0.077332		0.774494	-0.53705		-0.231308	-0.286445		1.61588	0.632364		-0.568768	-0.112367		0.0605966	-0.668521
	-0.117375	0.28268		0.701432	-0.625119		0.665623	0.449329		1.33214	1.17827		-0.512151	-0.351975		-0.704039	-0.511881
	-0.0826092	-0.11778		-0.717334	-0.200194		-0.231192	0.825535		1.15392	1.67719		-0.510073	-1.05093		-0.624142	-0.276881
	-0.0682247	-0.0897919		0.592781	-1.36151		0.667907	0.352143		0.851075	1.13538		-0.49842	-1.1833		0.163999	-0.676707
	-0.13241	-0.096804		-0.275512	-1.1393		1.21233	0.438163		1.28186	1.20466		-0.546118	-1.13144		0.686358	-1.27617
	0.610906	-0.142329		0.601743	-0.217689		1.64547	0.388487		1.6581	1.09955		-0.204168	0.0577891		-0.171062	-0.379568
	0.307882	-0.0714903		-0.37904	-0.228396		0.687385	0.662845		1.31532	1.27895		-0.791203	-0.994006		0.524461	-0.293667
	-0.164389	-0.167968		-0.288512	0.615597		0.723744	0.463703		0.835273	0.457905		-0.350231	-0.48226		-0.0897866	-0.141224
	-0.143497	-0.153388		0.620801	-0.54342		0.47243	-0.368985		1.343	0.681087		0.792121	-1.18495		-0.373943	-0.112889
	0.463346	-0.120232		-0.71194	-0.255557		0.657834	0.756154		1.03372	0.253567		-0.580621	-1.18882		-0.73827	-1.16814
	-0.0603129	0.784426		1.30334	-0.800145		2.00359	-0.278033		1.8151	0.646962		1.12519	-1.07306		0.71573	-0.328144
	0.353039	-0.109053		0.789345	0.11282		1.89062	1.00528		1.51568	0.488702		0.782715	-1.06239		0.503318	-1.26849
	-0.0909998	-0.125917		0.0325429	0.274934		0.648255	-0.182165		0.338332	0.597074		0.446244	-1.00982		-0.410565	-0.000767538
	0.432379	-0.146613		-0.0215779	-0.458902		0.248683	-0.276196		1.23957	0.0106484		0.0207556	-1.11098		-0.192178	-0.143746
	-0.140804	-0.0974876		-1.36241	0.168217		-0.276355	0.179107		1.15284	0.930093		-0.110086	-1.23037		0.287493	-0.487268
	-0.143555	0.520011		-1.30279	0.482079		0.205015	-0.227634		1.02361	0.316369		-1.13506	-0.418152		-0.151951	-0.71933
	-0.0963873	0.357402		-1.21306	-0.439869		0.46686	-0.208479		0.870331	1.20872		-0.491278	-1.16606		-0.651145	0.065595
	0.580968	-0.121044		-0.573867	-0.206048		-0.251812	-0.2105		0.699003	0.712263		-0.976615	-0.726041		-0.156808	-0.166546
	-0.092144	-0.146393		-0.190041	-0.655617		0.807576	-0.230258		1.50206	0.490958		0.09555	-1.12154		0.157919	-1.18832
	-0.182037	-0.0916074		-0.634752	0.0104501		0.450613	-0.23973		0.406714	1.53004		-1.1006	0.000823977		0.377926	0.145811
	0.921274	-0.0929557		0.107926	-0.468157		0.509096	0.298605		0.597629	0.723199		-1.15657	-0.501669		-0.184364	-1.29423
	-0.106749	-0.0735369		-0.336699	-0.569265		0.675156	-0.286681		1.00059	0.65843		0.045422	-1.14687		-0.37229	-1.24224
	1.08295	-0.123522		0.0903252	0.173016		0.797863	0.25384		1.63077	1.31176		0.146646	-1.15309		0.491487	-0.297647
	-0.122164	-0.105422		-0.384105	-0.0744059		0.532471	-0.255459		0.613551	1.30567		-0.016223	-0.52165		-0.152393	-0.776129
	-0.144116	-0.117303		-0.127173	-0.143128		0.49138	-0.221694		0.958329	1.15064		-0.342332	-1.08991		0.146526	-0.58665
	-0.125755	0.720278		-0.0302078	-1.23895		-0.295787	0.542783		0.844407	1.25125		-0.553576	-0.437451		-1.27782	0.0112314
	-0.131451	0.501826		-0.166035	-0.292884		0.316902	-0.299195		0.215944	0.581698		-1.12249	-1.07143		-0.612261	-0.203537
	-0.12135	-0.144304		-0.166567	-0.766543		0.567387	-0.292193		1.1474	0.632073		-0.696291	-1.12062		-0.440849	-0.0688603
	0.597077	-0.0981388		0.616971	-0.290447		0.904712	0.195723		1.05387	1.28435		-1.19285	-0.125526		0.550827	-0.51073
	0.331975	-0.127204		0.662176	0.699739		1.80902	0.312759		1.79748	0.773264		0.196329	-1.01973		0.708162	-1.29502
	-0.121466	-0.1084		0.0849542	-0.589414		0.212806	-0.251017		1.37702	-0.187004		-1.22398	-1.109		0.209558	-0.617672
	-0.0937064	-0.143832		0.539636	-0.380073		0.644304	-0.335387		1.73833	0.500008		-1.06383	-0.567205		-0.033669	-0.0335638
	1.17391	-0.0955815		0.276256	0.404012		1.37552	-0.277025		0.847065	0.555487		-0.23796	-0.294371		-0.405605	0.0220059
	-0.1279	-0.144972		-0.0253383	-0.837286		0.351472	-0.257522		1.26376	1.17711		-0.125444	-0.121646		0.166522	0.00806179
	0.495455	-0.112177		0.149726	-0.0636341		1.06591	-0.30151		0.962399	-0.0607359		-0.0772067	-0.46742		0.140227	-0.161596
	-0.131145	-0.175112		0.707876	-0.142003		1.80901	-0.309041		0.815799	-0.213601		0.51468	-1.0694		0.63095	-0.219395
	-0.155439	-0.142008		-1.35904	0.520345		1.00909	-0.248767		1.08481	0.792772		-0.217143	-1.03333		-0.623	0.2726
	-0.121359	-0.11741		0.104412	-0.227315		0.916019	0.848465		1.38041	0.858731		-1.14586	-0.428644		0.160697	0.76274
	-0.137226	0.496948		-0.190229	-1.30414		0.334965	-0.253919		1.01305	0.919308		-0.354353	-1.13479		-0.174219	-0.0499834
	0.417224	-0.150144		0.271521	-0.293543		0.235358	-0.248114		0.894752	0.284542		-0.203823	0.353524		-0.0974031	-0.20355
	0.599781	-0.149204		-0.554058	0.154486		0.865081	0.259631		1.28347	0.844198		0.0485355	-0.406393		-0.0498906	-0.400251
	-0.132094	-0.146637		-0.746371	0.135614		-0.314378	0.149624		0.677967	0.915411		0.159099	-0.725992		-0.445859	-0.16098
	-0.0888419	-0.138639		-0.0041477	-0.510321		0.50178	-0.32419		1.61082	0.250982		0.152263	-0.679882		-0.00723653	-0.307792
	-0.139592	-0.0911734		-1.33772	-0.463701		0.365429	0.298436		1.31333	0.313442		-0.560196	-1.06841		-0.721613	0.426937
	-0.104438	0.612644		0.146851	-0.515769		0.478233	-0.19395		1.25554	0.998023		-1.16049	-1.15789		-0.563315	-0.467552
	0.771332	-0.0997676		0.0127288	0.352825		0.946562	-0.257685		1.50863	-0.573854		-0.151355	-0.0295512		-0.424058	-1.31413
	-0.103547	-0.106555		0.170046	0.165122		1.18358	-0.302489		1.74956	0.821299		-1.00764	-0.774274		-0.494511	-0.23954
	-0.129681	0.568376		-1.26825	-0.595995		0.571245	-0.276279		1.16437	0.733555		0.0417738	-1.14219		-0.409253	-0.128439
	0.833932	0.640171		-0.0976929	-0.487437		-0.264735	0.913498		1.22256	1.18233		0.0829297	-0.634483		-0.134851	-0.544466
	-0.129948	-0.129386		-0.223031	-0.803954		-0.213655	-0.33953		1.27649	1.00321		-1.01658	-1.16303		0.516367	-0.22141
	-0.133245	-0.161105		-0.286559	-1.23022		-0.267686	-0.208405		0.558096	0.873376		-0.0614537	-0.268815		-1.21225	-0.123837
	0.585764	-0.142129		0.489211	-1.27972		1.40407	-0.299294		1.87077	0.888621		-0.38473	-1.184		0.869863	-1.2301
	-0.0811655	-0.0884985		0.4874	-0.388914		0.310324	-0.246674		0.99361	-0.287664		-0.574194	-0.999773		0.225097	-1.14884
	-0.102103	-0.159308		-0.015743	0.0824747		0.351976	0.16213		1.48716	1.34397		-0.515272	-0.661255		-0.337646	-0.316122
	-0.0940343	0.259598		0.245195	0.0747708		0.611211	0.886459		1.35044	1.66721		-0.506028	-0.215974		0.37399	0.0728598
	0.738479	-0.131928		0.305774	-0.180113		0.280287	-0.399556		1.11119	1.1897		0.000975182	-1.05923		0.330983	-0.130175
	0.506804	-0.0945615		0.371129	-0.234047		-0.208848	0.217209		1.08541	1.07134		-0.109318	-1.1654		-1.35202	-0.22942
	0.631465	-0.0744142		-0.427978	-0.0206286		0.444025	-0.284212		1.39838	1.1129		-0.293631	-0.600533		0.0596873	0.054436
	-0.135626	0.396569		1.0761	-0.793203		1.55551	-0.235829		1.63425	1.07181		0.352332	-0.330536		0.778356	-0.762145
	0.497069	0.467528		-0.683097	0.0601966		0.32068	0.399047		1.34318	0.84742		-0.584817	-0.468498		0.164677	-0.290196
	-0.0734943	0.608318		-0.422216	0.452893		0.703127	0.877186		1.40572	1.02359		-0.539955	-0.290889		0.414477	-0.255176
	0.817775	-0.123974		-0.715175	0.667237		-0.220879	1.07659		0.773934	0.932673		-1.13511	-1.02745		-0.370113	-1.25103
	-0.147022	-0.108947		-0.641687	0.0396104		1.12267	-0.287436		1.01475	0.822689		-1.06012	-0.36322		0.259494	-0.580626
	-0.0715492	-0.111551		-0.391939	-0.0202744		0.267461	-0.283557		1.27901	0.991248		-0.536652	-1.18194		0.322866	-0.531701
	-0.124618	-0.138074		-0.195621	0.0542552		-0.362471	0.974536		0.465831	0.529252		-0.786574	0.358081		-0.494982	-0.00175846
	-0.134544	-0.117226		-0.527041	-0.0431711		-0.309176	-0.284381		0.463765	1.06122		-1.13436	-0.702071		-0.56492	-0.789921
	0.886989	0.369237		-0.108337	0.101581		0.664014	-0.344338		1.49112	0.672997		-0.564964	-0.55522		-0.304978	-0.276367
	-0.0973175	-0.113906		-0.442898	-0.182832		-0.192455	-0.279424		0.723527	0.454606		-0.408092	-0.146843		-0.467751	0.0608542
	-0.188811	-0.080167		0.129573	-1.31795		0.962461	-0.277604		1.18311	-1.25232		-0.237519	0.082142		0.149323	-1.36447
	0.671634	-0.1527		-0.326411	-0.451931		1.22746	-0.319075		1.36721	0.573652		-0.331453	-1.18128		0.36635	0.260853
	0.675097	-0.137874		-0.0448941	-0.359858		-0.299052	0.24897		0.0726994	0.860048		-0.347052	-0.597991		-0.585794	0.303794
	-0.131149	-0.0825		-0.00801366	-0.0190112		0.66193	-0.221938		1.06205	1.13633		-0.195241	-1.11229		-0.0887578	-1.22081
	-0.1793	-0.130972		0.383864	-0.602854		-0.274723	0.183906		1.21772	0.868473		-0.42	-1.25818		0.149824	-0.60313
	-0.111301	-0.0769066		0.526262	-0.521679		1.63595	0.756008		1.31957	1.30381		-0.25063	-1.05286		-1.1766	0.13311
	-0.150705	0.609087		-0.325292	0.170274		0.202841	-0.214575		0.459228	-0.0297219		-0.562943	-1.08621		-0.445116	-0.450668
	0.646715	-0.081279		0.636017	0.228842		0.941393	-0.213022		1.32339	0.737892		0.0716941	-0.0381318		0.865273	-0.121754
	-0.0912586	-0.10851		-0.648123	0.140794		0.374813	-0.265471		0.816427	0.600559		-0.192559	-1.13687		0.223326	-1.20121
	0.651886	0.601128		0.112223	-0.954924		1.75213	-0.309189		1.61845	0.640604		-0.00784065	-0.705329		0.259489	-0.549151
	0.552445	-0.0895422		-0.486943	-0.164523		0.378546	0.291437		1.11519	0.966917		-0.456787	-1.21803		-0.606394	-0.690851
	0.564184	0.274373		0.621877	0.33705		1.83877	0.364847		1.26475	1.09669		-0.426805	-1.09959		-1.34555	-0.286143
	-0.148323	-0.125859		0.253723	-0.18038		-0.254382	-0.240938		1.48048	1.08196		-1.00262	-0.657849		-1.15565	-0.288678
	-0.137647	-0.125008		0.341216	-0.408006		0.363512	-0.31094		1.45908	1.19169		-1.24678	-1.19895		0.0183789	0.00914535
	-0.123266	-0.0928883		-0.254238	-0.838247		0.403299	-0.260522		1.58143	1.17433		0.23764	-1.23765		-0.544256	-0.288439
	-0.0965266	-0.14128		0.527428	-0.371247		2.09405	0.612722		1.25196	0.694386		0.358762	-0.61947		0.921851	-0.197028
	-0.109806	0.584796		0.283435	-0.581285		0.276809	-0.411603		0.909014	0.461204		-0.0690154	-0.712701		-0.217277	-0.19943
	0.446633	-0.138387		0.890097	-0.960989		1.51913	0.452041		1.68729	1.29876		0.146362	-0.409405		1.02997	-0.377573
	0.676695	0.363482		-0.45598	-0.436041		0.640351	1.44956		0.416961	0.940085		0.150465	-0.983581		-1.20874	0.223321
	0.696573	-0.114051		0.230634	0.220357		1.25811	0.852649		1.57548	0.602364		-0.0602185	-0.497349		0.286622	-0.321925
	-0.105451	0.56632		-1.23326	0.144226		0.375938	0.444773		1.22574	0.922675		-0.0676423	-0.984865		0.354777	-0.0950361
	-0.105937	-0.0724608		1.10406	-0.797517		0.397798	0.19424		1.47013	1.0635		0.166982	-1.12081		0.853232	-0.501814
	-0.077189	0.434031		0.229987	0.359448		0.260295	0.321969		0.525513	1.51711		-0.265082	-0.240233		-0.213332	-0.251489
	-0.0984641	-0.135429		0.35784	-0.0467326		0.521082	-0.261181		1.64551	0.659268		-0.181199	-0.994603		-1.25685	-0.516086
	0.331628	-0.105925		0.0152431	0.172339		0.514417	-0.26796		1.38741	1.27453		-0.409485	-1.04787		0.545741	-0.369019
	-0.126657	-0.147006		-0.775402	-0.641615		0.364809	-0.317493		1.21594	0.0872761		-0.570138	-0.401752		-0.404106	0.0573762
	-0.158668	-0.109179		0.70251	-0.0369868		0.794534	-0.239022		1.6327	0.0547846		0.154355	0.151473		0.432776	0.00572629
	-0.085272	-0.145708		-0.252435	0.0395229		-0.25456	-0.381512		0.523739	-0.0752092		-1.04049	-1.0762		-0.697916	-0.34854
	-0.115984	-0.0966846		0.354016	-0.729156		1.37493	0.530949		1.43649	0.968413		-0.0532803	-1.16715		0.513013	-0.414432
	-0.101096	-0.0860064		-0.116224	-0.143752		0.455238	0.660864		1.34603	0.109856		-0.0339178	-1.16666		-0.513861	0.45607
	0.463387	-0.124201		-0.251553	-0.338095		0.351417	0.95793		1.08886	1.2939		-0.45918	-0.606793		0.179204	0.596662
	-0.13122	-0.100008		0.0572266	0.00204441		1.59274	-0.267697		1.09794	0.795226		-0.524166	-1.16614		0.134094	-0.504986
	-0.128833	-0.125451		-1.22579	-0.187053		0.650041	0.217182		0.754368	1.33955		-0.62485	-0.629967		-0.739754	0.0987734
	-0.0623893	0.389044		-1.15392	0.00414387		1.0249	-0.233278		1.62383	1.12955		0.217285	-0.283899		0.952306	-0.438543
	0.448826	-0.117328		0.236951	0.140256		0.679384	-0.316671		1.18674	0.524296		-0.252992	-1.09949		0.763678	0.285455
	0.632534	-0.123494		0.439686	-1.38806		0.566352	-0.322375		0.833438	0.413011		0.141065	0.126048		-0.221779	-1.25943
	-0.084863	-0.0745669		0.436784	-0.47855		0.607869	-0.160421		1.12504	-0.332148		0.446936	-1.22608		-0.0142364	-0.52135
	-0.129842	-0.0981967		0.0999703	-0.581299		-0.21842	0.539698		0.284098	0.839181		0.214991	-1.11127		-0.167571	-1.15911
	0.341196	0.402195		0.602906	0.0968218		1.25724	0.591431		1.69126	1.59624		-0.294348	-0.0626289		-0.0618244	0.0249871
	-0.112765	-0.135937		0.174677	-0.169195		0.544656	-0.316273		1.62393	1.15114		0.0800808	-0.721561		-0.512704	-0.824608
	-0.11721	-0.104607		-0.788067	-0.034933		0.524111	-0.278752		1.36984	0.925126		-0.320766	-0.0904373		0.202404	-0.678445
	-0.152567	0.642764		-0.441254	-0.0368209		0.516207	1.07349		0.812134	0.827904		0.589916	-0.291098		0.239203	-0.0312269
	-0.0796555	-0.0891942		0.195463	-0.19135		1.13705	-0.221142		1.47032	0.377255		0.523908	-0.97005		0.116042	-0.131146
	-0.0783808	-0.0791731		-1.3267	-0.0233946		-0.204386	0.415333		1.29819	0.659344		-0.455727	-1.12356		-0.219741	-1.31073
	-0.0922675	-0.0744226		-1.33759	0.0571077		-0.211743	-0.269338		1.2195	0.911889		-1.19092	-1.09929		-0.641575	-0.60271
	-0.0945952	-0.171701		0.453639	-0.467268		0.846999	-0.265449		1.38811	0.645788		-0.308893	-0.601039		-0.208789	-0.426664
	-0.12244	-0.158475		0.392861	-0.706834		-0.267761	-0.223455		0.335854	0.67677		0.113902	-1.07845		-0.824529	-0.596092
	0.485078	-0.153749		-0.334343	-0.803341		0.7051	0.286009		1.27638	0.780699		-1.08614	-0.579671		-0.342616	-1.20375
	0.363834	-0.0972722		0.17893	-0.143469		-0.302561	-0.202656		1.28189	0.21214		-0.705295	-1.08137		0.637616	0.414065
	-0.13615	-0.173302		0.845866	0.118266		0.296506	-0.247093		1.49196	1.28023		0.00242098	-1.17046		-0.134241	-0.234543
	-0.180254	-0.0994469		-0.424903	-1.24947		-0.312694	-0.285514		0.982408	0.893039		-1.3488	-1.12604		-0.222816	0.0165767
	-0.129561	-0.12699		0.112728	-0.405851		1.08413	-0.23302		1.32717	0.703999		-1.06025	-0.286198		-0.350815	0.318403
	-0.148392	-0.0849903		-1.14982	-0.370271		-0.250252	-0.31788		0.481346	0.895853		-1.06835	-1.09064		0.44992	0.255554
	0.412948	-0.0785774		0.350283	-0.102042		1.72928	-0.315937		1.37497	1.20475		-1.08411	-0.61255		0.136004	-0.696169
	-0.107269	-0.149356		0.709609	0.0115029		0.376609	0.263102		0.981005	0.261849		0.381336	-1.16965		0.931645	-0.778297
	0.486141	-0.0797648		0.406681	0.702742		0.27005	-0.275069		0.776929	0.573956		-0.584955	-0.0593518		-0.324107	-1.15372
	-0.153241	-0.0830872		0.173033	-1.33397		0.409872	0.328977		1.03258	0.215551		-0.374292	-0.581487		0.556328	-1.29375
	0.318845	-0.136095		0.225354	-1.15156		0.216552	0.474448		1.53969	0.39614		-0.746874	-1.10156		0.198923	0.0296372
	0.872802	0.359674		-0.602016	0.0556552		1.76205	0.227597		1.57717	1.15238		-0.572296	-1.20953		0.788178	0.262857
	-0.128218	-0.130726		0.614776	-0.665008		0.957067	0.344648		1.14936	0.611773		0.363776	-0.560156		0.236589	-0.0884292
	-0.155483	-0.0924469		0.24156	-0.282854		0.38655	0.724519		1.04765	1.24836		-1.16297	-1.08217		-0.6599	-0.215759
	0.621601	-0.0972286		-0.418029	-0.208973		0.528996	-0.299691		1.0541	0.293594		-0.317207	-1.19042		0.262418	-0.633768
	-0.1287	-0.107807		-0.0848907	-0.16373		-0.343725	-0.31637		0.893641	1.10447		-0.287899	-1.08107		-0.308589	-0.0117572
	-0.125526	0.295856		0.0218847	-0.406568		1.10333	0.740145		1.29002	1.07097		-0.421077	-1.10336		-0.593926	-0.260442
	0.532764	-0.16902		0.370216	-0.606556		0.790383	0.419226		1.07372	0.740032		0.827504	-0.102667		0.878933	-0.216386
	-0.167451	-0.145452		-0.173825	-0.289509		-0.262911	-0.233265		1.13083	0.885148		-0.52581	-0.769731		0.055382	-0.219673
	0.333788	-0.138701		0.103349	-0.852117		1.2344	0.260004		1.36001	1.15922		-0.191561	-0.364957		0.388612	-0.418135
	-0.145345	-0.161877		0.00526083	-1.26237		-0.323798	-0.299159		0.56541	0.664765		-0.488534	-0.682394		-0.331325	-0.467343
	0.931091	-0.0347918		-0.791025	-0.764345		0.361949	-0.232316		0.987414	0.968085		0.217867	-0.277459		0.34047	0.0855313
	0.34602	-0.157601		-0.395709	-0.719038		0.804233	-0.256855		1.3343	0.446618		-0.0883154	-0.611405		0.579445	-0.480287
	-0.0985299	-0.1072		-0.175594	0.682833		-0.280874	0.271297		1.1993	1.0941		-0.216059	-0.668707		0.376217	0.412469
	-0.109888	-0.177409		-0.591495	0.0435712		0.317502	0.501431		0.634099	0.924419		-0.0361812	-0.162052		-0.30939	0.0544799
	0.495644	-0.113219		0.221711	-0.416874		-0.205337	0.280122		1.41122	0.319509		0.0752622	0.255823		-0.311636	-0.385971
	0.444317	0.888843		0.763278	-0.622461		1.36496	0.564072		1.81579	1.13401		-0.611903	-1.16549		0.51092	0.212802
	0.358426	-0.0946992		-0.0313507	0.49244		1.42412	-0.272737		1.65519	1.0988		0.587135	-0.422566		-0.0810429	0.130181
	0.321761	0.574953		-1.33328	0.37006		0.148551	-0.202424		0.687945	0.712277		-1.15915	-0.391319		-0.043833	-1.17234
	-0.150575	-0.131515		0.120888	-0.834298		0.566618	-0.30779		0.678487	0.877854		-0.518203	-0.351247		-0.310478	-0.508579
	0.535854	0.539817		-1.35302	-0.248935		1.35301	0.332177		1.00067	1.3256		-0.530849	-1.16215		-0.250082	-0.672305
	0.358628	-0.129549		-0.514878	-0.0771203		0.51934	1.02838		1.34921	0.668819		-1.07696	-1.15482		-0.338189	0.000888141
	0.730692	0.463827		-0.129279	-1.38996		-0.236241	0.294349		1.70441	-0.0324751		-1.10168	-1.20278		0.488021	-0.357496
	-0.0998571	-0.152023		-0.502318	-0.559235		-0.275468	-0.284798		0.544944	0.934731		-0.439232	-1.0896		-0.160471	-1.27138
	0.538086	-0.111572		0.432717	-1.248		0.347626	0.234085		1.28219	0.770806		-1.11184	-0.581917		0.276779	-0.660123
	-0.06468	-0.0944425		0.213143	-0.00179825		0.782282	0.263734		1.66764	0.490336		0.262304	-0.132958		-0.712844	0.301575
	0.399933	-0.16665		0.0642736	-0.363953		-0.267387	0.285609		1.12708	0.394301		-0.631181	-1.09246		-1.30646	-1.17872
	0.751658	-0.111959		-0.694899	-0.202897		0.380074	-0.325122		1.36737	0.341415		0.0454058	-0.715856		-0.359252	-0.767098
	-0.0745222	-0.100783		-1.2237	0.0019452		1.07186	0.433192		1.03074	0.525056		-0.487173	-0.748029		-0.646978	0.0765797
	-0.0883357	0.293605		0.16036	-0.273638		-0.303984	0.151146		1.55735	1.15018		-0.549523	-1.21455		0.381496	-0.101946
	-0.134555	-0.118903		0.0393641	0.231277		0.550677	-0.28437		0.326104	0.495023		-0.249772	-1.13128		-0.380265	-0.140192
	-0.106187	0.710439		-0.365359	-1.15544		0.153915	-0.206258		1.37753	0.0939855		0.124837	-1.03798		0.0667422	-0.375757
	-0.102247	-0.120613		0.11075	-0.177829		0.727324	-0.218801		1.59464	0.979552		-0.125918	-0.030339		0.123069	-1.1093
	0.465475	-0.0754964		-0.268713	-0.842754		0.409343	1.73686		1.66344	2.00238		-0.534514	-0.739371		0.160908	-0.793651
	-0.135029	0.410271		0.0422684	-0.460038		-0.161674	0.570708		1.39777	1.00461		-1.11543	-1.282		-0.224463	-0.439466
	-0.103648	-0.0565552		-0.302898	-0.125364		0.990698	0.956267		1.35401	-0.00473943		-1.25331	-0.950369		-0.274184	-0.153114
	-0.0998322	0.465376		-0.531669	-0.125956		1.1319	0.168442		0.405853	-0.0761677		-0.376429	-0.583714		-0.630753	-0.636456
	-0.114598	-0.185728		0.21855	-0.743071		1.05086	-0.180212		1.78041	1.39891		0.629897	-0.511067		-0.0243042	-0.336679
	-0.123621	-0.15087		0.152843	-0.56457		0.615135	0.791895		0.832947	0.436345		0.499848	-0.440071		-0.126149	-0.163597
	-0.121516	-0.0777146		0.53796	0.0838015		0.581128	0.518055		1.27019	1.33084		-1.13679	-1.14396		0.350522	0.583532
	0.732454	-0.13413		0.762766	-0.281913		1.59563	-0.282334		0.746226	0.888613		-1.06591	-0.178809		-0.398923	-1.2058
	0.631748	0.352752		0.178238	-0.131012		0.375112	0.161124		1.2477	0.356222		-0.636134	-0.46126		0.721854	0.0391187
	-0.0922775	-0.18767		0.702489	-0.881638		0.462057	0.121714		1.28896	0.173613		-0.485255	-1.31415		0.217314	-1.41744
	0.830544	-0.1458		-0.234723	-0.424646		1.24737	-0.254272		0.473158	0.429099		-1.00359	-0.241107		-1.14136	-1.16313
	-0.152437	-0.0908261		-0.0662044	-0.604974		0.297069	0.356594		0.611891	0.500102		-1.05368	-0.109947		0.131833	-0.593594
	-0.223558	-0.125542		0.078471	-0.0178609		-0.256786	1.18424		0.109126	1.93505		0.176259	-0.62293		0.658465	0.429522
	0.866855	-0.0705648		0.583662	-1.28857		1.05172	-0.232684		1.90397	1.05263		0.150267	-0.424028		0.83616	-1.22308
	0.689815	0.41318		0.457911	-0.433629		-0.257022	-0.232447		0.565135	1.00944		-1.07635	-1.11588		-0.501103	-0.0997439
	-0.105187	-0.10368		0.655921	0.0424206		1.45592	-0.300205		-0.172314	0.611817		-0.0640678	-0.26686		0.607358	-0.256161
	0.257225	-0.129275		0.674116	-0.973998		1.10686	-0.218931		1.6423	0.816045		0.0413104	-0.532529		0.115244	-0.0957154
	0.524867	-0.119286		0.0376012	-0.176116		1.62876	0.149673		0.81917	0.824613		-0.313427	-1.11367		0.677473	-0.269873
	0.288094	-0.103634		-0.396212	0.242324		0.666754	0.273716		1.05749	0.835771		-0.178497	0.484344		-0.501497	0.429346
	-0.130976	-0.122081		-0.546802	0.110897		0.528824	-0.260412		1.40093	0.669532		-0.319055	-0.539811		0.196453	0.0610426
	0.403534	-0.120844		-0.163815	0.0289864		0.892808	-0.171969		1.04018	0.55198		-0.194781	-1.19916		-0.719646	-1.2199
	-0.0861425	-0.119567		0.362263	0.245173		0.230908	0.297706		1.14302	1.00424		-0.642383	-0.510482		-0.718893	-0.790748
	-0.12305	0.333317		-0.263982	-0.530177		0.331569	0.214146		0.791836	1.44892		-0.522785	-0.374718		-0.71704	0.305929
	0.836935	0.589887		-1.14045	-0.501288		-0.200429	-0.325062		-1.07903	0.0247275		-0.98613	-0.460557		-0.304149	0.317044
	0.648122	-0.145513		1.00838	0.137419		1.40047	-0.30048		1.77602	0.63375		-0.545494	-0.647201		-0.0170958	-0.553252
	-0.102147	-0.151148		-0.787841	-0.28843		0.301218	0.31979		1.13461	0.395493		-0.289815	-1.0851		0.398293	-0.709301
	-0.0999498	-0.165621		0.768417	0.0678233		0.659301	-0.273521		1.3403	0.0320533		-1.11125	-1.0483		0.161489	-0.333002
	-0.123747	-0.13306		-0.560591	0.048611		-0.352718	-0.23406		-0.0467273	0.727829		-0.418521	-0.021023		0.494599	-0.0789131
	-0.118342	-0.165713		0.216664	0.0425585		-0.263288	-0.295473		1.23137	0.442723		-0.447055	-0.0960143		0.0240862	-0.650108
	-0.127292	0.459842		-0.543554	-0.426981		-0.203238	0.629507		1.57158	0.720515		-0.120872	-1.15634		0.203114	-1.30997
		0.362297			-0.279248			0.155736			1.2632			-1.13033			-0.218534
		-0.121096			-0.681057			-0.266466			0.742759			-1.12756			-0.706461
		-0.148872			-0.423213			-0.285076			0.897454			-0.578494			-0.376417
		-0.110915			-0.445077			0.634151			0.916242			-0.765746			-0.395711
		0.600778			-0.189324			1.20169			1.85566			-0.606974			0.225574
		-0.101725			0.687169			0.657982			0.937692			-1.05592			0.63676
		0.502665			-0.212412			-0.303134			0.666415			-1.18035			-1.30263
		-0.102746			0.638932			0.924833			0.67845			-0.427298			-1.32333
		-0.162648			-1.28728			-0.284192			0.746696			-0.396243			-0.550869
		-0.136626			0.120818			-0.311538			1.32509			-0.211724			-0.178235
		-0.125398			-0.295644			-0.165509			0.457914			-0.533957			-0.586979
		-0.142688			0.219297			0.394575			0.929799			-0.430615			0.0907019
		-0.106041			0.296464			-0.233892			0.676703			-0.476414			-0.595126
		0.312184			0.550639			0.699612			1.32107			0.147436			0.24984
		-0.100236			-0.791769			-0.242461			0.623789			-1.03974			0.300244
		-0.164371			0.143751			-0.326043			0.215001			-1.10139			-1.30054
		-0.131737			-0.345346			-0.395519			1.17395			0.235113			-0.0611866
		-0.0747129			0.21277			-0.323519			0.170438			-1.06899			-1.08986
		-0.0879085			-0.583346			-0.268323			0.580812			-1.20982			0.508746
		-0.100475			-0.521999			-0.294783			0.335576			-1.19089			-0.0453947
		-0.130401			0.526983			0.572453			1.52297			-0.294275			0.443844
		-0.0709892			0.30938			-0.240173			0.0193708			-0.435839			0.196704
		-0.149189			-0.018331			-0.277383			0.702501			-1.09821			-0.613784
		-0.123783			0.17483			-0.130051			0.929489			-0.445832			-0.0371606
		-0.1344			0.336858			1.43484			0.693415			-0.491292			-0.57326
		-0.101333			0.179948			-0.246049			1.03896			-0.5174			-0.168582
		-0.121911			-0.434646			-0.201018			0.857136			-0.657766			-0.712326
		-0.116711			-0.653575			-0.218272			-1.09421			-0.512315			-0.659838
		-0.125506			-0.382968			0.109704			1.31479			-1.1886			-0.119553
		-0.0935502			-0.454941			-0.142899			0.453244			-0.943281			0.130225
		-0.131619			-0.646201			-0.285571			0.964086			-1.11395			-1.28297
		1.04006			0.173576			0.484631			0.270429			-0.395279			-0.059461
		-0.0770296			0.160358			0.437314			0.730597			-1.01965			-0.173469
		-0.102175			-0.298747			-0.232389			0.902485			-1.07233			-0.158068
		-0.113257			0.00521264			-0.327017			1.49236			-0.648033			0.381791
		0.311581			0.157566			-0.247935			0.778466			-0.694967			0.0433725
		-0.101186			-0.0273604			-0.242897			-0.247902			-0.609159			-1.30895
		-0.0867475			-0.0363431			-0.231213			0.274752			-1.14982			-1.20325
		-0.116306			-0.717711			0.285162			0.528453			-1.06249			-0.0728855
		-0.131762			-0.119023			-0.265722			0.762733			-0.204724			-0.736763
		-0.1016			-0.161645			-0.182588			0.947855			-1.0438			-1.07582
		-0.0744724			-0.688016			-0.30248			0.765524			-1.13736			-0.279108
		-0.136164			0.0276112			-0.250739			1.14958			-1.14232			-0.346721
		-0.108674			0.259			-0.247704			0.788821			-0.485258			-1.31846
		-0.154787			0.0406808			0.556188			0.616123			-0.0177954			0.139916
		-0.160489			-0.741363			-0.249384			1.24594			-1.08045			-0.364395
		0.472662			-0.0172266			-0.258286			0.789838			-0.492787			-0.634255
		-0.129135			-0.0992967			0.305796			0.98173			-1.02904			-0.594189
		0.433419			0.12162			0.659035			0.946925			-0.606578			0.395077
		-0.141653			-0.132625			0.629781			0.839264			-1.06246			-0.354966
		0.390066			0.104608			-0.237565			1.03618			-0.285416			0.324835
		-0.0846107			-0.20554			-0.233837			0.796504			-1.2153			-0.638081
		-0.232749			-0.0404133			0.975348			0.892314			-0.998693			-1.10651
		-0.143902			-0.1796			0.377927			0.374131			-0.037802			-0.547744
		-0.0957386			0.907409			0.724357			0.679241			-1.12039			-1.27967
		-0.127476			-0.445511			-0.239948			-0.0863232			-0.318895			0.24655
		-0.101349			-0.342863			-0.178334			0.0976891			-0.298466			-0.0358241
		-0.103628			0.166794			-0.244106			1.15652			-0.999106			0.139609
		-0.112387			-1.31659			0.296018			-0.613294			-0.0955613			-1.30333
		-0.132842			-0.746054			-0.311843			0.699105			-0.530239			-0.656085
		-0.111891			0.0189034			-0.258506			0.138108			-1.03841			-0.354609
		-0.0889272			-0.39649			1.07336			0.700968			-0.64973			-0.398701
		-0.135603			-0.251026			0.445686			0.55189			-0.461469			-0.615263
		0.492375			0.194477			1.0076			0.352179			-0.44597			-1.27839
		-0.125941			-0.612776			-0.313654			1.24951			-0.367023			-1.18314
		-0.0636169			-0.885642			0.800622			0.841086			-0.71313			-0.27721
		-0.0892891			0.379173			0.999359			0.846341			-1.04607			-0.187795
		-0.145592			-0.377308			0.31068			0.00156704			-1.1352			-0.424402
		-0.0671615			-0.207075			0.40615			0.7079			-0.108233			0.429987
		0.443927			0.129821			0.256421			1.01217			-0.136135			0.118727
		-0.112194			-1.1926			-0.271696			0.899386			-0.0345514			-1.15752
		-0.091298			-0.0511609			0.409601			0.720743			-1.0327			-0.482242
		-0.134981			0.0452482			1.16949			0.853198			-1.03196			-0.568111
		0.810206			-0.630626			0.730216			0.922055			-1.07995			-1.13916
		-0.0662814			-1.17103			-0.240724			-0.111877			-1.10491			-1.16324
		0.364883			-0.0523246			0.170096			1.27174			0.0884885			-0.208219
		-0.0847759			0.45578			-0.226238			0.457194			-1.01238			-1.06626
		-0.0801357			-0.160298			0.681272			0.798206			-0.642198			-0.253297
		-0.140101			-1.16157			-0.292647			0.92991			-0.996028			-1.07898
		-0.143183			-0.146217			0.309106			0.553989			-1.07802			-0.384286
		-0.12012			-1.34357			0.578566			1.09436			-0.201404			-0.45091
		-0.13283			-0.340578			0.585217			0.832177			-1.04314			0.064969
		-0.123301			0.355817			0.291454			0.723682			-0.217941			-0.464973
		0.466368			-0.314632			-0.298846			0.746598			-1.27471			-0.766679
		-0.0813604			0.173393			-0.251671			1.19386			-0.670439			-0.300288
		-0.0924034			-0.578296			-0.194241			0.743054			-1.04043			-0.514987
		0.428513			0.393552			0.622208			0.751114			0.218573			-0.360882
		-0.121014			-0.66808			0.332208			0.0546924			-0.611732			-0.392434
		-0.121484			-0.379662			0.359575			1.34055			-0.609428			0.32773
		-0.116633			-0.00650292			0.828112			1.05966			-1.14122			-0.38641
		0.369888			-0.0143028			0.189781			1.00489			-0.640882			-0.248286
		-0.063328			-0.71893			-0.285841			0.318847			-0.576402			-0.74843
		-0.123294			-0.529526			-0.258962			-0.053257			-0.477705			0.220399
		-0.100339			0.473609			-0.226668			0.800102			-1.16643			0.353445
		-0.0575655			0.203886			0.479495			1.06176			-0.119772			-0.00568825
		0.454832			-0.352952			0.32492			1.34905			-0.608556			0.013198
		-0.116853			0.0681157			0.377442			0.475358			-1.23773			-0.197878
		-0.177402			-1.21763			-0.275583			0.49412			-1.00821			-1.1636
		0.344409			-0.777205			0.193885			1.19322			-1.10172			-0.263128
		-0.0425842			-1.1139			-0.286875			0.890218			-0.927741			0.466211
		-0.184245			-1.27883			0.278852			0.26063			-1.13788			0.319955
		-0.103442			-0.536759			-0.219615			-0.163991			-0.109566			-0.587787
		-0.128101			-1.2746			0.363347			0.703475			-0.403656			0.21844
		-0.091686			0.22483			-0.286607			0.900198			0.0188659			-0.944797
		-0.139641			-0.125481			-0.27402			-0.306142			-1.1701			-0.201051
		-0.124689			-0.440499			-0.279954			0.862561			-0.582243			0.0588766
		-0.163188			-0.115555			0.283743			0.410674			-1.10956			-1.25819
		-0.123662			-0.342687			-0.337518			0.408801			-0.656859			-1.35949
		-0.101804			-1.16385			-0.286994			1.15807			-1.09126			-0.329287
		-0.132863			-0.677775			0.376118			0.930602			-0.967807			0.459284
		-0.170888			-0.439648			-0.250071			1.35264			-1.09817			0.282427
		0.442682			-0.772737			0.331592			1.01147			-0.49289			0.180477
		-0.105304			-0.776827			0.573617			0.856465			-1.08252			-0.395352
		-0.135853			-0.257117			0.577875			-0.00627286			-1.14642			-0.154752
		-0.198006			-0.793963			-0.385992			0.705453			-1.03759			-0.829389
		-0.132965			0.298764			0.483333			1.51024			-0.0167522			-0.378544
		-0.0801359			0.0143984			-0.195737			1.3039			-0.0269906			-0.576611
		-0.156192			-0.319207			0.324387			0.123453			-0.519344			-0.228799
		-0.138193			-1.22535			0.701807			0.323073			-0.906765			-1.18035
		-0.131714			-0.195291			-0.283742			0.338853			-1.12663			-0.209909
		-0.131961			-1.34899			-0.295081			0.67843			-1.26045			-0.813298
		-0.151743			-1.40185			-0.255687			0.819095			-1.21596			0.121288
		0.364861			-0.563263			0.2271			0.966485			-0.797366			0.386642
		-0.0880789			-0.914875			-0.291778			0.893868			-0.502968			-0.412149
		-0.147179			-0.478143			0.476535			1.1542			-1.08456			-0.4774
		-0.122856			-0.574435			0.47767			1.34036			-1.18506			-0.5196
		-0.139498			-0.22467			0.151541			0.826569			-1.23208			-0.85049
		-0.212774			-0.709765			-0.293542			0.170346			-0.542619			0.667028
		1.46946			0.554189			0.589669			0.975442			-0.504107			0.230362
		-0.16787			-0.437315			0.237368			0.747655			-0.699853			-0.326446
		-0.184221			-0.283203			0.761146			0.534524			-0.993193			-0.216701
		0.402097			0.647349			1.10276			1.08837			-0.0231928			-0.0330359
		-0.103642			0.428836			0.765409			1.12238			-1.0421			0.0304645
		0.487732			-0.0852134			0.372669			1.3139			-0.518678			-0.254517
		-0.172605			0.0322837			-0.315845			0.961006			-0.734303			-0.110001
		-0.0895933			-0.578672			0.653598			0.0385325			0.373342			-0.0459673
		-0.18618			-0.731222			0.643836			0.771005			-0.605871			-0.42615
		-0.116518			0.0793522			-0.252321			0.594008			-1.11592			-0.394948
		-0.174054			-0.751938			0.149125			1.53019			-0.184879			-0.341896
		-0.139036			-0.172691			0.465574			1.02192			-0.789259			-0.148021
		-0.148207			-0.867017			-0.234015			0.834349			-0.734517			0.194797
		-0.147252			-0.199404			-0.286262			0.563776			-0.628391			-0.67073
		-0.117471			0.355177			0.324553			0.0710558			-1.15293			-0.32041
		-0.128488			-0.178615			-0.226451			0.907031			-1.13949			0.287152
		-0.107216			-1.26389			-0.266036			0.450511			-1.10845			0.171086
		0.352634			0.0524437			0.552589			1.0634			-0.323107			-0.243511
		0.875533			-0.240305			0.743174			1.14267			-0.418081			-0.222122
		-0.176426			-0.163655			-0.309966			0.638624			-1.14563			-0.53722
		-0.161318			-0.0667689			0.60927			1.10401			-0.575968			-1.1468
		-0.14932			0.207344			0.303682			1.30403			-0.0790888			-0.0351789
		-0.114948			-0.688144			0.0341752			0.946357			-0.491888			-0.698578
		-0.165243			-0.190726			0.813039			1.30687			-0.533206			-0.423669
		-0.0979499			-0.369175			-0.196726			1.11383			-0.502296			0.501108
		-0.111257			0.152862			-0.211264			0.334424			-0.548492			0.181194
		-0.136105			0.223723			-0.303864			0.673705			-0.793417			-0.434536
		-0.149865			-0.090347			0.554295			0.707117			-0.227688			0.833274
		-0.155643			-1.27992			-0.293307			0.30871			-1.09039			-0.21206
		-0.159272			-0.42623			-0.217559			0.695532			-0.577309			-0.441142
		-0.150197			0.937014			-0.31986			0.898012			-0.412642			-0.588866
		-0.191296			-0.460026			1.31744			0.58679			-0.201064			-0.218909
		-0.154755			-1.3453			-0.242728			0.7287			-1.06999			-0.248532
		-0.100447			-0.09826			-0.1881			0.704701			-0.234769			-1.19246
		-0.139802			-0.55365			0.38883			0.23893			-1.14786			-0.59019
		-0.103677			-0.326646			-0.188434			0.810815			-0.453181			-0.608839
		-0.120912			-0.434403			-0.339463			0.474754			-1.09394			-1.12374
		-0.137928			-0.798533			-0.229022			-0.100458			-0.293265			0.204032
		-0.083292			-0.598914			-0.231257			0.128666			-1.10025			-1.24008
		-0.0630256			-0.245947			-0.286233			0.860359			-0.463883			-0.662183
		-0.131046			-0.314738			-0.245057			0.998228			-0.412291			0.219292
		-0.110449			-0.726932			-0.314624			0.404823			-0.577929			-0.39827
		-0.123886			-0.556176			0.145063			0.892597			-0.718125			-0.379586
		-0.108427			-0.686288			-0.287003			1.0573			-1.10797			-0.728666
		-0.10687			-1.218			-0.242723			0.861886			-0.255725			0.316303
		0.609301			0.845486			0.542793			0.545331			0.107063			-1.23143
		0.393065			-0.833393			-0.285783			0.66198			-1.11876			-0.343955
		-0.123507			-0.858992			0.835473			1.33146			-1.11995			-0.237185
		-0.134124			0.405442			1.09159			1.30397			-0.488771			-0.0484417
		0.597285			0.424982			1.37268			1.55013			-0.0531109			-0.0515313
		0.303433			0.0477391			-0.250947			0.872405			-0.341071			-0.210013
		-0.109097			0.681747			0.943107			0.795587			-0.247694			-0.144753
		-0.0779927			0.0172037			0.838722			0.979881			-1.14794			0.0513378
		-0.150119			0.0503312			-0.192999			0.974761			-1.15299			-0.201153
		-0.0967258			0.0166341			-0.190542			0.910141			-1.15858			-0.577463
		-0.11693			-0.480526			1.04628			1.74846			-0.787608			0.0191379
		-0.0909287			-0.080369			0.806035			1.27445			-0.656018			0.356731
		-0.13441			0.327535			-0.301524			1.6022			-1.2089			-0.108351
		-0.0933356			-0.209424			-0.302679			0.103559			-1.172			-1.30078
		-0.11807			0.451007			-0.244922			1.18761			-0.721966			-0.321762
		-0.127535			-0.729831			-0.261175			-0.269334			-1.18317			-1.33621
		-0.12019			-1.33784			-0.176651			-0.183902			-0.499456			-0.178534
		-0.115641			-0.757212			0.293862			1.02033			-1.11286			-0.686299
		-0.144849			-0.235015			0.418276			0.70463			-0.334782			-1.29737
		-0.10674			0.601422			-0.211265			0.948011			-1.16452			-0.699458
		-0.133694			0.371468			-0.266444			0.618786			-1.09004			0.00507278
		-0.116347			-0.0786511			0.259172			0.446974			-0.0416953			0.0428268
		-0.115788			0.960417			0.377598			1.06008			-1.15668			-0.316457
		0.340659			0.0219572			-0.235221			0.584692			-0.774281			-0.262344
		-0.148114			-0.588332			-0.297382			0.680121			-0.379245			-0.465037
		-0.114288			0.0382422			-0.300923			0.741974			-1.17483			0.266236
		-0.0972077			-0.767465			-0.253951			1.0499			-0.701428			-0.294858
		-0.0992036			-0.763798			-0.305377			1.0193			-0.470396			-0.210846
		-0.163906			-0.247071			0.02961			0.908738			-1.24166			0.0302164
		0.439856			-0.314303			-0.194701			0.843435			-0.154351			-0.0940585
		-0.134728			-0.558252			0.724698			0.948625			-1.14184			-0.403669
		0.65975			-1.31268			0.486325			0.283221			-0.445247			-0.490946
		-0.13072			-0.69781			0.344701			0.295733			-1.05987			-0.282545
		-0.115188			0.1377			-0.289034			0.428562			-1.10273			-1.19575
		-0.102983			-0.592886			-0.2918			0.586038			-0.472152			-0.221556
		-0.130786			-0.540243			-0.171008			1.24207			-1.07957			-1.18527
		-0.177894			0.492018			-0.225479			0.542185			0.0861167			-1.24427
		-0.110825			-0.00302449			-0.331987			0.352851			-0.417815			-0.645854
		-0.105957			0.554437			-0.2676			-0.460539			-1.12196			-0.486739
		-0.103141			0.0274494			-0.319381			1.04216			-1.24249			0.321433
		-0.129607			-0.0578075			0.517522			1.00933			-1.02439			0.426654
		-0.153101			-0.591666			-0.303903			0.11366			-1.09673			-0.609922
		-0.103413			-0.137326			-0.300776			-0.0838066			-1.13888			-1.28648
		-0.0948015			0.0232318			-0.244117			0.261247			-0.440278			-0.683064
		-0.074803			-0.0984667			-0.240435			-0.386649			-1.04992			-0.0359551
		-0.137322			0.266178			0.296126			1.43406			0.148935			0.515333
		-0.117935			-1.22585			-0.252036			0.522451			-1.16742			-0.569617
		-0.129956			0.139864			0.651809			1.40073			-0.594146			0.45709
		-0.099611			-0.592959			-0.242008			0.710498			-0.445384			-0.196084
		-0.134674			0.211972			0.361959			0.64822			-0.431526			-1.28197
		-0.100762			-0.368004			-0.272769			1.25516			-1.09229			-0.288543
		-0.0729484			0.388566			1.12125			0.707175			-1.02132			0.413985
		-0.0930349			-0.337536			-0.265628			0.0291717			-1.148			-0.426293
		0.341827			-0.519816			0.500744			0.265474			-0.777298			-0.284583
		-0.0907379			-0.0281217			-0.262481			0.978368			-1.19715			0.344101
		-0.149574			-0.504785			-0.186355			1.46263			-0.0792686			0.619296
		-0.135529			0.864406			0.568201			1.68774			-0.0215874			-0.0498698
		-0.100184			0.717228			-0.313182			1.16609			-0.329995			0.0650921
		0.983591			-0.659117			0.402073			0.942643			-0.0471098			-0.110373
		-0.0975533			-1.26496			-0.271392			-0.17289			-0.966772			0.254351
		0.278102			-0.407123			-0.258174			1.45118			-1.05734			-0.585118
		-0.0711576			0.269806			0.236662			1.28127			-0.657848			-0.0645141
		-0.0947382			0.380288			0.720014			0.155114			-1.03499			-0.679276
		-0.0878996			0.620038			-0.313317			0.535625			-0.592726			-0.392201
		0.311726			0.21544			0.581976			1.26982			-0.723424			0.657845
		-0.0903035			-0.728346			0.327963			1.07256			-1.15781			0.030557
		-0.201559			-1.16928			-0.250408			1.15678			-1.16409			-1.1165

## Sheet: Figure 6d
		WT						Hif1afl/flCd4Cre
	Ly108	10.2	7.78	9.21	7.53	15.5	14	30.6	32	34.2	35.7	48.8	44.9
	Tim-3	46	49.4	20.4	23.7	36.7	38.1	10.4	8.88	5.92	0.71	4.18	4.94

## Sheet: Figure 6e
Time (minutes)	WT																Hif1afl/flCd4Cre
1.34394	596.344	496.642	669.118	741.914	746.027	765.798	733.056	690.33	803.236	653.145	762.394	785.643	689.708	820.796	694.712	755.553	428.183	418.366	389.787	407.992	369.111	537.72	589.518	569.555	538.365	507.252	449.301	575.542	664.475	561.007	594.919
8.00775	590.78	494.436	659.876	726.811	752.233	716.824	716.568	695.681	697.274	601.025	754.336	727.232	679.785	759.152	668.744	757.059	401.95	391.905	370.563	384.492	351.42	535.299	572.713	590.141	536.046	510.352	406.317	544.945	652.072	556.56	593.438
14.6773	595.252	513.525	657.466	741.446	755.98	723.565	704.485	695.61	716.592	615.752	763.248	740.532	679.803	776.443	679.02	769.544	388.688	382.999	355.955	375.845	340.655	537.915	581.962	599.484	549.388	518.073	416.788	571.389	666.788	569.923	607.662
21.4516	1148.12	1089.54	1179.94	1101.08	1152.73	828.533	838.536	803.585	832.654	865.586	867.18	863.097	828.802	1098.02	934.731	989.581	655.662	697.824	632.087	634.679	626.852	711.717	809.963	773.929	848.077	697.669	588.893	826.451	825.998	754.546	816.833
28.0946	1144.05	1107.45	1155.38	1111.96	1112.56	863.151	836.436	828.612	876.492	889.652	895.516	873.954	855.759	1097.2	967.035	1009.75	894.369	943.581	854.548	866.322	864.067	837.192	956.419	896.929	1003.11	828.917	692.167	968.439	949.781	889.146	952.486
34.755	1147.28	1114.89	1141.76	1129.78	1119.5	860.575	824.59	829.884	872.377	877.102	906.88	875.275	853.533	1097.96	947.575	1017.61	949.647	987.651	898.847	930.714	919.772	872.29	988.129	923.294	1060.45	879.626	719.15	1006.11	975.47	933.069	995.441
41.5296	480.139	441.039	522.661	321.801	588.083	433.008	458.721	433.675	443.594	441.437	468.116	488.445	393.799	594.941	523.303	551.592	215.249	218.948	195.471	216.449	219.857	224.844	268.065	262.942	295.876	239.219	161.913	226.444	242.648	212.614	258.797
48.2072	339.152	307.903	337.228	250.567	400.1	307.619	294.517	293.659	310.923	306.471	306.366	320.989	257.597	393.289	343.326	370.656	158.508	169.351	141.847	148.963	162.732	172.992	211.561	198.995	235.665	189.446	144.558	187.635	187.466	181.892	204.843
54.8398	270.861	245.515	267.323	198.452	314.432	240.501	223.817	220.492	238.653	230.965	235.919	234.694	203.249	300.76	259.005	278.48	138.109	151.609	122.999	30.5206	142.368	145.784	188.344	170.166	202.212	160.575	124.832	165.225	166.6	153.316	171.983

## Sheet: Figure 6f
Time (minutes)	WT															Hif1afl/flCd4Cre
1.34394	91.6891	105.082	142.876	131.031	90.7229	56.8583	57.2197	37.7324	51.9095	52.877	58.462	60.022	56.6663	57.2482	46.3194	188.341	216.47	202.829	198.784	187.969	133.126	134.636	128.722	138.87	131.676	136.567	143.747	116.513	129.09	124.003
8.00775	87.6752	100.519	136.018	124.768	88.9937	47.1712	44.1016	25.5809	42.4112	45.5459	49.3064	48.1008	49.0342	46.6456	40.0872	183.081	209.107	195.533	193.81	182.701	117.912	120.039	107.095	123.903	116.971	117.578	122.791	96.5886	115.28	109.143
14.6773	87.8201	97.9345	134.353	122.832	88.9128	42.625	39.2619	20.8051	38.3161	45.9797	43.5567	42.3189	44.7262	42.0392	36.5045	185.426	209.655	196.967	195.25	183.318	110.14	112.697	98.1931	118.584	111.795	108.511	113.083	86.9257	107.676	102.568
21.4516	39.86	40.7445	44.4597	43.1359	41.018	24.6383	22.8767	3.66058	34.7081	30.7671	39.2483	39.1298	27.1	25.578	17.5735	86.2602	78.2404	86.6765	80.5831	78.1025	38.9362	39.0958	44.3391	43.789	44.0286	36.9264	51.9228	14.9985	43.6211	41.3118
28.0946	35.4982	35.2296	38.9073	38.1463	32.9628	23.9212	21.6794	3.66415	34.3033	31.1175	39.568	39.1926	33.1261	25.8547	18.2776	58.886	62.0569	60.2059	76.3215	52.814	33.3195	35.9635	42.1887	39.1863	38.7569	29.4684	46.9514	12.5615	41.9816	40.6496
34.755	43.534	35.1279	38.5937	38.8136	33.0764	22.1402	21.8564	3.74725	33.8491	30.9714	38.4196	37.9393	30.8605	24.6091	17.1498	53.6938	61.7172	60.0839	53.8853	52.0552	35.0119	33.1877	40.4786	37.8239	38.7505	35.5465	46.8479	11.0011	39.5842	37.3095
41.5296	244.092	204.766	226.974	291.821	265.001	133.289	122.609	105.357	114.03	115.591	134.884	124.454	127.001	156.004	137.553	506.34	689.697	658.662	599.587	547.401	458.78	527.723	369.452	521.061	566.772	449.916	497.806	482.752	447.939	473.505
48.2072	206.803	165.079	180.621	209.697	205.278	122.688	118.048	97.4671	113.421	108.624	125.303	114.208	116.772	131.284	125.118	611.034	639.846	661.705	654.555	647.896	489.069	564.265	399.322	563.023	626.346	481.605	521.966	525.807	484.559	488.48
54.8398	196.129	149.407	167.922	186.406	189.059	114.226	110.341	96.5731	113.983	102.133	124.277	111.079	113.006	92.4102	123.182	571.208	480.275	489.855	601.82	617.076	474.595	552.671	393.393	556.33	621.472	476.306	473.56	526.191	473.938	480.911
61.5803	24.6998	21.1313	30.5384	27.0194	28.0973	17.2846	16.4192	-0.585393	15.7347	23.7198	18.7595	29.1022	25.3467	36.8454	17.7784	39.4925	32.9155	34.249	33.7255	33.7765	30.2153	22.9445	32.0656	26.4248	22.9396	18.8639	29.9856	0.400144	24.7599	22.0834
68.2712	24.8912	22.1313	33.1615	29.4887	30.6664	18.4924	18.6885	0.506475	18.3174	25.7801	21.6515	25.9089	30.8176	49.0058	20.4426	45.0626	46.6865	47.73	45.8633	43.226	33.1037	31.5343	34.2597	33.7926	34.146	25.7706	43.8173	7.05704	33.6847	34.9872
74.9498	24.3838	21.0761	32.3077	30.8455	30.6754	18.2348	18.7992	0.527334	19.0246	26.9408	22.6591	21.7326	28.8296	43.7101	21.6948	46.1665	49.6172	50.4861	48.3159	44.926	31.9066	34.344	36.4642	35.4281	38.8872	27.9373	44.56	11.1705	36.3666	41.6424

## Sheet: Figure 6g
	WT
glyco	61.1	60.64	57.49	56.94	49.61	86.6	86.37	85.99	89.29	85.61	88.79	87.31	84.31	86.63	90.66	82.98
mitoATP	38.9	39.36	42.51	43.06	50.39	13.4	13.63	14.01	10.71	14.39	11.21	12.69	15.69	13.37	9.34	17.02
	Hif1afl/flCd4Cre
glyco	23.55	24.26	24.35	26.12	22.71	54.67	52.49	55.85	52.4	55.34	42.42	48.21	59.23	52.19	54.5
mitoATP	76.45	75.74	75.65	73.88	77.29	45.33	47.51	44.15	47.6	44.66	57.58	51.79	40.77	47.81	45.5

## Sheet: Figure 6h
p14 cells(%)	control						2-DG
Spleen	4.63	6.1	4.51	7.55	2.07	5.52	22.4	23.2	17.7	28.4	9.67	23.8
LN	8.62	9.38	5.43	5.41	5.4	7.51	22.8	26.6	19.2	22.7	28	23.5
Tpex/Tex	control						2-DG
Spleen	0.908549	1.26303	0.392297	2.74031	1.21596	3.34375	3.03797	4.36667	1.69188	10.5882	3.85075	11.4702
LN	0.694885	0.619601	0.765918	0.772894	0.774312	0.51875	1.93808	2.79297	2.47826	2.28716	2.09904	2.11576

## Sheet: Figure 6i
	untreated						2-dg
TNFa+IFNg+IL-2+	24	27.5	25	22.4	17.6	13	37.8	39.9	35.5	35.2	27.3	29.1
2 cytokines	23.05	28.21	15.88	20.94	12.23	27.68	24.7	34.75	23.83	25.83	20.56	33.95
1 cytokine	45.58	41.23	47.62	43.06	55.57	52.88	29.89	20.88	30.41	21.87	37.27	30.75
none	7.37	3.06	11.5	13.6	14.6	6.44	7.61	4.47	10.25	17.1	14.87	6.21

## Sheet: Figure 6k
	ctrl.CAR T cells											2-DG treated CAR T cells
0	0	0	0	0	0	0	0	0	0	0	0	0	0	0	0	0	0	0	0	0																				0	0	0
7	39.024	40.3461	40.964	38.8416	55	45.2319	30.4436	21.0576	31.4628	21.7704	31.7655	35.8801	36.5115	33.8836	41.6832	52.3611	21.033	33.7773	26.956	25.7052																				88.1678	115.9	65.9119
9	48.2372	64.3055	63.8577	59.8408	72.8556	66.8564	81.6753	40.368	42.588	27.7553	52.332	44.6143	40.8196	40.774	62.8833	60.903	42.427	36.408	34.5772	27.951																				191.031	189.337	117.335
11	64.665	80.9406	78.2015	82.5748	113.278	91.4992	90.954	64.4996	54.8208	38.2785	75.114	54.6871	39.3948	44.52	68.6784	67.2084	56.3584	56.28	32.5677	41.4416																				249.245	196.132	197.26
13	87.6718	85.4775	93.818	110.823	174.898	169.128	166.617	91.008	98.039	68.3008	117.195	70.0476	61.9045	51.744	95.2622	97.867	85.7736	86.4528	68.3356	65.4175																				286.85	256.71	250.962
15	131.122	145.866	147.474	147.966	174.898	169.128	166.617	123.985	128.507	127.882	117.195	91.817	71.8095	78.996	143.997	111.196	120.666	110.01	104.878	100.28																				539.323	449.279	515.556

## Sheet: Figure 6l
Days	ctrl.CAR T cells	2-DG treated CAR T cells
15	1
15	1
15	1
17	1
12	1
12	1
12	1
12	1
15	1
16	1
18	1
21		1
22		1
14		1
20		1
17		1
14		1
16		1
17		1
18		1
