# Supplementary material for: Mitochondrial dysfunction promotes the transition of precursor to terminally exhausted T cells through HIF-1α-mediated glycolytic reprogramming
Source: Nat Commun. 2023 Oct 27;14:6858. doi: 10.1038/s41467-023-42634-3 (PMC10611730; doi:10.1038/s41467-023-42634-3)
Supplement: Supplementary file 4 — Source Data [file 41467_2023_42634_MOESM4_ESM.zip › Source Data/Supplementary figure 6.xlsx]

## Sheet: a
6-P-gluconate	c12					c13
wt	58400	76000	94400	77000	88500	651000	760000	772000	867000	809000
Slc25a3fl/flCd4cre	116000	53500	46100	50800	42200	1040000	532000	500000	483000	425000
Pentose-5-P	c12					c13
wt	3660000	3130000	2960000	3600000	3370000	33900000	32000000	30900000	36400000	35800000
Slc25a3fl/flCd4cre	4270000	2770000	2830000	2700000	2210000	32100000	23300000	24600000	23400000	19200000

## Sheet: b
Tpex1	Tpex2	Ttransit	Tex1	Tex2
0.0501783	-0.0768795	-0.105692	0.19608	-0.0639501
0.00837691	-0.00138173	-0.0816582	-0.0617583	-0.118901
0.00487794	0.0362035	-0.0365319	-0.0381731	-0.128889
-0.00642237	0.091769	-0.0740383	-0.100676	-0.0128415
0.091831	-0.0160523	-0.14925	-0.0469746	0.106654
-0.00780005	-0.0519858	-0.0680554	-0.0980424	-0.0722096
-0.0382165	-0.0529128	-0.078195	-0.127529	-0.0183218
-0.00306731	0.0431296	-0.148044	-0.0818264	-0.117219
0.14042	-0.0367301	0.0884496	-0.0992913	-0.15672
-0.0542359	-0.0704803	0.0446594	-0.120706	-0.200453
0.0577253	-0.1709	0.0133682	-0.00903876	-0.0639074
-0.0617427	0.100509	-0.231954	-0.0843184	-0.0518644
-0.0538043	-0.0839766	0.0580847	-0.0596461	-0.0712949
-0.0164295	-0.0518847	-0.110907	0.070669	-0.0878802
-0.106912	0.122204	-0.0818047	-0.140563	0.0444477
0.0952027	-0.0252601	0.036733	-0.0237936	-0.0264611
0.0613325	-0.0580495	-0.0787939	0.196467	0.167997
-0.0662182	0.0345159	0.000160681	-0.13822	-0.129443
0.0074781	-0.159585	-0.013443	-0.0104491	0.0195879
0.0574341	-0.11517	-0.0333078	-0.0148308	0.0687363
-0.160924	0.0521847	0.0145724	-0.0828476	-0.211322
0.0286853	-0.028043	0.0574053	-0.038111	0.0649066
-0.0078507	-0.0254281	-0.0412418	0.0612102	-0.208919
0.23657	0.0280799	0.0758623	0.0167336	-0.13633
0.0329504	0.0690826	-0.0523732	0.0369296	0.00976125
0.0837778	-0.0544056	0.266795	-0.0470378	-0.066938
0.0686227	0.0287894	0.0388374	-0.0476393	-0.0587888
-0.014106	0.172135	-0.0600044	-0.0160746	0.16624
0.0316213	-0.0281352	-0.0266446	-0.0794592	-0.131376
-0.0258014	-0.034373	0.0142879	-0.145014	0.10119
-0.0749326	0.0836854	-0.0327133	-0.0430921	0.0276635
-0.00613059	-0.0986505	0.0448373	0.10826	-0.0361177
0.0738588	0.0393412	-0.120889	0.0108183	0.0796531
-0.0250486	-0.0730063	0.14958	-0.0217911	0.0258207
-0.0154475	0.0148457	-0.0439089	0.0182346	0.0317037
0.000692467	-0.0226817	-0.15619	-0.161202	-0.0762291
0.0325202	0.202393	0.028856	0.0403304	-0.0349074
0.0769079	-0.096375	0.00616055	0.0618143	0.058366
0.0390678	-0.0956617	-0.0496585	0.0362464	-0.0980163
0.0163447	-0.0633893	-0.0554365	-0.0633964	0.0109868
-0.0573697	0.154569	-0.0902517	-0.117782	0.0510145
0.0369169	0.00236107	-0.0359373	0.055643	-0.0722625
-0.0704823	-0.04895	0.0391762	-0.0498752	0.00281935
0.0575575	0.0591859	-0.022136	-0.0138699	-0.020765
-0.00463058	-0.0206278	-0.00468513	-0.151751	-0.119169
-0.0287545	-0.0133108	0.00657411	-0.0150551	0.0638274
-0.0851628	0.0573947	0.0313332	0.0295899	-0.0461203
-0.0213994	-0.0909693	-0.00367845	0.0373944	-0.0189379
-0.0823745	-0.204167	0.0108387	-0.0504808	-0.0570325
0.0329959	0.0339952	0.223139	-0.00883048	-0.137
-0.0644013	-0.090946	-0.083353	-0.0774539	-0.162065
0.12507	0.0279482	0.0091142	-0.0219865	-0.0425553
-0.00925419	-0.10737	-0.0942712	0.00455205	-0.00913175
-0.0125086	0.0811771	-0.0177509	-0.0746399	-0.0605634
-0.0194757	0.0181759	0.0663945	0.0629959	-0.142246
0.0600408	-0.0256818	-0.127493	0.00739914	-0.047565
0.00894345	0.0101413	-0.0987368	0.0105367	0.0436984
0.0481196	-0.0119813	0.0786555	0.16906	-0.102229
-0.0745053	0.0242103	0.00398708	0.163023	0.0806851
0.0029683	0.0429682	0.0140337	-0.0974456	0.00930299
-0.032907	-0.00206828	-0.0270404	-0.0810729	-0.0274204
-0.0508536	-0.00126625	-0.0103871	-0.0963244	-0.122712
0.0643565	-0.0536399	-0.0346686	0.0520295	-0.0252527
0.00223432	-0.0230908	-0.0524293	-0.164991	0.0395576
-0.0406491	-0.0337817	-0.131246	0.0062265	-0.00766293
-0.0252671	0.0525732	-0.0900837	-0.00297896	-0.125548
0.0530282	0.0471156	0.0481877	-0.00729498	-0.0266674
-0.0733494	-0.000486465	-0.0276204	0.221016	-0.0152329
0.0920658	0.143206	-0.163388	0.0015371	0.105177
0.0265362	-0.187396	-0.0269617	-0.164636	0.180126
0.0753432	0.0981068	0.0537397	-0.0893781	-0.0441572
0.0041448	-0.047081	-0.0197283	-0.0967347	-0.109996
0.104592	0.129125	-0.114014	0.0181618	0.125921
-0.0820982	-0.0888738	-0.0280298	-0.161677	-0.139342
0.0251631	0.0216628	-0.0994144	0.204976	0.101033
-0.0683538	0.131812	-0.0339177	0.040965	-0.113974
0.0191932	-0.0257094	-0.0472256	0.05859	-0.0177375
-0.0626048	0.0288188	-0.00417029	-0.073631	-0.0721876
-0.113009	-0.00744993	0.0461337	-0.125706	-0.0334072
0.0536547	-0.142236	0.123987	0.0703081	-0.0306633
0.0129155	0.0288454	0.0607037	-0.094248	-0.0891425
0.169881	-0.00475614	-0.00939507	-0.148105	0.0427488
0.0260776	-0.0750881	-0.0498471	0.0033482	-0.181614
0.00801797	0.045813	-0.039066	0.0093804	-0.160785
0.0390454	0.0490715	-0.0559795	-0.0927888	-0.0744873
0.0619278	0.0617408	0.0239799	0.0265176	-0.0197224
-0.0333515	0.0716326	0.0331965	0.036363	-0.0280407
-0.143255	-0.123993	-0.0406643	0.104918	0.0267593
-0.0922822	-0.0386131	0.0875349	0.0267651	0.0379306
-0.00610692	-0.0345831	-0.0917992	-0.0906266	0.0415464
0.0143941	0.169667	-0.0990486	-0.105841	-0.158128
0.128605	-0.014279	-0.113504	-0.00630544	-0.0509875
-0.0712237	-0.0573185	-0.0217296	-0.0088102	-0.169101
-0.00705251	0.168009	0.0514941	-0.163519	-0.054387
-0.0552583	0.0578626	-0.049013	-0.0177679	0.106407
0.0726145	0.0940219	0.0296457	-0.0811564	-0.00195814
0.0262005	-0.0273687	0.104794	0.131201	-0.0104577
0.0194609	-0.0433698	-0.0056289	-0.0440567	-0.170369
-0.0905864	-0.0609461	-0.154451	0.114954	0.0925429
-0.0408544	-0.0183092	0.0370884	0.0429389	-0.0241918
0.0478053	0.031551	0.0154311	-0.0809282	-0.0376564
-0.0391763	0.0261039	-0.0940902	-0.0705563	-0.0288795
-0.0425786	-0.0171441	0.051421	0.106167	0.0226775
-0.00311328	0.0550125	0.0811489	0.0372542	-0.0841437
-0.0882774	-0.0485696	-0.0175571	0.00158622	-0.138081
-0.0497316	0.0331246	-0.0993303	0.0708127	-0.067974
0.132029	0.0910596	0.108513	-0.0014009	-0.0842625
0.0611195	0.0736717	0.0324604	-0.110159	-0.0178676
-0.0168924	-0.0984449	0.0509451	-0.127664	0.0426194
0.0456049	-0.0984907	0.0580225	0.133196	0.0538458
0.0372142	0.164985	0.0299458	-0.0558001	0.0258723
-0.00230379	0.0255554	-0.0165956	-0.0594424	-0.128848
0.0516613	0.0552903	-0.0340233	-0.0771956	0.0417768
0.0683463	-0.132905	-0.0987275	-0.0347276	-0.019971
0.056783	-0.0353708	-0.0313234	0.131917	-0.0997601
0.0385558	-0.0447561	0.0729199	-0.00855168	-0.00135234
-0.0843538	0.0212313	0.0284242	0.137052	-0.0584392
-0.0434723	-0.150882	-0.0168968	0.125467	-0.0427197
-0.0434026	0.0520869	-0.0630166	-0.0296408	0.053608
0.0589938	-0.187148	0.0575423	-0.00344563	0.0288065
0.0540649	-0.00976578	-0.0910211	0.0328713	-0.0906018
0.00128306	-0.145094	0.017155	-0.0267874	0.0130245
0.00519278	0.0796709	-0.0443407	0.124658	-0.0406608
-0.0987475	-0.108842	-0.00222233	-0.145526	-0.0512999
0.0603298	-0.0111959	0.0398847	0.0800729	0.0347382
-0.0586751	-0.0496276	0.0314106	0.0534509	-0.0951289
0.0484694	-0.0192396	-0.109276	-0.071789	-0.0472731
-0.0386258	0.158298	-0.0765787	-0.200046	-0.0319445
-0.00559305	-0.0284664	-0.0911325	-0.0739691	0.0423126
0.018585	0.0669436	-0.128874	-0.103936	-0.0704349
0.0993995	-0.03355	0.016391	-0.0383459	-0.0538605
-0.00622721	-0.0377046	0.0604863	-0.0368993	-0.0240564
0.137855	-0.00220409	0.0171596	0.0908033	-0.0453993
0.00241377	-0.0504313	0.0256048	0.178543	-0.0197799
0.0528078	-0.0571536	0.0389162	-0.0727409	-0.102666
-0.0091045	-0.154224	-0.016917	-0.144705	-0.0881857
0.157372	-0.0115748	0.182511	-0.0124022	-0.0786821
-0.132112	-0.0141615	-0.054102	0.0284475	0.0657909
0.0833304	-0.0701902	-0.0563657	0.0971397	-0.0150473
-0.127383	-0.039175	0.0734265	-0.0988295	-0.0280949
-0.031046	0.0359885	0.160641	-0.0066878	-0.0800532
0.0847684	0.0152383	-0.047756	-0.0531822	-0.0182221
0.0490794	-0.0241369	-0.113925	-0.122696	-0.0931389
0.0785538	-0.080947	0.0954329	-0.0330602	0.0468585
-0.0294224	-0.174994	-0.083451	0.0624155	0.00972696
-0.00442138	-0.0230101	-0.212236	-0.0346787	-0.0523351
0.00725902	-0.0519888	-0.0422573	-0.0224343	-0.10059
9.70844e-06	-0.0492188	0.100047	-0.0292412	-0.0582374
-0.113164	0.0295952	0.053784	-0.104063	0.013963
0.0245774	0.111056	-0.00637097	0.0137695	-0.0186352
0.00327812	0.0588364	-0.173621	0.136114	0.0312911
0.107917	-0.16288	0.167644	0.0148753	-0.0382772
0.0412137	-0.0589824	-0.130042	-0.0943281	0.0470472
-0.0311799	0.0351515	-0.183007	-0.0548787	-0.202626
-0.0914831	0.172757	-0.0975635	-0.0638508	0.0817789
-0.0183941	0.0596337	0.0507252	0.0405675	-0.118095
-0.0762327	-0.0304342	0.0586199	-0.0470916	-0.0600198
-0.142563	0.0880101	0.0322099	-0.0504042	0.0256698
0.0309805	-0.149955	-0.0650976	-0.0737498	0.193908
-0.0617761	-0.101626	-0.0898284	-0.105409	0.00731162
0.0579079	-0.0346351	-0.0312335	0.00623086	-0.0541374
0.0560545	0.0463713	-0.119308	-0.0762874	-0.149328
-0.00934499	-0.00917771	0.0155683	-0.0768994	-0.118459
0.0100965	0.0954928	0.0229731	-0.059048	-0.0508073
-0.0558172	-0.114728	-0.032613	-0.0517499	0.0251001
0.062273	-0.123317	-0.0397706	0.142616	0.107092
-0.0232295	0.0137901	0.0107966	0.0299526	-0.10483
0.0694018	0.0548654	0.229367	-0.000290666	0.140258
-0.0189798	-0.0699159	-0.11772	-0.10407	-0.128906
-0.0510983	-0.0408464	0.103165	0.0318222	0.00202841
0.0422434	0.0371797	-0.0892603	-0.040028	-0.1032
0.0295831	-0.0677306	-0.0715467	-0.0188308	-0.0872304
0.0852326	0.0843253	0.0116547	0.0195686	-0.139797
-0.0219595	-0.0722807	-0.0392903	-0.0799129	0.0419418
-0.0280132	0.0380727	-0.00942864	-0.0568957	-0.19406
0.0930836	-0.051393	-0.0952504	0.0738594	-0.188354
0.0919776	0.139361	0.108001	-0.197504	0.0723849
-0.0975723	0.0479953	0.121296	0.015284	0.0823656
0.00924695	-0.0775569	-0.0464031	-0.135327	-0.0191497
0.0425323	0.191994	0.0257346	-0.122751	-0.0211458
0.112524	-0.105966	0.0342945	0.0215711	-0.0580976
0.131559	0.0677115	-0.0378031	-0.0910644	-0.0390428
-0.0124224	-0.108002	-0.170262	-0.112126	-0.080472
-0.00750926	0.0488486	-0.0679463	0.0147063	0.0542893
-0.00894568	-0.0484599	-0.0419547	-0.0435049	0.0412602
0.0491032	0.054653	0.0753003	0.0338498	0.045091
0.0376941	0.095772	-0.0593602	-0.0415731	-0.11919
0.0236609	-0.213182	0.0290106	0.00626548	-0.107382
-0.0333442	0.0129982	-0.0845434	-0.0529348	-0.0596611
-0.0191858	0.0920931	-0.0685995	-0.114731	0.0180681
0.0594148	0.180931	0.0492494	-0.0772664	-0.0041428
-0.116063	-0.0824722	0.0811832	0.107672	0.0157103
0.0135363	-0.0937936	0.0753318	0.0660388	-0.205021
0.00627585	0.00963937	0.0510858	-0.0350289	-0.0501713
0.0347268	-0.162872	-0.00391122	-0.00725491	0.0224521
-0.0282752	0.0173435	-0.057825	0.0240325	0.0708715
0.0608243	-0.0965205	0.015267	-0.0917901	-0.0178918
0.0505065	-0.103207	0.0948104	0.144232	-0.0148929
0.00726433	0.0407237	0.0457398	-0.0872794	-0.0637171
0.047841	-0.00810193	-0.0540149	0.064111	-0.0767003
0.082788	-0.0643028	-0.0195575	0.0361775	0.142888
-0.0381692	0.03581	-0.0612545	-0.196749	-0.107233
-0.0300046	-0.00835649	-0.0509598	0.192741	-0.108773
0.00597891	0.15564	-0.131792	0.0371877	-0.0745087
-0.0435716	0.026189	0.0104089	0.0251735	0.00356291
-0.0202256	-0.0719629	-0.0112578	-0.0772147	0.0692273
0.0818421	0.0091767	-0.0396537	-0.0874639	0.122276
0.0379598	0.0716255	0.00488909	-0.0381037	-0.019964
-0.0256523	0.0776171	0.0917591	0.00711195	-0.182986
-0.0102707	0.110982	-0.211039	-0.0648287	-0.0531562
-0.0715709	-0.0463749	0.0326972	0.200381	-0.226023
0.0342505	-0.0139497	-0.10712	-0.0356409	-0.00320584
-0.00999016	0.0384589	0.199078	-0.100414	0.076681
0.0637113	0.160466	-0.0361952	0.0205107	-0.090244
0.0145719	-0.027334	-0.0561045	-0.151734	-0.130823
-0.0173924	0.0815185	0.0633514	0.121436	0.0173841
-0.0231032	-0.0640752	-0.0997554	-0.116877	-0.0910502
-0.0631595	0.027601	-0.126489	-0.098142	-0.111733
-0.00200022	0.00876949	0.085526	0.0450985	-0.146845
0.10511	-0.0810911	-0.0177457	-0.0715998	-0.162196
-0.124741	0.0882033	0.110657	-0.107298	0.0351595
-0.00105676	0.0101796	0.0149598	-0.118019	-0.149655
-0.04071	-0.0670523	0.0947811	0.0593116	-0.0613177
0.0175203	0.0815437	-0.0386646	-0.0562023	-0.0112762
0.0399716	0.0487335	0.0476757	-0.0876122	0.00311738
0.0280355	0.142213	-0.032817	-0.0104206	-0.0796846
0.0848623	-0.131041	-0.0506979	-0.123554	-0.153225
0.0298207	-0.0193826	-0.0138412	0.0831964	-0.13073
-0.0869194	0.107102	-0.0454034	-0.146735	-0.0721212
0.0238582	0.0701817	-0.0485739	0.118199	0.101048
0.00255049	0.0771957	-0.143338	-0.178873	0.115706
-0.0335263	0.0388286	-0.0388983	0.0945986	-0.12795
-0.0661799	-0.0253296	-0.130548	-0.0469431	0.191776
0.0384441	-0.0298772	-0.0331949	0.0663141	-0.0497235
0.0140517	-0.0251402	-0.0345839	0.0646221	-0.0534859
0.0680636	0.0117439	-0.118387	0.136575	-0.0602094
0.193708	-0.0400911	0.0126707	0.27117	0.0711615
0.0454689	-0.0064682	0.110659	0.032166	-0.15783
0.0960838	0.064053	-0.019406	0.119739	-0.0953955
-0.0524388	0.00975594	0.0240318	-0.166954	0.0150589
-0.0372757	-0.111268	-0.0490151	-0.109434	0.0552149
0.00948556	-0.119628	-0.0564392	-0.0266895	-0.146563
-0.122964	0.00914475	0.0160772	-0.16432	-0.0368572
0.0889616	-0.0624139	-0.119378	-0.113634	-0.168454
0.0447815	-0.0187303	-0.194315	-0.0946105	-0.165514
-0.0482387	-0.0926419	-0.0694734	0.0263983	0.0130506
-0.00906472	-0.0184364	0.024961	-0.00566807	-0.0485787
-0.0118546	0.0177509	-0.0349031	-0.120097	-0.108589
0.0808109	0.0329556	-0.0519704	-0.00178618	0.0039842
0.0321697	-0.00675992	0.0277091	-0.103231	0.127083
-0.136075	0.0930098	-6.04651e-05	-0.108655	-0.115658
0.021689	-0.0471151	-0.0719454	0.13034	0.153848
-0.0258218	0.188865	0.00760578	-0.00123564	-0.159322
0.00763011	0.0183261	-0.0200693	0.0454722	-0.118698
-0.0229836	0.00645922	-0.106038	-0.0959846	-0.0717167
-0.0289403	-0.0392286	-0.0263835	0.0212612	0.03192
-0.0290902	-0.100177	-0.0979535	0.160637	0.00942452
-0.0185222	-0.115011	-0.0750327	0.0145644	-0.0760003
0.0606811	-0.059871	-0.0973528	-0.126953	0.0680232
-0.072077	-0.0813859	0.0875519	0.105974	-0.0547056
-0.0469604	0.151515	0.0132314	-0.0964935	-0.0442301
0.0461036	0.000967811	-0.0271557	-0.0128753	0.00813073
0.0112507	-0.0395743	-0.0510615	0.0638982	0.0657542
-0.0702156	-0.100716	0.0160483	-0.0610778	-0.0425234
-0.0377583	0.00763196	0.0880434	0.144396	0.0257776
0.0278086	0.0272797	0.0300321	-0.024934	0.129095
0.0572583	-0.0509361	-0.109659	0.020861	0.0409085
0.01411	0.0275106	-0.185637	0.0137489	-0.0809342
0.119406	-0.0778608	0.0486682	0.036778	-0.0025893
0.0297326	-0.000250388	-0.0699331	0.0948116	-0.147403
0.00744263	0.00911602	-0.0208041	0.131638	-0.0216685
-0.0787402	-0.00742484	-0.0418553	-0.109956	-0.0331977
-0.035758	-0.0209195	-0.0224709	-0.200559	-0.0462027
0.047053	0.0262496	-0.0633525	0.0675455	-0.0422152
0.00917398	-0.0609704	0.0143817	-0.0163459	0.0469798
-0.133553	-0.0196169	-0.0971929	0.157837	-0.0434286
-0.00168939	0.0690318	-0.0497627	-0.137252	-0.0946426
-0.106816	0.00920435	-0.0777002	0.0266467	-0.107017
0.00474631	-0.0340755	0.153835	0.0527966	0.0906559
0.0183284	0.058237	-0.0751931	-0.164888	-0.00953811
0.0289672	0.122576	-0.0223145	0.135555	0.0160429
0.100986	-0.0895251	-0.0833682	-0.0549467	0.0627729
0.0432798	-0.0894828	0.107001	0.0489941	0.015135
-0.0104632	-0.0119118	0.011756	0.0645046	0.0313147
-0.108567	0.0376425	0.0887698	0.0129992	-0.0255795
0.0749439	-0.038039	-0.133051	-0.00668788	-0.0286493
-0.0423657	0.00154063	-0.0165779	-0.0926165	0.131618
-0.0101219	0.0347272	-0.0961526	0.0800205	-0.0895235
-0.021585	-0.0648791	-0.0836745	-0.0651498	-0.0203781
-0.0176294	-0.00231864	0.0205811	0.0556231	-0.0207093
-0.133687	-0.0376895	-0.108547	0.0796447	-0.0737495
0.000391614	-0.00404361	-0.0920375	-0.04228	-0.106721
-0.0468396	0.0717724	0.0409454	-0.156169	-0.0752935
-0.126219	-0.190692	-0.085859	-0.00624241	-0.219629
-0.00563487	-0.0550477	-0.127638	-0.0788997	-0.0666349
-0.108387	0.159467	-0.0387543	-0.0279115	-0.00127008
0.00862275	-0.108291	0.112418	-0.0464088	-0.0162144
0.0645553	0.130361	-0.1788	0.0979197	-0.0144635
0.0908154	-0.0598541	0.0111845	-0.0333707	-0.0244696
-0.0951825	-0.0989133	-0.00281945	-0.0143933	0.132035
0.0143483	0.119278	-0.00344628	0.0376062	0.0122763
0.0316753	0.149392	0.00890712	-0.0456691	-0.0504432
-0.0519012	-0.124947	-0.00770563	-0.0820032	-0.1028
-0.0313229	-0.0524188	0.00299888	0.0264493	-0.0762525
0.0071369	-0.0802292	0.0592256	-0.0537349	-0.154399
0.0159492	-0.0841322	-0.0406013	-0.0471384	0.0071318
0.116967	-0.093863	0.0462477	-0.0184909	-0.154025
0.0491512	0.0351673	-0.0207182	0.0678045	-0.0381744
0.0113571	-0.045048	-0.0690262	-0.0724101	-0.136728
-0.0965312	0.0418693	-0.0248027	-0.080816	-0.0241306
-0.0700848	-0.117212	0.0326024	-0.132354	-0.11128
-0.018035	-0.0355269	-0.0380709	0.0405318	-0.00884451
0.0840552	-0.0112822	-0.0434327	-0.0478345	0.03765
-0.160426	-0.0642396	-0.0672638	-0.0621852	0.0776355
-0.0875474	-0.0607689	-0.0406306	-0.0571435	-0.0855327
0.072325	-0.00384463	0.162295	-0.00666178	-0.11818
-0.145228	-0.00870131	0.0352007	-0.178103	-0.0435892
0.028234	0.0969544	0.0533242	0.0920705	-0.0753012
-0.0561784	-0.150099	-0.142007	-0.0997701	-0.0600513
0.0619436	-0.0665086	-0.0190526	-0.0762447	-0.0929051
0.0130362	-0.160925	-0.0491183	-0.0971065	0.0927933
-0.0206917	0.0243389	0.0139058	0.0275054	0.0137417
0.157234	0.0292126	0.0887331	-0.0244259	-0.0655033
-0.00197417	0.154408	-0.0114532	0.00343739	0.0181965
0.0718899	0.0615541	-0.112441	-0.0861137	-0.0223894
-0.0396628	-0.0791394	-0.0994448	-0.010738	-0.109765
-0.0441445	-0.155705	-0.0672746	0.0715833	0.00177644
0.162791	0.0717838	0.0984817	0.0655539	0.0327839
0.0617876	-0.0440604	-0.00981765	-0.161034	-0.048782
0.0445525	0.0454047	0.09342	-0.0164225	-0.0653767
-0.0474476	-0.0886005	-0.0325619	-0.157299	0.192827
0.00472929	-0.149505	0.201222	0.0649144	-0.171202
0.0857761	0.083154	-0.0216042	-0.0387455	0.0324282
-0.012615	0.174623	-0.0216835	-0.0726435	0.0250348
0.0519229	-0.10889	-0.0631861	0.0810438	-0.0167925
-0.0377747	0.058674	-0.0147596	0.00276157	-0.00177855
0.0368867	0.0461324	0.0496457	-0.0847251	0.0245383
0.0001962	-0.205119	0.075517	0.0783475	0.00265088
-0.108008	-0.0748061	-0.0160087	-0.145625	-0.0186165
-0.0988419	-0.101887	0.0367097	-0.0301078	-0.0490483
-0.0290729	0.00550671	-0.0148379	-0.0566914	0.020683
-0.0338785	-0.0396968	-0.0662504	0.0338073	0.0565232
0.0300181	-0.028847	-0.0548583	-0.061141	-0.131366
0.0162385	0.00192909	-0.164045	-0.113702	-0.114346
-0.0435269	0.00340854	-0.00768472	-0.0500243	-0.213066
-0.0870793	0.0810366	0.0761119	-0.0829242	0.0342587
0.029335	-0.168893	0.0431481	-0.0473035	-0.0110868
0.0759921	0.0451264	-0.0288645	0.0842084	-0.0815571
0.00644986	0.0535765	0.196078	0.00101736	-0.00289453
0.0232378	0.0454535	0.211463	-0.00418446	-0.169877
0.0169634	0.0643189	0.0130303	-0.0277896	-0.00417856
-0.0233659	0.187067	-0.0370084	0.104227	-0.0198616
-0.042791	0.152347	-0.197863	-0.127216	0.061177
0.00315883	-0.126312	-0.0198091	-0.105573	0.00716108
-0.0140202	-0.116425	0.00775334	-0.137468	-0.0998639
0.0382583	-0.0974766	-0.036771	-0.0809323	-0.108292
0.0275302	0.00047273	-0.0983609	-0.0187616	0.0999035
-0.0206905	0.0857257	-0.05164	-0.0147318	0.0431134
0.0215287	-0.126029	0.015206	-0.00321158	-0.0368964
-0.0514864	-0.0625422	-0.0583783	-0.00225687	-0.0199969
0.0184725	-0.0704211	-0.0109022	-0.113297	-0.115348
-0.01246	-0.192021	-0.0981106	-0.0631034	0.0393685
0.0608704	-0.04919	0.0145291	-0.0177228	0.032467
0.0148864	-0.122928	0.0128681	0.00774668	-0.131317
0.0409924	0.0657986	0.134716	-0.125457	-0.0342761
-0.00863033	-0.0401364	-0.0260579	-0.0387685	-0.027355
0.0080797	0.00399477	0.0995883	0.0739112	0.0424613
-0.00491613	-0.035944	0.0104795	-0.0102814	-0.101791
-0.00473821	0.00418835	-0.166077	0.00270555	-0.0905149
-0.00603902	0.0355608	0.151923	0.165336	-0.156556
0.000350181	-0.00960579	-0.0389048	-0.157772	-0.0323239
-0.0671694	0.0429876	0.0403251	-0.09278	-0.0688662
0.0401016	-0.0811798	-0.0353127	-0.0646528	-0.0355386
-0.0777926	-0.0359565	0.0887567	0.0910772	-0.0239726
0.0731174	-0.00902493	-0.034369	-0.000274866	-0.156381
-0.0495776	-0.0454158	-0.0323857	0.0202097	-0.142226
0.0140111	0.0499786	0.0618964	0.197401	-0.0310038
0.0546155	0.0307178	0.205604	0.000197215	-0.0282268
-0.0921442	0.0768971	0.0937183	-0.14554	-0.0417353
0.0152113	0.0188581	0.0713061	0.0171525	-0.153921
-0.0829414	-0.0320891	-0.0712614	0.000850643	-0.169933
-0.0759947	-0.141064	-0.0832215	-0.118576	-0.126147
-0.0164101	0.0244475	-0.112379	0.077187	-0.132459
0.0686383	0.0640976	0.00625155	-0.140223	0.0321451
0.0375566	-0.107358	0.0107079	0.0167387	-0.0830513
0.0679692	-0.00790217	-0.0354266	-0.0959042	0.0338883
0.0915455	0.108647	0.0314391	-0.179528	-0.115249
0.082588	0.211526	-0.119942	-0.109876	0.0285191
-0.0797238	-0.0710484	0.0808883	-0.0946603	0.0013199
0.0378472	-0.0566706	0.00832463	-0.0449443	0.0125738
-0.0790039	-0.0645651	-0.0585003	-0.00731848	-0.0214857
-0.0269011	-0.126342	-0.105079	0.026012	0.0141091
0.011894	0.0246873	-0.0998085	-0.10311	-0.0680377
-0.00722701	0.0234867	0.0769419	-0.0208663	-0.0847447
-0.0981085	-0.0740864	-0.12984	0.0289005	-0.140519
0.00233985	-0.165785	0.122343	0.00631166	-0.0905576
-0.169993	0.147039	-0.00344246	-0.0130218	-0.0638738
-0.0458137	0.109601	0.0990296	-0.170903	0.00388978
0.0599317	-0.0987299	-0.109717	-0.0731061	-0.069219
0.13617	0.0589549	-0.0811897	-0.0662754	-0.118756
-0.00731265	0.0291739	0.0421903	-0.0982491	-0.113736
-0.048793	-0.101881	-0.0445406	-0.193156	-0.0607042
0.154394	0.0618016	0.0235199	0.0563755	-0.0173236
0.0404204	0.0853103	0.0390791	0.0097596	-0.0892494
-0.0494437	-0.00940231	-0.0718782	0.000215469	-0.020515
-0.0528697	-0.107697	0.0363454	-0.000857331	-0.0373093
-0.00584135	0.107416	0.0525013	0.0252392	-0.0175604
-0.0272058	0.098022	-0.00750068	-0.0609238	-0.0987442
-0.00351188	-0.0695279	0.102175	0.0111673	-0.127239
0.0668572	0.0628566	-0.0205826	-0.0349047	0.0549332
-0.0889647	0.143922	-0.0379995	0.0547147	-0.0578041
0.071624	-0.0336368	0.0425222	-0.0322155	0.0451587
0.00410131	-0.0565163	0.118964	-0.074291	0.0362931
-0.0963398	-0.019521	0.0804741	0.0158673	-0.0391408
0.0476279	-0.0719855	-0.0726891	-0.0819651	0.0490746
0.0816674	-0.0479376	-0.000780695	0.162671	0.0809122
-0.0265671	-0.0860296	-0.0516739	0.105114	-0.112153
-0.00576201	-0.0632916	-0.0724347	0.00124669	-0.0805296
-0.0216263	-0.00820434	-0.0356381	-0.0367554	-0.123563
-0.0476824	-0.131602	-0.0878942	0.00304597	-0.043672
-0.0155928	0.072626	0.0132457	0.0542658	0.00380971
-0.0789833	0.0805297	-0.141409	0.0436523	-0.0396312
-0.032946	-0.000140314	-0.0525658	-0.0406094	-0.0855804
-0.0347171	0.0567975	0.169725	-0.0610549	-0.0109986
0.104519	-0.0081552	0.150077	0.0326058	0.0708436
-0.0201514	-0.0781973	0.00977243	-0.0153959	0.214634
0.0549795	0.151694	-0.0483012	0.0595545	-0.0547737
-0.0386488	-0.0656993	-0.140759	-0.0211801	-0.134748
0.0666821	-0.137179	-0.0734005	0.0445265	-0.0326378
0.0133842	-0.0855871	0.10237	-0.0653031	0.0194421
0.12595	0.00467333	0.00277201	-0.0188236	0.0403806
0.0143665	0.0771811	0.0679323	-0.154581	-0.0508602
-0.0451348	0.0275936	-0.035295	0.000840451	-0.157402
0.000865118	-0.080844	-0.0385599	0.0024505	-0.10884
-0.0373323	0.021537	0.0572667	0.0898369	0.0254692
-0.0306522	0.0274083	-0.0825343	-0.0287995	-0.0534783
0.0630574	0.0534553	0.0950474	-0.147584	-0.0729444
-0.0693542	0.0153182	0.0451067	-0.160333	-0.0243619
0.0958366	-0.0803098	-0.133237	-0.0794896	0.0351294
-0.0292453	0.00994809	-0.0506151	0.0451223	-0.0711588
0.0122525	-0.142469	-0.0996574	-0.223669	-0.109954
0.0276762	0.0384587	0.165659	0.00999443	-0.00346603
-0.0378313	-0.00431019	-0.0925674	-0.214523	0.0220112
-0.0778102	-0.0132027	-0.0400459	-0.0934025	-0.0874462
0.00408245	0.0915146	-0.0737299	-0.0658984	-0.00551146
-0.0269186	-0.0944879	-0.0513308	0.0112015	0.0528144
0.00555156	-0.0763004	-0.108396	-0.12462	-0.0781396
0.0932413	-0.0946029	0.136901	0.000389403	-0.0289121
0.0192919	0.121514	0.025032	-0.155138	-0.0213449
-0.0650308	0.0254381	-0.116615	-0.135072	-0.0653428
0.0523691	0.0787881	0.0306536	0.0483625	-0.138695
0.109847	0.0262224	0.048248	-0.106053	0.00138503
0.0125067	0.0742698	-0.0199775	-0.0708885	0.0383794
0.0673873	0.179852	-0.0992981	0.0613156	-0.0707494
0.0193654	0.0351436	0.237045	0.130769	-0.0200768
-0.0150727	0.0589112	-0.0809995	-0.0655028	0.0684133
0.0459359	0.0368824	0.0255306	-0.0375851	-0.209968
0.0597076	0.0816662	-0.209371	-0.121928	0.0213969
-0.0400178	-0.123874	-0.141011	-0.0564143	0.102155
-0.0638745	0.106609	-0.0330695	-0.0867753	-0.0587437
-0.13501	-0.0303301	-0.0305792	-0.00772591	-0.162332
-0.0187718	0.0289359	-0.122927	0.0783587	0.0485252
-0.0424332	-0.00269407	-0.0786698	-0.0527112	-0.0298183
0.0144855	-0.0303907	0.00552038	0.0362942	-0.0482001
0.0111755	-0.0441201	0.0492446	0.00795803	-0.170481
-0.0024954	-0.0169907	0.0135004	0.0157538	-0.0640876
-0.0342682	0.0686213	0.0230425	-0.20368	-0.0144989
-0.0398669	0.0499926	-0.099951	-0.095975	0.046969
-0.0161141	-0.0114131	-0.0796741	-0.00753613	-0.0651105
-0.0129205	-0.0145371	0.0262356	0.023974	-0.113156
0.0216462	-0.0411696	-0.0269256	-0.0449075	-0.0607601
-0.0176764	-0.113768	-0.04337	0.0264431	-0.0787788
0.000768934	-0.011472	-0.100991	0.058425	-0.0896216
0.00178306	0.104074	-0.100884	-0.0355271	-0.0795716
0.0410101	-0.131907	-0.0421759	-0.0414099	-0.0276849
-0.0712169	0.00718149	0.0739118	-0.0757072	0.206286
-0.0673566	0.0499967	-0.0225326	-0.0382976	-0.0153184
-0.0429091	0.0631208	-0.0503108	-0.00354648	0.0103279
-0.0124419	0.0550799	0.0600556	0.00733078	0.113916
-0.0565257	-0.047745	-0.0896528	0.0467296	0.0424885
-0.0931238	0.0819335	-0.0419652	0.10583	0.0203914
0.00855064	0.0611985	-0.0320496	0.0392536	0.0359166
-0.0128026	-0.010595	0.0279591	-0.147238	0.0826666
0.00513259	0.074234	0.105069	0.110482	-0.0459
-0.0263231	-0.170641	-0.00232639	-0.0988373	0.0964366
0.0583557	0.156094	-0.0256693	0.209465	0.056164
0.0899792	-0.0480483	0.0482551	-0.0675659	0.105477
0.0315537	-0.104812	0.0461161	0.0175525	-0.0643902
0.0272078	-0.00140473	0.0211709	0.150986	-0.113827
-0.0986048	0.106476	-0.0628822	-0.0853981	-0.144885
-0.0446809	-0.0598945	0.0273712	0.0267156	-0.0313311
-0.0726666	-0.0888762	0.0372478	0.0606297	-0.0864389
-0.0410645	-0.0392751	0.0294687	0.218627	-0.108091
0.109228	0.0518996	-0.0718519	-0.104626	-0.17368
0.0475843	0.0251415	0.167566	-0.104894	-0.0380886
-0.007586	0.0318946	0.0557538	-0.167272	0.158611
0.00740051	0.00883083	0.021542	-0.117801	0.019021
-0.0445266	0.0942389	-0.0603001	-0.0589056	-0.116102
0.0489944	0.0279058	-0.00740466	-0.0126011	-0.112451
0.0278907	-0.075245	0.0969167	-0.186701	0.0634488
-0.00559514	0.0503981	-0.115908	-0.0614895	-0.106313
-0.0791642	0.141031	0.0321258	0.0287105	0.0371423
-0.172831	-0.0351143	-0.131917	-0.0322321	-0.113875
-0.0481092	0.160177	0.0249491	-0.0126193	-0.147182
0.00432566	-0.219602	-0.0673928	-0.0712107	-0.0252187
-0.105032	0.0280037	-0.0094526	-0.0420834	-0.0271291
-0.0370747	0.0727348	-0.0696884	0.00368635	0.0143394
0.00688933	-0.163074	-0.0257053	0.108501	0.0103306
-0.0837072	-0.00326095	-0.14902	-0.126136	-0.121214
-0.0884316	-0.0377519	-0.0937731	-0.0750887	-0.0153148
-0.109766	0.0388866	0.0257861	0.0331979	-0.0511464
0.0039122	-0.0287641	-0.0985016	-0.0913181	-0.114563
-0.0135857	0.152184	-0.075674	-0.0270493	-0.0516488
0.00341371	0.0234617	-0.0624723	-0.0369323	0.0800773
0.0758485	-0.0444584	-0.074046	0.0364406	-0.0568624
0.0215918	-0.0133196	-0.019258	-0.213971	-0.169383
-0.030879	0.0974677	-0.0301274	0.00577315	-0.0962073
-0.0797765	0.112813	-0.0419272	-0.0326303	-0.0311854
0.0246512	0.0624002	-0.00748284	-0.0514894	-0.081566
0.0722071	0.00419526	0.0362831	-0.0531419	-0.00501311
-0.0080325	-0.00354404	-0.0523481	-0.0541043	0.0678344
-0.0164688	0.0167276	-0.121752	-0.0169707	-0.0686315
-0.0545546	-0.0763985	-0.0391395	-0.138864	-0.143949
-0.0273029	0.109499	-0.106568	-0.0915863	0.0854939
-0.0234457	0.0886212	0.0131231	0.0050782	-0.0654685
-0.0172813	0.180922	-0.0594948	0.0543398	-0.0623988
0.146841	0.00121096	0.00679196	-0.0299917	-0.0564743
-0.0756983	-0.114652	0.0926884	0.0423878	-0.106084
0.0150595	-0.0459247	-0.103994	-0.124957	-0.0565516
-0.118437	0.0520073	-0.024195	-0.10486	0.086538
-0.0528793	0.192927	-0.0934389	-0.0252509	-0.0947804
0.0426688	0.0648778	0.0860647	-0.0644256	-0.0221223
0.0295781	-0.068283	-0.114071	-0.11111	-0.179651
0.00646054	-0.0304347	-0.0960362	-0.0345476	-0.10181
0.010331	0.011833	-0.0469847	-0.03953	-0.132234
0.0319547	0.0131059	-0.12057	0.0943762	-0.0703976
0.0297398	-0.056342	0.0723957	-0.016465	-0.121617
-0.0979262	-0.0686507	-0.150025	-0.182786	-0.0709808
-0.0719246	0.050287	0.0140358	0.0264364	0.199849
0.0263004	-0.00367518	0.00533846	0.0143681	-0.0138226
0.107755	0.0177944	-0.0248918	-0.0441029	-0.0277368
-0.0413611	-0.0259548	-0.0435523	-0.00901202	-0.117775
-0.0257566	-0.0660971	0.170532	0.138948	-0.0478645
0.082766	-0.0353606	-0.154881	0.0688239	-0.158483
0.0143742	-0.107294	-0.0126448	-0.138285	0.0327078
-0.00641845	-0.175359	0.0321122	-0.0262152	-0.0709468
0.134827	-0.113581	-0.00456161	0.0452726	0.0535117
-0.030065	-0.0053063	-0.121797	-0.168021	-0.0490873
0.0448109	-0.0336204	-0.134951	-0.00442126	-0.0120313
-0.024868	0.0371708	0.11385	-0.169405	0.000338313
0.0797168	-0.154814	0.0248516	0.111802	0.0747841
0.0204991	0.111983	-0.0343833	-0.00789622	-0.181666
0.00571344	-0.0308132	0.0112245	0.000681032	-0.169288
-0.0122813	0.0396787	-0.0922513	-0.0336902	0.10799
0.231076	-0.00596289	0.0219245	0.0565877	-0.0902475
-0.149981	-0.0815918	0.148786	0.0280091	0.0431898
0.081374	-0.0432601	-0.0940151	-0.169648	0.161712
0.0442691	-0.137082	0.0819501	-0.00962982	-0.0407122
-0.194488	0.100651	0.1442	-0.0198092	-0.0879379
0.127803	-0.0115941	-0.0350397	-0.133591	-0.093118
-0.152244	-0.0961314	-0.00994263	-0.186932	0.0417132
0.0829948	0.0144246	-0.1229	0.0669106	-0.0761361
0.0409298	0.108873	-0.0367962	0.0559794	0.0403149
0.0306516	-0.026235	-0.11501	-0.0365753	0.00737224
0.0175505	0.151607	0.112349	-0.0474125	0.00438518
-0.00498871	0.0105858	-0.00068086	-0.0516796	-0.165726
0.0629086	-0.0699936	-0.00225738	0.00971607	0.0413875
0.0370072	-0.00173062	0.0115694	-0.0854659	-0.128435
-0.0619551	0.0244328	0.185482	-0.0350553	0.204628
-0.0491068	-0.0850527	-0.153294	-0.0159616	-0.039592
-0.0214861	-0.0674995	0.0244626	-0.056839	0.0399889
0.0480458	-0.0809474	-0.0320902	-0.0644049	-0.190948
-0.190424	0.0196973	0.124653	0.0141517	0.0100656
0.0328804	0.0513554	-0.0105651	0.0182099	-0.0763995
0.0442814	0.0434564	0.109125	0.142405	-0.0904243
0.0749877	-0.0241307	-0.0428459	-0.0072415	-0.0510727
0.0145328	-0.0736316	0.132508	-0.129569	0.176999
-0.0070241	-0.0760053	-0.0332495	-0.0898444	-0.119108
-0.0145473	-0.0994011	-0.0201554	-0.0258435	-0.0326771
0.0305846	0.00991105	0.064575	-0.118459	0.0731763
-0.0334857	-0.0986563	0.0704791	0.0741815	0.0801491
-0.0559637	-0.0931111	0.0419525	-0.109896	-0.0850322
0.150757	-0.028335	-0.056987	-0.120384	-0.112329
0.0218197	0.121523	-0.108008	-0.048304	-0.147153
0.0553943	0.00466016	0.0149481	0.119105	-0.0895943
-0.0229996	0.0389138	-0.0351909	-0.0668357	-0.0861367
-0.0695362	0.0675072	-0.020573	-0.138261	-0.0890836
0.0196429	-0.0607905	0.00617865	-0.106498	-0.0896957
0.00985634	0.00787207	0.0440935	-0.0636714	0.00477872
0.0752945	-0.00711818	0.0761657	-0.212817	0.0101602
-0.0569738	0.115474	-0.0406397	0.117588	-0.022333
-0.0430958	-0.0132639	0.0915316	-0.0847675	-0.0931907
-0.12347	-0.0459129		-0.118567	-0.124819
0.0230024	-0.034759		-0.0795412	0.112945
-0.0302028	0.000691521		-0.0696463	-0.0751244
0.0637403	0.0132472		-0.00800378	0.137025
-0.0417146	0.0870309		-0.026153	0.0757408
-0.0564183	-0.0403435		-0.0190293	-0.0208497
-0.02306	0.00251528		-0.0390449	-0.0801873
-0.017174	0.0652987		-0.00597493	-0.0617326
0.0635277	0.0038778		-0.161801	-0.117807
0.0508938	0.0837514		0.15907	0.0421085
-0.107068	0.0535111		-0.0778713	-0.176865
0.000128426	-0.0937678		-0.0681002	-0.1154
0.0474262	0.0428311		0.128967	-0.104778
0.0362952	0.026871		-0.146006	-0.0180702
0.0902229	-0.0455359		-0.171467	-0.0749049
-0.127545	0.0539818		0.0120193	-0.112941
0.0492116	-0.0375827		-0.0416041	0.00405039
0.0213539	0.0526741		0.100857	-0.0572446
0.0619431	0.185091		0.0407229	0.0580244
0.0679381	-0.099055		-0.0665463	0.0453367
0.0865274	-0.0992051		0.0840208	0.0384078
0.0432832	0.0540354		-0.108777	-0.00322575
-0.0515107	-0.00763007		-0.0236099	-0.214842
0.0858549	-0.0631362		-0.15234	0.00333838
0.0412259	0.144179		-0.0743529	-0.0437912
0.00145411	-0.0691593		0.0102544	-0.123279
0.105482	0.00664074		-0.212513	-0.0573452
0.0102089	-0.0176536		-0.00871089	-0.183455
0.078165	-0.0562078		0.0934296	-0.0568006
-0.0183917	0.0724332		0.0183416	-0.0223297
0.00543144	0.00214401		0.0248415	-0.0585764
-0.029131	0.0811637		-0.0245159	0.00370951
-0.0961436	-0.0419577		0.0612755	-0.228988
-0.0169106	-0.234206		-0.0312043	-0.0174923
0.0734584	-0.0200092		0.0436903	-0.0288992
0.134601	0.181512		-0.0875672	-0.0858621
0.037466	-0.115002		-0.144263	-0.0915048
0.0188573	0.0663768		-0.107683	-0.163439
-0.0100486	-0.144238		0.0953973	0.0621343
-0.0567812	-0.0933146		0.0217959	-0.0462798
-0.040365	-0.00371915		-0.00749182	-0.136553
-0.0895308	-0.116013		-0.0886991	0.0460183
-0.023351	-0.0515561		-0.131964	0.0910163
-0.0102579	-0.0150683		-0.0516153	-0.0693102
0.090177	0.116286		0.14806	0.120426
0.0531709	0.0183742		-0.138254	0.130662
-0.000604694	0.0371474		-0.0457473	-0.0653043
0.0437658	-0.0335268		-0.116611	-0.0509532
0.0109255	-0.052841		0.00764778	-0.00496163
-0.0438891	-0.178973		-0.0490065	-0.145314
0.0301476	-0.0483074		-0.125696	-0.0284657
0.0267805	-0.0405782		0.0183942	-0.0290095
-0.0341421	-0.0150908		-0.0580323	0.097069
-0.039938	0.0286512		-0.00493269	-0.0495686
-0.0297157	-0.00225541		0.0252888	-0.0771419
0.0392777	0.0723412		-0.0379053	0.0861655
-0.034677	-0.0393469		0.0351015	-0.0812272
0.00519756	0.0864402		0.05117	0.0410956
-0.04806	-0.0276751		-0.0259898	0.00416109
0.126829	-0.0618964		-0.043967	-0.062583
0.191851	-0.0349592		0.00058688	-0.0638342
-0.0777212	-0.0209018		0.197907	0.0563104
0.0147193	-0.0939981		-0.132701	-0.0363118
-0.0207474	-0.118229		0.0370843	-0.0135993
-0.097803	0.0386672		0.0239374	-0.108328
0.0327735	0.126687		-0.0102305	-0.11546
0.109483	0.119754		-0.0151045	0.149839
-0.0440415	0.0938921		-0.0680219	-0.0396673
-0.0143202	-0.144906		-0.0445722	-0.100222
-0.0222349	-0.000326786		-0.11156	-0.0631853
0.000272733	-0.124936		-0.156461	-0.090596
0.0969051	0.108634		0.0664661	-0.114085
-0.0350996	-0.0616082		0.0272665	-0.0351099
-0.0527407	-0.189286		0.000308309	-0.10562
-0.204368	-0.0120526		0.066279	0.0627691
0.14002	0.0471527		0.0361249	0.00761773
0.0494388	-0.0959691		-0.0697092	0.0465981
-0.0216784	0.0530582		0.087946	0.0474929
0.137077	0.0738422		0.0344869	-0.0905624
-0.030115	0.010307		-0.0203213	-0.00993205
-0.0462266	-0.0628356		0.0584629	-0.148159
0.1258	-0.13181		-0.12983	-0.118073
0.0631217	0.159966		-0.0446567	0.0807185
0.0559111	-0.0433575		-0.189187	-0.0200429
-0.0337434	-0.0619258		0.0546683	-0.0349586
-0.157895	0.0232169		0.128293	0.0149438
0.00155923	0.0719267		-0.104912	-0.164048
0.037202	0.13212		-0.118924	-0.186552
-0.0448398	0.0141286		0.0380611	-0.142885
-0.0863372	-0.073843		-0.0848153	-0.0615217
0.0382751	0.00132836		-0.00675104	0.0434274
0.125967	-0.15916		0.0372276	-0.183534
0.0279156	0.033101		0.0336057	-0.0609189
-0.10509	0.0148262		-0.0416688	-0.138797
0.0401053	-0.0598863		0.0904589	-0.107205
-0.0219709	0.00419636		-0.0179408	0.0926396
0.0006453	-0.147374		-0.010872	0.0367088
0.117944	-0.0766026		0.0147946	0.0477126
0.0548508	0.0543747		0.0508924	-0.113645
0.0227117	-0.0877322		-0.030791	-0.0802527
0.0328778	0.0225206		0.0100593	-0.0213089
-0.069926	0.130295		-0.00775042	-0.0178575
0.0156632	-0.0715606		-0.134779	0.0166683
-0.0976098	-0.0346432		-0.0230994	-0.0348331
0.190392	0.170283		-0.050318	0.0302747
-0.0209258	0.0855156		0.0212082	-0.108985
-0.094222	-0.07206		-0.149214	-0.0866416
0.0970237	-0.0848267		-0.131712	-0.00863822
0.0466317	0.066857		0.0198333	0.0138222
-0.00387357	-0.07599		0.0109832	0.0214044
-0.0842142	-0.0678833		-0.101241	0.150775
-0.0202596	-0.106331		-0.100529	-0.0608583
-0.113321	0.0220483		-0.00895343	0.0487803
0.0588365	0.0580998		-0.0848598	-0.0892646
-0.0401662	0.111978		0.0855102	0.0815171
0.0598783	0.061713		-0.0361972	0.0512695
-0.00360701	-0.184951		-0.00388608	0.0605151
0.0529967	-0.117944		0.0482651	0.036313
-0.0850696	0.0974558		-0.0289855	-0.00903843
-0.0455777	-0.0649276		-0.0789901	0.0250168
-0.103557	-0.011986		-0.0968598	0.0663363
0.0579325	0.0308919		-0.111498	-0.00194828
-0.110722	0.0502301		-0.137207	0.201143
0.0965054	-0.10813		0.0446187	0.0159418
0.0563941	-0.0426348		0.0782339	-0.075895
-0.0569701	-0.174222		-0.0133002	-0.00512388
-0.136096	-0.0292025		-0.130729	0.000485257
-0.059713	0.0114142		0.132756	-0.0788155
-0.0735125	0.0760652		-0.052705	-0.00725859
0.07073	-0.0365811		-0.0696232	-0.0865405
0.011153	-0.0496515		-0.0900309	0.0142558
-0.00600009	-0.179524		0.0600858	-0.0388498
0.066677	0.14566		-0.0838624	-0.144585
-0.0283678	0.102667		-0.0939008	-0.0540931
0.0527562	-0.0288179		0.0937679	-0.139552
-0.0179362	-0.066074		0.0956449	-0.00839743
-0.0976968	-0.0664768		-0.0772742	-0.0145387
-0.0648002	0.152354		-0.0822051	0.123666
-0.0313329	-0.0685691		-0.112803	-0.0234271
-0.0281868	0.00936519		-0.0206636	-0.176527
-0.0277256	-0.154971		-0.0523943	-0.0558239
-0.0170452	-0.0268106		-0.130885	0.0586832
-0.0192244	-0.00485484		0.000896683	-0.00679533
0.0717298	0.0822024		0.083633	-0.0900504
-0.069332	0.137524		-0.0791401	-0.032109
-0.0437012	-0.0910805		-0.0627937	0.116412
0.0145066	-0.000879464		0.0530411	0.0126289
0.0177997	-0.0716211		0.186693	0.0333761
0.114183	0.0549072		-0.0390659	-0.0885539
0.0644894	-0.0466322		-0.213387	0.123097
-0.0685278	-0.0493975		0.118312	-0.0235517
0.0461993	-0.0429036		-0.057013	0.0386085
0.064188	-0.196814		-0.0840542	-0.0304858
-0.0393387	0.00187584		-0.075707	-0.00403739
-0.0145465	-0.0315041		-0.0513029	0.0423434
0.0536616	-0.0939757		-0.0333225	-0.0164639
0.0208157	-0.0135785		-0.0193209	0.0392294
0.00886961	-0.056602		0.0671047	-0.00791364
-0.126613	-0.127504		0.0885405	-0.0221707
0.0451209	0.0302748		0.118951	0.0664438
-0.0278316	-0.0694268		-0.0968134	-0.10206
-0.00200789	-0.06993		-0.0856374	0.152727
-0.0147621	0.114043		0.0746892	0.12421
0.0357757	0.0361747		-0.0195912	0.0157494
-0.0378238	0.00389935		-0.106359	-0.0296413
0.0879951	-0.000289569		-0.0152297	0.0398928
0.124655	-0.0464444		0.06744	0.0233333
-0.0430291	0.0440999		0.032815	0.0582471
-0.0681897	-0.0638754		-0.0791118	-0.0959426
-0.019822	-0.089726		0.0866826	-0.0424266
0.0545598	0.0721347		0.00719973	-0.148958
0.0790518	-0.11283		0.0288503	0.0301046
-0.048826	-0.0379339		0.0624911	0.00544703
0.0392227	-0.0492853		-0.16141	-0.0287205
0.0412426	0.0128672		0.0542848	-0.0598576
0.0352666	0.030845		0.180799	0.0112889
0.0419898	0.046037		-0.1686	0.107849
-0.127522	0.127274		-0.0389189	-0.0211887
0.165894	-0.0578768		0.0730389	0.0500458
0.0131026	0.0248033		0.104215	0.0768185
-0.0954784	0.148326		-0.124282	-0.0451507
0.0234479	0.0311684		-0.0699956	-0.112878
0.0909288	-0.0127417		-0.0346275	-0.0371492
0.072171	0.0628777		-0.0676002	-0.0763324
-0.069809	-0.0393719		-0.0356108	-0.0134727
0.00694761	-0.0200307		-0.00233548	-0.0120109
-0.11388	-0.189373		-0.065351	0.00302027
0.00928106	0.0333299		-0.177716	0.0578175
-0.118895	-0.157324		-0.119812	-0.120302
-0.00550033	-0.0779192		-0.100324	0.10808
-0.00914208	-0.0199808		0.0451561	-0.00660235
0.0302933	0.141604		-0.0623267	-0.0777593
-0.0529787	-0.00184844		-0.00124625	-0.00653851
-0.0874058	-0.0303972		-0.0458278	-0.0635876
-0.0584911	0.119887		0.0479304	-0.0045582
0.0667119	0.0497339		-0.0431227	-0.128835
-0.137893	-0.0421637		-0.0372515	0.0505251
0.0206607	0.0524375		-0.00936441	-0.119569
0.0496838	-0.00335572		-0.091493	-0.120091
0.0172901	0.101096		0.0215469	-0.00218887
0.0150503	-0.0982226		-0.0266019	-0.154824
-0.0813104	-0.092018		-0.126663	0.0260159
-0.149248	0.0234203		0.0197049	-0.213333
0.0178624	0.0204308		0.00639579	0.00484857
0.0274594	-0.0257611		-0.0213688	0.0587137
0.0074124	-0.0596409		-0.037196	-0.0407878
-0.0555165	0.10347		0.0546671	-0.0490087
0.0126217	0.00778596		0.0301707	-0.0612042
-0.0390242	0.144648		-0.101282	-0.0481756
-0.0259733	-0.106411		-0.147584	-0.0161766
-0.0500998	-0.0409364		-0.00581841	-0.011783
-0.0873607	0.0673776		-0.122324	-0.0111018
-0.0691677	-0.0536279		-0.141539	-0.07476
-0.105057	0.0731902		-0.0576223	-0.0215607
0.0854973	-0.0311921		0.00536889	-0.110616
-0.0396378	-0.0939757		-0.0378883	-0.0537279
0.117194	-0.10472		-0.0092747	-0.0291212
-0.0789742	-0.0585355		0.0530241	0.0549834
0.0303361	0.0663483		-0.0983	-0.154052
0.0328499	-0.026168		-0.0429392	0.10859
-0.0568123	0.0111213		0.0875213	-0.0744371
0.0553059	0.00337092		0.193082	-0.0100166
-0.00263497	-0.0277876		0.0182572	-0.0226409
-0.106007	0.026366		-0.0631477	-0.042379
-0.0236327	-0.0289468		-0.112594	-0.108413
-0.0286728	0.0978206		-0.0204758	-0.156147
0.0501464	-0.0383713		-0.0373204	0.00904234
-0.0139893	-0.0933765		0.0632688	-0.138765
0.00100054	0.00803945		0.0740808	0.0453646
0.00187925	-0.0585651		-0.120619	-0.106077
-0.0903189	0.00159654		0.0224143	-0.0455043
0.00597476	0.126978		0.0337509	-0.0941685
-0.147891	0.0825368		0.0662562	-0.174313
-0.00191569	-0.0608772		0.0125745	-0.0382732
0.000788119	-0.15538		0.064468	-0.151501
0.0915283	0.0355588		0.0405088	-0.0442633
0.097209	-0.0897732		-0.14943	-0.0299425
-0.0839766	0.0197152		0.0763597	-0.0134459
0.11872	0.0882256		-0.0954552	0.0147926
-0.0475983	0.0365204		0.0237254	-0.130835
0.059542	-0.183252		-0.0738051	-0.116071
0.0659628	-0.0494758		-0.0533598	-0.014701
0.0142451	-0.0268823		-0.131258	0.0395949
0.0313673	0.059579		-0.152119	-0.0271881
-0.015367	0.0133632		-0.125177	0.0571472
0.0284446	-0.0971027		-0.0644652	-0.0128345
0.0276987	-0.0591399		-0.111243	-0.122839
-0.042762	-0.0248605		-0.0207097	-0.00981016
-0.017107	-0.162614		0.0939909	-0.0106342
0.112033	-0.0705594		-0.110044	-0.182772
-0.0342664	-0.0364113		-0.0990069	-0.157883
-0.0889387	-0.127356		-0.113372	0.041876
-0.0657838	0.101724		0.0422096	0.00805437
-0.004722	0.00726627		-0.192448	-0.0356139
0.0150033	0.0195732		-0.0550447	-0.073138
-0.0434178	-0.0309507		-0.0503391	-0.0259984
0.0980207	-0.101605		0.0272761	-0.00126863
0.107809	-0.0682549		-0.0612821	-0.047749
-0.0607185	-0.078772		-0.00835207	0.0680971
-0.073576	-0.0888164		-0.039499	0.00639667
0.0590276	0.173505		-0.143773	0.013077
0.0155073	-0.105476		-0.0344141	0.0221902
0.0412806	0.0498057		-0.0397955	0.0175952
-0.0497974	0.0383989		-0.0354054	-0.0691516
-0.0136139	-0.0210657		-0.0299009	0.0621363
-0.189004	-0.0721043		-0.157803	-0.0688054
-0.0703732	-0.127506		0.0087666	-0.120872
0.0439531	-0.0808734		-0.138508	-0.174415
0.09683	-0.0170268		0.19117	0.0342865
-0.101206	0.135009		-0.106156	0.0255908
-0.00509534	-0.116505		-0.102416	0.0380663
0.0595273	-0.00734549		0.00499217	0.0883647
-0.0707294	0.0957131		0.080679	0.0566656
-0.01992	-0.0575652		-0.136289	-0.0197549
0.00767649	-0.0676161		-0.0447446	-0.0741558
-0.0543231	-0.104429		-0.0796739	-0.0385325
-0.0425027	0.0298186		-0.0237108	0.0275276
-0.0330171	-0.101186		-0.114982	-0.134543
-0.146051	0.0708283		-0.148586	0.0994427
-0.0281844	0.0650272		0.0261835	-0.0613828
-0.021465	-0.0965905		-0.0157064	-0.0319506
0.00976676	-0.158221		0.0808179	0.105573
0.0354149	-0.0274563		0.0403633	-0.0609991
0.0693064	0.0515993		-0.0734547	-0.0678591
-0.0693381	-0.00281895		-0.0972305	-0.0198102
0.00218846	0.114794		-0.0294354	-0.000381626
-0.195124	-0.141026		-0.109868	0.0837729
-0.131788	0.0115083		-0.0727956	-0.141201
0.158753	0.0726718		-0.0582313	0.107736
-0.00449939	-0.127068		0.234828	-0.0310099
-0.0112619	0.0379524		0.0650008	0.0500672
0.0137919	-0.0770356		-0.146047	0.00777898
0.0947264	-0.0643927		0.0279771	-0.225613
-0.0464417	-0.0397413		-0.0436279	-0.0875994
-0.0404872	-0.117861		0.0319685	-0.00347133
0.131641	-0.0977901		-0.120864	0.00426772
0.117866	-0.0263507		-0.0368338	-0.0016289
-0.00757622	-0.188671		-0.0241991	-0.0944367
0.00516035	0.0712455		-0.018256	-0.159167
0.0882182	-0.111636		-0.00305778	0.0151533
-0.0593225	-0.0232613		-0.0740012	0.0207148
0.0423539	-0.0171738		-0.0518115	-0.0298277
-0.01691	0.0568242		-0.169832	-0.0555112
-0.0946691	0.0585448		-0.012586	-0.192967
0.124702	-0.0461265		-0.0796939	0.0972059
0.0128106	0.0718659		-0.111965	0.0414623
-0.0757597	0.0580494		-0.0957078	0.0316165
0.0182506	-0.049662		-0.061091	-0.090711
-0.0181513	0.0552557		-0.10259	0.0336822
-0.090666	0.00449685		0.15065	-0.0407853
-0.129315	0.0828994		0.0271269	0.100459
-0.0880845	-0.0803736		-0.0478612	-0.0686493
0.0584026	-0.0435052		-0.00438778	0.0507104
0.145873	-0.0728322		-0.00377588	0.0292279
0.0543597	0.0452597		-0.00334989	-0.0199521
0.0829458	-0.060778		-0.0430145	-0.0717079
-0.0233899	-0.0165362		-0.0152795	-0.032403
-0.0888121	-0.0480066		0.0238666	-0.0685474
-0.0722006	-0.0798461		0.046449	-0.121852
-0.0370287	-0.0605411		0.0657951	-0.022863
-0.0267198	-0.110832		-0.0100373	-0.0977178
0.0021458	-0.0317332		-0.105453	-0.0818604
0.0923912	-0.00301507		-0.0744781	-0.00205724
0.042325	-0.0981577		-0.110814	-0.0836863
-0.0671848	-0.130278		-0.0958885	-0.0928784
0.0132452	0.0474464		-0.0757646	0.0437058
0.0643142	0.112652		-0.204955	-0.157912
-0.148609	-0.0441115		-0.060784	-0.141294
0.0767805	0.099767		-0.0998041	-0.133244
0.0388956	0.0629433		-0.0655383	-0.0436504
0.0759384	-0.118046		-0.0127166	-0.119445
-0.00804604	0.0449693		0.0177767	-0.0124307
-0.00963111	-0.0404865		0.0233783	-0.0863281
-0.0692092	0.161465		-0.0208024	-0.149527
-0.109843	-0.147054		0.0159589	0.150311
0.111614	0.0375255		0.00443493	0.0479404
0.0618398	-0.0108838		-0.109976	-0.0581929
-0.0962707	0.0385835		-0.109577	-0.15579
-0.0279254	-0.0275358		-0.10066	0.0660464
0.0766977	-0.0030288		-0.0525501	-0.144301
0.125431	0.0391096		-0.0898509	-0.020262
0.0145395	-0.0570087		0.024346	-0.0448952
0.0684482	-0.0795438		0.0165729	-0.0839067
0.0698692	-0.05605		-0.0261152	-0.146556
-0.118982	0.0127343		-0.0991473	0.0996758
0.0718417	0.0414044		-0.0405596	-0.002712
-0.0855204	-0.0335112		-0.153345	-0.0985047
0.0145819	0.0644275		0.0872738	-0.123769
-0.0803684	0.0768571		0.0201283	0.0123428
-0.13644	0.00313728		-0.0140338	-0.108843
0.0574007	0.0292928		0.0144697	0.0123329
-0.0313035	-0.198502		0.139225	-0.0568976
0.0687124	0.0490469		0.0315521	-0.02004
0.0104842	-0.0809052		-0.0985373	-0.00300224
0.0900614	0.0917889		-0.128041	0.0501039
-0.0917329	-0.0113465		0.166909	-0.01645
-0.029891	0.192504		0.142961	-0.0486438
0.0392031	-0.0806661		0.0279087	0.059258
0.122856	-0.0820688		-0.0358865	-0.0928026
-0.0393382	-0.0262218		0.0671014	0.0493194
0.0424794	0.0293572		0.116561	-0.0374162
-0.0334278	-0.0865242		-0.036021	-0.0815132
-0.0748817	-0.0284878		-0.00722306	-0.0392
0.0227386	-0.035537		-0.0114435	0.00700618
-0.10084	-0.0298997		-0.165067	0.121792
-0.101223	-0.00292394		0.0466388	-0.0972905
-0.0479451	-0.0849513		0.027156	-0.112223
-0.0652481	-0.0338371		0.0825266	-0.0879367
-0.066054	0.0393896		0.0599879	0.128213
0.0946542	-0.0746165		-0.14096	0.0198886
0.00406367	0.103536		-0.104948	-0.0592239
-0.00963096	-0.0854624		-0.0149773	0.131101
-0.0279176	-0.0894783		-0.0144784	0.0641804
0.0892425	0.0629985		-0.00515134	-0.044912
0.0259934	0.038835		-0.0475053	-0.0129435
0.0779996	-0.0858366		-0.0811354	-0.098158
0.0389065	-0.0622653		0.0975347	-0.150289
-0.0645604	0.0594306		-0.0217132	0.17182
-0.0617578	-0.0209405		-0.04442	-0.153309
-0.0632643	-0.0788224		-0.036896	-0.061675
0.0898342	-0.0342834		-0.0391352	-0.0750583
-0.0268042	-0.0268546		0.0217377	-0.127076
0.119296	-0.0521243		-0.0686283	-0.150589
0.0448404	0.0455305		0.0407024	-0.0891389
-0.0533898	-0.0369724		0.0776521	-0.0441004
-0.00241578	0.107089		-0.0687818	-0.0346273
0.0469787	-0.0216136		-0.0484788	-0.0396169
0.025132	-0.0349015		-0.116149	0.118907
0.130219	0.066717		-0.0924674	-0.0712587
-0.0964373	-0.0959917		-0.0640782	-0.13623
-0.0987525	0.0879156		-0.0242718	-0.0265221
0.00315786	-0.126372		-0.0349544	0.0107435
-0.0976405	0.00787297		-0.0769518	-0.0364284
0.00507883	-0.128418		-0.0280407	-0.0912984
-0.0212445	-0.00592531		-0.057883	-0.0392085
0.013942	0.106972		0.045225	-0.00636948
0.0388078	-0.0810722		-0.0962267	0.0637772
-0.0842838	0.0228731		-0.178596	-0.0876716
0.0211328	0.0531183		-0.0952373	0.0189345
-0.0227242	0.0646011		-0.0859356	0.0444902
0.0256549	0.119771		-0.061132	-0.0830405
0.0149916	0.118761		-0.090621	-0.00836989
-0.0148916	-0.0220555		0.0155016	-0.0130383
-0.0225646	0.129009		-0.118129	-0.0643827
0.034836	0.029516		-0.0519952	-0.112423
-0.0203292	-0.0613607		0.0748358	-0.0300698
0.00144289	-0.0020529		-0.0232317	-0.106911
0.132653	-0.00836299		-0.0374536	-0.0341422
0.0510675	-0.154088		-0.0357148	-0.0416225
0.0699062	0.183371		0.00964244	0.129235
0.0988671	-0.0174634		0.110911	-0.116132
0.075882	0.108293		0.139137	-0.210821
-0.00443047	-0.00246212		-0.094439	-0.180228
-0.0649484	-0.0470246		0.050383	0.0961827
0.00118591	0.0965113		-0.0164581	0.00175104
0.0492214	0.0166263		-0.00855489	0.127573
-0.0479478	0.0677524		-0.134906	-0.151735
-0.124805	0.134643		0.0274293	0.244694
0.050949	-0.135308		-0.0626728	-0.0653691
-0.105296	0.00339756		0.0518153	0.0922912
0.0166252	-0.160029		-0.0811486	-0.070425
-0.0842037	0.0279103		-0.118408	-0.112192
0.0311831	0.0393131		-0.0711332	0.0366708
0.0441395	0.0636212		-0.1821	-0.08632
-0.0384544	-0.109008		-0.113032	-0.0446069
0.0899833	0.114934		0.0535946	0.098751
-0.0044792	0.0191218		-0.123295	-0.130607
-0.0260054	-0.0425713		0.00078179	-0.132572
-0.0427233	0.0335395		0.1682	-0.0910499
0.0642156	0.0890379		0.00126277	0.0557407
0.0760483	-0.030331		0.0391327	-0.023538
-0.082886	-0.0227066		-0.0411238	0.0104936
0.000384179	-0.0594316		-0.0327885	-0.178112
0.0969123	-0.0383536		-0.0325974	-0.0470637
-0.0399135	0.0145043		-0.0996726	-0.00339663
-0.0929924	0.0100357		-0.109169	0.0278977
-0.0124336	0.0199334		-0.127398	0.028438
-0.0131762	-0.0644527		0.0445706	0.0531398
-0.102351	-0.0440613		-0.086886	0.102703
-0.0269807	0.0346526		0.0250081	-0.0132285
0.219259	-0.0525475		-0.0619015	0.0296413
-0.0152356	0.0672145		-0.191226	0.020755
0.0112867	0.00947064		-0.171415	-0.147177
0.0529111	2.71543e-05		0.114242	-0.00975068
-0.0145794	-0.0289047		0.152155	-0.0259513
0.133582	0.151298		-0.0378508	0.0485734
-0.00512085	-0.0112352		-0.129868	-0.16269
-0.0128121	-0.0505045		-0.0224952	-0.16607
0.196128	0.0984437		-0.00539445	-0.0521721
0.0461752	0.135881		0.0563504	0.112791
0.00221556	-0.0190175		-0.0584131	-0.0474731
-0.0062446	0.0253478		-0.0183813	0.0560476
-0.015915	0.0610099		-0.0764431	0.0158437
0.156245	0.0936936		-0.0135068	-0.0890632
0.00828497	-0.0551137		-0.0703037	-0.102052
-0.0945436	0.0781457		-0.100413	-0.0674106
-0.0400143	0.0824658		-0.145785	-0.0601865
-0.0612345	0.112808		-0.138342	0.0010993
-0.0220148	-0.0611581		-0.00395601	0.0161009
0.00882269	0.0603166		0.0383999	0.0767984
0.0578399	0.197445		-0.0970753	-0.0295076
0.012786	-0.0626788		0.131601	-0.0484924
0.0999091	-0.106243		-0.0725856	-0.0441836
0.00757964	0.057485		-0.0541101	-0.105229
-0.121686	-0.113878		0.0391109	-0.156597
-0.00214765	-0.0693663		-0.0553163	-0.0165669
0.133119	0.0213097		-0.122016	-0.114106
0.0738862	0.0997911		-0.0439799	0.00101535
0.00595021	-0.0224363		-0.0475739	0.0290893
0.0339486	-0.110429		0.0204502	-0.0544355
-0.0560007	-0.000988598		-0.176204	-0.00767914
0.0770483	0.00124778		-0.124313	-0.029747
0.026847	-0.00754064		-0.0486809	0.038812
0.155931	0.0519808		-0.104439	-0.00784636
0.108622	-0.150935		0.0553704	-0.0949876
0.0485255	0.024418		-0.0185588	-0.0824984
0.0356621	0.0290761		-0.030915	-0.116917
0.0285826	0.00278375		0.0567461	0.140383
0.00732083	0.0979091		0.00177411	-0.109526
0.0297373	0.00978641		0.0672471	-0.162214
0.0263407	-0.00523794		-0.00653928	-0.0512953
0.00151823	0.00463863		-0.132739	0.0164461
0.174829	-0.0673111		-0.0264918	-0.0392317
0.0198099	-0.0869386		0.0107709	0.0468883
0.0283545	-0.0137545		0.024565	-0.00556924
0.0417517	-0.0252971		-0.119917	-0.0978098
0.0469702	0.0265732		-0.0813071	-0.0193075
-0.199679	-0.0176886		0.07458	0.0149983
-0.0237648	0.106214		0.0687008	-0.0515795
0.0206097	-0.156814		0.114076	-0.027338
0.0390093	-0.00903643		-0.215146	-0.148626
0.0351864	0.0898588		0.036117	-0.0868203
-0.0370733	-0.0228943		-0.0826798	-0.0555724
0.00732283	0.0929785		-0.00319707	-0.0347042
0.0753703	-0.0238081		0.0836499	-0.062466
-0.0682092	-0.0181985		-0.110638	-0.0148456
-0.055303	-0.0754925		-0.211894	-0.0322304
0.113028	-0.0603998		-0.108306	0.0797899
-0.116632	0.0304317		-0.103571	-0.00366189
0.0278563	-0.15599		-0.104163	-0.0922833
-0.0866477	0.0186945		0.0107009	0.106948
0.022525	0.0346151		0.0693424	-0.0288928
0.00375244	0.0376479		-0.0949915	0.0740622
0.00692517	0.0829007		-0.0440821	0.175161
0.0313723	0.0460132		-0.0787582	-0.0127743
0.0557082	-0.0608294		0.0150309	0.00304049
0.0392318	0.0508369		-0.049604	-0.0471651
-0.0115937	-0.0661728		-0.0280893	-0.086226
-0.161044	0.0271923		-0.108841	-0.0810504
0.0113475	9.45105e-05		0.124557	-0.173633
-0.0136284	0.0206808		0.0910827	-0.1072
0.0236202	0.0189364		-0.1288	-0.0255998
0.0647454	0.000564829		-0.029168	0.0029843
0.0634276	0.0236751		0.0317037	0.0745218
-0.0409727	-0.0446677		-0.0459925	-0.0956245
-0.0140095	-0.124092		0.0748356	-0.000666494
0.0287689	0.138827		-0.0557719	-0.0744154
0.138797	-0.0698723		-0.161632	-0.03526
-0.0762114	-0.0839093		-0.0228802	0.0272533
-0.0610293	0.137538		0.0418346	0.0211579
0.0452001	-0.0660891		-0.0961419	-0.0529034
0.0358702	-0.0398198		0.155558	0.0404509
-0.0809452	-0.01304		-0.00637851	-0.00418301
-0.0542405	0.0634054		0.0962757	-0.155453
0.0329767	0.0322075		-0.0965343	-0.03792
0.0114725	-0.0625196		-0.0188801	-0.1603
0.024644	-0.0538949		-0.0415573	-0.0755475
-0.0469254	-0.0432108		-0.00925651	-0.00966298
0.0596988	0.024478		-0.00525549	0.0181929
0.0457627	-0.0566532		-0.0961685	-0.182726
-0.0180825	0.151452		-0.013115	-0.0195091
-0.179797	-0.0140325		0.0506145	-0.127483
-0.0242452	0.0624991		0.111693	-0.116843
-0.0619975	-0.170011		0.00155713	0.0503627
-0.0456913	0.0756743		-0.00105886	0.0316384
-0.0826454	0.0377717		0.0318052	0.0128526
0.113093	-0.0284679		0.0430856	-0.193002
-0.0015485	0.0413642		-0.124747	-0.0925457
0.110081	-0.0536023		-0.0367254	-0.101296
-0.00589368	-0.111863		0.0014094	0.0290312
-0.0118889	-0.0152276		-0.148078	0.0382181
0.0670446	-0.11867		-0.0753978	0.0581537
-0.0754568	0.128261		-0.00741898	-0.0411127
0.00200544	0.0263456		0.149168	-0.0733051
-0.0408305	0.0116346		-0.123471	-0.104597
-0.0074059	0.045301		-0.0394553	-0.0936026
0.0856932	0.0961731		-0.0187421	-0.027445
0.038589	-0.154927		0.00822729	-0.0181971
0.0442911	0.0570929		-0.0967901	0.0728151
-0.0304442	-0.0632686		-0.121333	0.0780888
0.00495681	-0.0700044		0.136803	-0.174587
0.0142992	0.0123811		0.0212632	0.119569
0.139056	-0.043126		-0.163062	0.0723409
0.18239	-0.0837258		-0.110425	-0.103909
0.0110599	-0.063323		0.188527	-0.0209773
-0.132644	-0.0103544		-0.0585907	0.0894552
0.0709643	0.0170552		0.141981	-0.0428417
0.00717967	0.102079		0.0137517	-0.0649864
0.0364147	0.0118601		0.0895208	0.089114
-0.0475722	-0.0794703		0.0922887	0.141337
-0.00384714	0.0491922		-0.040091	0.0543778
-0.0223374	-0.0375962		-0.139798	0.152375
-0.0917505	-0.0251461		-0.0171811	-0.0104171
0.00922111	0.193776		-0.050014	-0.0330753
0.0251732	0.0888786		-0.21065	-0.167586
-0.0698725	0.046859		0.043294	-0.0296558
0.0344573	0.0410274		-0.0120286	-0.119657
-0.0651637	-0.0337417		-0.0697176	-0.00699997
-0.0381169	0.053351		-0.0634025	0.0377166
3.20611e-05	-0.0689421		0.0924305	-0.0512555
0.0581117	0.0102614		-0.0510367	0.0152694
0.091295	0.0596554		-0.1529	-0.0758543
0.0974369	0.137903		-0.0725378	0.0765003
0.0715966	0.126876		0.0896368	-0.118729
-0.06169	0.0283366		-0.095021	-0.037026
0.0462562	0.0494367		0.0627126	-0.0100456
0.0330152	0.0612219		-0.119728	-0.0517728
0.0727458	-0.0160242		-0.0928562	-0.0944447
-0.0121312	-0.00146269		0.0888591	-0.0510458
0.0261686	0.104272		-0.0885049	-0.0832276
0.00137937	-0.0233898		-0.0886345	-0.000685903
0.0350265	-0.05679		0.0354671	-0.0367408
-0.0260245	0.157243		-0.0354287	-0.110986
0.0848007	-0.0734811		-0.201149	0.110995
-0.0566506	-0.038938		-0.0147571	-0.0334481
0.124741	0.0278908		-0.0630177	0.0312412
-0.0970392	-0.0169566		0.0396365	-0.137933
0.117647	-0.0478224		0.109407	-0.041023
-0.0946551	-0.0689926		-0.0852309	0.0358038
-0.014621	-0.0261689		0.114093	-0.0455757
0.0738974	0.0980035		-0.0369113	-0.0435372
0.0358634	-0.00539474		-0.0412679	-0.0676723
0.0474105	-0.0649451		-0.0498512	-0.0448649
0.107652	0.0180336		-0.10585	-0.0328663
-0.0233173	-0.0801887		-0.0526615	-0.0244461
0.00053769	0.0109336		0.115415	-0.179948
0.129271	-0.0120418		-0.0508165	0.00212647
-0.0373227	0.0179591		-0.00920063	-0.0807158
0.105637	-0.0779473		-0.0731568	-0.0639171
-0.082073	-0.105848		0.216539	-0.0149627
0.0410486	-0.00100514		-0.139331	-0.0174857
-0.106218	-0.119269		0.243118	-0.0687976
0.079689	-0.105676		-0.125676	-0.134803
0.0643682	-0.0331434		0.0114555	-0.0834006
-0.0882911	-0.0337057		-0.130485	-0.201146
0.0269401	0.0111008		0.0855293	-0.00974403
-0.00536961	0.0551525		-0.155158	0.0195966
-0.0200831	0.0564827		-0.0650264	0.0656028
0.0119615	0.00698911		0.0274912	-0.0153361
0.0169303	-0.10879		0.0856059	-0.0540558
0.0332196	-0.048982		0.087352	-0.0594027
0.122285	0.17666		0.0220552	-0.0891608
0.0950644	0.120599		0.0855311	-0.100149
0.0812401	-0.148485		-0.199308	0.169591
0.00613501	0.0991045		-0.087975	-0.0888893
-0.0268599	-0.0681734		-0.118032	-0.0311862
0.0331471	0.0652618		0.00480186	-0.125329
0.0580289	0.0813954		-0.152447	0.121698
0.0562266	-0.153301		0.0596483	0.0315785
-0.0108516	-0.0698317		0.0710834	0.0403812
-0.11521	-0.0856121		-0.127219	0.117694
-0.0342471	-0.00113063		0.113242	0.0209148
0.105182	0.0173672		-0.101496	0.0410587
0.130932	-0.0747054		-0.0338062	-0.0978622
-0.0210575	0.0401099		-0.100646	-0.0265263
-0.00114526	0.0133694		0.0547862	-0.110147
0.00341052	-0.00165455		-0.0490516	0.0620817
0.0690658	-0.0361336		-0.0752518	-0.0755541
-0.0362947	0.000782119		-0.105859	-0.0920092
0.0186484	0.0632013		0.0748914	-0.00662256
-0.0957844	-0.164648		0.00530156	-0.0527433
-0.112102	-0.0562366		-0.026648	-0.0636776
0.0467842	0.0339001		0.00616959	-0.051765
0.00825091	0.0572965		0.0519978	0.00477371
-0.0270061	0.0311577		-0.0430251	0.100029
0.0331773	0.022951		0.0144467	-0.00841397
0.021522	-0.0645365		0.0545499	-0.146325
0.0229395	0.0996827		-0.0362216	0.111411
0.0368762	0.0786727		-0.0438317	-0.141323
-0.0523441	-0.0156642		0.0130729	-0.179327
0.0740313	-0.122483		0.0989822	0.107355
-0.0664083	-0.0677978		-0.0214863	0.091263
0.0428984	-0.187769		0.138708	0.0144197
-0.00389252	-0.052288		-0.042638	-0.101958
0.0278504	0.00975907		-0.104028	0.0310432
-0.0123951	-0.0258882		-0.116058	0.138923
0.108465	-0.0396348		-0.0106856	-0.0252145
0.0592622	-0.0678968		0.0991312	0.165899
-0.0623264	-0.026544		-0.0804245	-0.0224978
-0.0307032	0.00726721		-0.126398	0.16935
0.0406761	0.0693291		-0.120934	-0.0769066
0.0682472	-0.00860854		-0.0227601	0.0302788
-0.00101202	-0.0757195		-0.0924234	-0.0521277
-0.142324	-0.0653145		-0.0328348	0.0853514
-0.0338742	0.0343963		-0.0552608	-0.1017
0.0374392	-0.0341518		-0.010099	0.0731068
0.125012	-0.0198026		0.0519011	-0.214694
0.113955	-0.0124607		-0.113886	-0.00264915
-0.0219024	-0.019261		0.0358746	0.0268768
-0.00513843	-0.0722297		0.00946	0.0283672
-0.0230994	-0.00193717		0.0858549	0.0223688
0.056941	-0.140875		-0.0383659	0.00252517
0.0626101	-0.0687421		-0.212626	-0.0810731
-0.039073	0.00106349		-0.140903	0.0381766
0.0124426	-0.0941869		-0.0447653	-0.133924
0.0513275	0.116368		-0.169348	0.0642502
-0.00167991	-0.00524252		0.015644	-0.0607671
0.0563659	-0.0619047		-0.0712015	-0.0562628
0.0278413	0.0329105		-0.0955878	-0.206132
-0.0833415	0.193987		-0.146699	0.00875702
0.0302263	-0.0250206		-0.0260234	-0.129022
0.0738997	-0.0206643		-0.101228	-0.101155
-0.00758927	-0.00322851		-0.060745	-0.0501675
-0.0186323	0.057224		-0.20763	0.0399261
-0.0738274	0.0676076		-0.0461099	0.121336
0.114463	-0.0875102		-0.128981	-0.0357625
0.0561615	-0.105583		-0.0479038	0.0380147
0.0278606	-0.00263561		0.0176477	-0.143859
-0.0406646	-0.0200193		-0.0130818	-0.0814486
0.033636	-0.0362801		-0.191357	0.0328995
-0.000647112	-0.159574		-0.0879278	-0.0635175
0.0495251	0.0408528		-0.0663659	0.0322335
0.0862667	0.0603488		-0.114757	-0.0547362
0.0218968	-0.0159361		-0.0499276	-0.091634
0.0628005	-0.0975846		0.0419836	-0.0534915
-0.0751595	0.0156737		0.0714095	0.0633481
0.0124257	0.152276		0.0958476	-0.117725
0.0976932	0.122239		-0.202068	-0.00243296
0.000484003	0.0572754		0.0769587	-0.0938503
-0.01755	0.0482112		0.00447917	-0.0486356
0.0711321	0.0868952		0.117419	-0.175713
-0.0285264	0.185577		0.076817	0.131057
-0.00148241	0.107689		-0.028381	0.0766674
0.0378966	0.0857542		0.0254114	0.0478922
0.0582865	-0.0520954		0.00800601	-0.0905896
0.00823042	0.0180455		-0.146083	-0.102409
-0.0343405	0.0537811		-0.0826067	-0.103878
-0.0406453	0.0836973		0.138197	-0.063852
0.0756807	-0.0577465		-0.0373061	-0.00339753
-0.0572281	0.0380871		-0.010112	0.0695859
0.0539514	-0.00506978		0.0415576	-0.0925758
0.00737718	0.082519		-0.0183011	0.000313706
0.0967895	-0.152857		-0.0613334	-0.120026
-0.00796483	0.0237615		0.0116725	-0.0439904
0.0835974	0.0475803		0.0429344	-0.0693685
-0.0238773	0.0722692		0.0793762	-0.0628804
0.0534294	-0.036689		-0.0992457	-0.0752398
0.128701	-0.153132		0.196632	0.00391379
0.0839408	0.0466052		0.00899853	0.00704136
0.0937576	-0.0762467		0.0320167	0.0669363
0.066112	-0.114314		-0.00140404	0.0861385
-0.0503156	-0.0806133		-0.0979211	-0.0553318
-0.0434453	-0.0374005		-0.0991497	-0.070251
-0.00708767	0.0747313		-0.057935	-0.0965969
0.0412174	0.0330312		-0.0283321	0.0245203
-0.128885	0.0869935		-0.0067943	0.0405171
-0.0528941	0.0672608		-0.0408583	-0.0501497
0.0906097	-0.0931344		-0.0787799	-0.103233
0.0386822	0.0215113		0.0100938	-0.126949
-0.0673422	0.059331		0.0275097	0.0597824
0.0103188	0.0323006		-0.09242	-0.0804687
-0.153474	0.102988		-0.149095	-0.102159
0.266103	-0.0973889		0.0317749	-0.0928394
-0.0214947	0.0471123		-0.0104414	-0.0745688
0.0864449	-0.083829		-0.0604584	-0.0192622
0.0510296	-0.0768727		-0.1005	0.102882
0.0568736	0.096396		-0.0624775	-0.0381579
0.0310009	-0.186254		0.0388603	0.0124573
0.0380624	-0.0133882		0.0168033	-0.133552
-0.0859527	0.11044		-0.0199574	-0.0638578
0.0656022	-0.174098		0.0809329	0.110546
0.0735986	-0.0265875		-0.0944316	-0.027007
-0.0562602	0.0585052		0.0681185	0.204949
0.0753734	-0.236262		-0.0228459	-0.0194921
0.00143722	-0.127405		-0.0907152	-0.0152559
0.031172	0.0102766		-0.086533	-0.0256989
-0.0551567	0.12454		-0.124788	0.0222405
-0.020128	-0.0320937		0.034994	0.153326
0.0302129	-0.081748		0.0056946	0.0613333
-0.0213075	-0.0809271		0.0519375	0.0544761
0.0487855	0.160181		0.0133073	0.126109
-0.0917287	-0.0512859		0.0360573	-0.00636741
-0.0884005	0.0722496		-0.0876496	-0.0924554
0.0142111	-0.114414		0.0411688	-0.0849577
-0.0582771	-0.0576029		-0.000345924	-0.0983529
-0.0461817	-0.0732655		0.0846437	-0.0562621
0.00643858	-0.0892502		-0.00423686	0.0171347
-0.0352023	-0.0275227		0.0744969	-0.0340825
0.0383502	-0.0462368		-0.136317	0.0220747
-0.0104728	-0.012675		-0.0953394	-0.0803342
0.0524645	0.0778676		-0.0425442	-0.0197617
0.0573486	-0.00956712		0.143317	-0.146708
0.0606595	-0.0181092		0.0103823	-0.0985095
0.164668	-0.0591806		-0.103328	-0.169436
0.0428997	-0.062315		0.00309632	-0.0103546
0.0604576	-0.0913829		0.0237344	0.016473
-0.018295	0.0109227		-0.14301	-0.00952253
-0.121337	-0.0314209		-0.10561	-0.000857762
0.0311832	0.072427		-0.148882	-0.00447259
-0.0138917	0.0912588		-0.149392	-0.051619
-0.0721249	0.0699763		0.0798169	0.0379871
0.132946	0.0268105		-0.0555065	-0.136919
-0.0442963	-0.0362871		-0.0574863	-0.0518815
-0.0328347	-0.00368654		-0.0503195	-0.00712489
0.00234477	0.003708		-0.10141	0.026386
0.0439527	-0.0039563		-0.0048725	-0.129691
0.083227	0.194965		0.0972731	-0.0643089
-0.104796	-0.125143		-0.0345035	-0.0757682
0.0448586	0.0340635		0.00235979	-0.0830687
0.023847	-0.0494476		0.0677087	0.0313437
0.0114996	0.165005		-0.0459419	0.11364
-0.133879	-0.143462		-0.0223556	0.112409
-0.10935	0.0881515		-0.0916827	0.0424177
0.0216975	-0.00857957		-0.0433633	-0.0927847
-0.0521453	0.0280545		-0.0254515	-0.037572
0.0162393	0.0416238		-0.0872236	0.0643738
-0.0603539	-0.0826992		-0.0212051	-0.040417
-0.0327376	-0.0177321		-0.151765	0.0353846
0.076624	0.0647253		-0.0829608	-0.0693005
-0.20572	-0.026658		-0.0809263	-0.00546512
-0.134009	-0.0463115		-0.179061	-0.225489
0.000524087	-0.0583093		-0.033566	-0.235163
-0.0950207	0.0495124		-0.0172985	-0.115965
0.040151	-0.098829		0.0418982	-0.072676
-0.066639	0.0568749		-0.0953119	-0.0161017
-0.101673	0.0320839		-0.129159	0.0372165
-0.0744534	0.0171941		-0.211952	-0.0238006
0.056642	0.135128		-0.0343086	-0.0841516
0.0300258	0.0557149		-0.00569698	-0.138694
0.0425352	0.0288294		-0.120224	-0.0190396
-0.111994	-0.0953248		-0.0309368	-0.0908408
-0.043497	-0.0120223		0.147184	-0.0746593
-0.11925	-0.0679967		-0.0331621	0.0473025
-0.0477809	-0.126143		-0.0967953	0.0331667
0.139412	-0.0112504		-0.148034	-0.0671021
-0.101324	-0.0168472		0.0364288	0.0947406
0.213558	-0.0588756		-0.040681	0.0634948
-0.0370411	0.0211578		-0.057489	-0.0640199
-0.137515	0.124546		-0.0128285	0.0282042
0.0194344	0.0440773		-0.158643	-0.146117
0.0130503	-0.0765534		-0.163989	-0.096182
-0.0730261	0.0282706		-0.0565984	-0.0243852
-0.0443733	0.209975		-0.160253	-0.203348
0.0191378	-0.0498807		-0.00511028	-0.0345558
0.140521	0.0528469		-0.0213462	-0.0757027
-0.042067	-0.0800293		0.023521	0.0468276
0.0474944	-0.00026134		-0.0150466	-0.107602
-0.0622872	-0.054779		0.107839	-0.111452
0.111028	0.0169026		-0.103643	-0.0790203
0.0464897	0.0178524		0.00696301	0.058119
0.00752945	0.0376606		-0.0777292	-0.0463574
0.0184719	-0.0239936		-0.0998075	-0.085875
0.014864	0.0824557		-0.169656	0.030041
-0.0528067	0.0294276		-0.13846	0.0696983
0.0709504	0.0841335		0.0396693	0.081965
-0.0322593	0.0848064		-0.0135491	-0.129769
0.065546	-0.0241103		-0.0310953	0.0251286
-0.0674922	0.0649746		0.0391253	-0.163141
0.0584577	-0.133466		0.0642698	0.0203486
0.0765089	0.0907034		0.089147	0.00444045
0.0386782	-0.0912101		0.216317	-0.16616
0.0393571	0.159538		-0.0235021	-0.132168
0.13895	-0.0204094		-0.0519539	-0.0752728
0.0517636	-0.0992112		-0.16019	-0.0115969
-0.0626066	0.0806878		-0.0226384	-0.081896
0.0646592	-0.0447677		-0.0689368	-0.0152567
-0.00209446	-0.0237064		-0.0769946	-0.0529207
-0.0255998	-0.12857		-0.111723	-0.0266595
0.0725723	-0.0697767		0.00230924	-0.0553161
0.0142574	-0.0591669		0.0631586	0.044051
0.0148096	-0.0589349		-0.174308	-0.131802
-0.139011	-0.0658121		-0.033943	-0.17204
0.0908101	0.133493		-0.124583	-0.053142
-0.119527	0.113228		0.0108366	-0.0993197
0.0784214	-0.010387		0.0370025	0.0298808
-0.024725	0.0891371		0.110382	-0.0412509
0.103048	0.0707795		-0.0807037	-0.0247882
0.0316723	-0.0812237		0.137157	-0.0601904
-0.0426022	0.0753018		-0.13894	-0.0836909
-0.0844318	0.135194		-0.0631473	-0.0861066
0.0608226	-0.0538605		-0.129723	-0.120383
-0.0130683	0.0280061		0.10233	0.0108437
-0.0333686	-0.034932		-0.0582918	-0.0536927
-0.0782833	0.0415397		0.0148584	-0.00525691
-0.121874	-0.067153		-0.0201718	-0.102021
-0.0286176	0.154517		0.000969204	-0.157814
0.0203561	-0.176864		0.130227	-0.146471
0.0104762	0.0784899		0.08406	0.0875457
0.119066	0.0379954		0.0333469	0.00647972
0.00546455	0.098861		0.00649872	0.038981
-0.0130685	0.0360439		-0.159731	0.0202209
0.0331646	-0.172293		-0.178757	-0.0620886
0.0505095	-0.0488057		0.030165	-0.0290037
-0.00492998	0.129038		0.0655996	-0.116379
0.117035	-0.0235137		-0.178311	-0.0545617
0.0138048	0.0694771		-0.130436	-0.153947
-0.0157031	0.0581141		-0.0142034	-0.0663128
0.0334215	-0.0325084		-0.102931	-0.105024
-0.0965801	0.0237655		0.118882	-0.0479769
0.00620588	-0.103121		0.0431577	0.0734611
0.0409488	0.0937255		-0.144208	-0.140868
-0.0541224	-0.0318807		0.0428742	0.0296692
0.0933473	0.0483903		0.107411	0.00715692
0.0567878	0.0391173		-0.0506007	-0.0605746
-0.0318688	-0.0934141		-0.0511645	0.0693092
0.0147662	-0.043138		-0.061451	-0.00463884
-0.0812976	0.156974		-0.0136415	-0.127828
-0.0139305	0.00377816		0.0113928	0.0248254
-0.0729896	0.0933285		0.119117	-0.0981376
0.0165794	0.0125441		-0.0516474	-0.0799647
0.0991696	-0.0250973		-0.0358122	-0.0207676
0.0183916	-0.0494364		0.0196738	-0.0806623
0.108553	0.056465		0.0872116	-0.112933
-0.0417296	-0.097236		-0.10889	0.0210153
0.0233573	0.116757		-0.146035	0.0111934
0.0127606	-0.0630862		-0.0874821	0.0744242
-0.135837	-0.0332906		-0.0648667	0.0277363
0.097637	-0.0333832		-0.160563	-0.0703472
0.0491169	0.0135643		0.0771562	0.00280078
0.0875112	-0.131909		-0.152449	-0.0388884
-0.109583	-0.105917		-0.129033	-0.0812602
0.0041712	-0.0314191		0.079188	-0.0195524
-0.0458198	0.0606761		-0.133141	-0.0479101
-0.146964	0.0653668		-0.0690404	0.0895369
0.0209862	0.0598504		-0.0773882	-0.0342643
0.07044	0.0741651		-0.105882	-0.0773533
-0.0405694	0.0278363		-0.0778416	-0.0664726
0.0460771	-0.0762056		-0.0573856	0.00414358
0.186071	0.128556		-0.221593	-0.132262
-0.0232641	0.0671718		-0.182512	-0.13506
-0.0427376	0.0158965		-0.0446437	0.0525683
-0.21321	-0.0857095		-0.0986083	0.0979013
0.0759423	-0.0440056		-0.0220542	0.0449039
0.025747	0.194087		-0.0391454	-0.0799747
0.00314327	0.0615151		-0.0267101	-0.177635
0.0303184	0.0483824		-0.0819089	0.0416685
-0.0170538	-0.0632213		-0.0117516	-0.148922
-0.042476	0.0419862		0.0951396	-0.0251521
-0.115352	-0.0136184		-0.0841051	-0.0300136
-0.0695682	0.11651		0.00972255	-0.175731
0.0191558	-0.0756081		-0.154547	-0.082876
-0.0529911	0.00125122		-0.0918034	-0.0403735
0.135384	-0.148057		-0.0293551	-0.0907301
-0.123523	-0.0165845		-0.065233	-0.0566103
0.0164743	-0.0739706		-0.108243	-0.025514
-0.0422468	0.119555		-0.198465	-0.0461309
0.148094	-0.184635		-0.0825523	0.0193805
-0.00992324	-0.0614423		0.147152	-0.0536582
-0.0562903	-0.165878		0.0306687	0.0513147
0.00881427	-0.00796245		-0.150443	-0.191983
-0.0218709	-0.154089		0.0835476	-0.101311
0.0187749	-0.121914		-0.150347	-0.0246881
0.0611959	-0.0795642		-0.0134515	0.185424
-0.0357812	-0.0345018		0.154314	-0.155924
-0.0289242	-0.0154705		-0.0922961	0.079203
0.0632899	0.00266705		-0.0100402	-0.0834129
-0.0301546	0.0487009		-0.104551	-0.030724
-0.0453427	0.0580839		0.162154	0.0366505
0.139143	-0.119141		0.0678661	-0.150148
0.165792	-0.0926585		0.0707181	0.0946595
-0.0997972	0.0486547		-0.0869153	0.0520248
-0.0312957	0.0824666		-0.0188669	-0.0942394
-0.00268559	-0.0621872		-0.0282013	-0.0720556
0.0155356	0.0742979		-0.106486	-0.0932746
0.122955	0.114386		-0.0455055	0.172381
0.00508242	0.0210908		0.0175572	-0.152179
-0.109641	-0.118283		-0.131497	-0.0636065
0.0253031	-0.080631		-0.00224213	-0.0059213
0.093968	0.126859		0.0117575	0.0209938
0.0442298	-0.0633082		0.0590364	-0.03139
-0.0171853	-0.0640993		-0.115412	-0.072955
0.0519519	0.130945		-0.0514429	0.0589752
-0.107854	-0.0836875		-0.101319	-0.134792
0.0259255	-0.0636284		-0.0698704	-0.0738204
-0.0272748	-0.18064		-0.0629835	-0.19198
-0.0458148	0.0501384		-0.0674627	0.12853
-0.0469506	0.165668		0.0571692	-0.10836
-0.0642654	-0.0243894		-0.0466132	-0.108115
-0.0663624	0.0379131		-0.0451236	0.0390652
-0.0153248	-0.0904907		-0.0858916	0.13806
0.0835425	-0.128947		-0.102894	-0.0576832
0.0209992	-0.0805274		-0.020236	-0.0314849
0.00717259	0.100797		0.041882	-0.0645382
-0.0202659	0.00201511		-0.0284328	-0.128012
0.0213474	0.0958759		-0.0518225	0.120365
-0.0187111	0.064325		-0.01093	0.0374993
0.0475083	-0.0219617		0.144859	-0.0305038
-0.0977957	-0.0566008		0.0634775	-0.0849069
0.0277527	-0.086446		-0.103636	-0.0282303
0.0895335	0.0264758		0.113825	-0.103769
0.061018	0.0888718		-0.0250287	-0.0297892
-0.0643064	0.0479402		-0.0086005	-0.0447531
-0.0566679	0.11733		0.0249371	-0.109319
-0.0477091	0.0257476		0.013943	-0.087951
-0.0175256	-0.160296		-0.0954725	0.0329958
0.00598528	-0.0752168		-0.0135331	-0.0336681
-0.181832	0.0707536		0.025485	-0.0716131
-0.0322643	0.0946872		-0.0722673	-0.00350673
-0.0262986	-0.0895924		-0.117189	0.0327348
0.0112756	0.0581764		-0.0630275	-0.0996493
-0.000986791	0.144233		-0.0530993	-0.0157238
0.0182295	0.00288945		-0.013375	-0.0142953
0.0363809	-0.004079		-0.0381051	0.00567452
-0.13378	-0.010343		-0.0530878	-0.000797368
-0.0391209	-0.116393		0.0671833	-0.0110834
-0.018035	0.142804		-0.0973103	-0.0841052
0.0529995	-0.0155894		-0.0980185	-0.189461
-0.104491	-0.123656		0.0464689	-0.0932687
-0.124526			-0.113163	0.00401349
0.0523925			-0.0236798	-0.0280218
0.10218			-0.155446	-0.157398
-0.000507484			0.0690394	-0.0310945
-0.0139261			-0.0974718	-0.0940631
-0.0783849			-0.0617906	-0.048791
0.0272741			-0.0510316	-0.0617898
0.0103446			-0.0565011	-0.106476
-0.0336671			-0.0106869	-0.0219479
0.0768356			0.0601979	-0.0989416
-0.00315596			-0.160198	-0.0778589
0.0155948			0.0576622	-0.184105
0.0053709			0.0512997	0.00747592
-0.0750641			-0.0979632	0.0184965
0.00778586			-0.0905986	-0.0288763
0.132155			0.0627542	0.0666364
0.0693545			-0.0540477	-0.175231
-0.00741253			0.0619236	0.0553638
0.000913336			-0.182037	-0.0112345
0.114749			-0.103724	0.0237518
-0.109859			-0.0980544	-0.124945
-0.0132583			0.0321994	-0.111417
0.0059782			-0.151321	-0.0802144
0.0624327			-0.0294125	-0.0287917
-0.0210361			0.024864	0.143891
-0.0523039			0.0496877	0.118075
-0.101023			-0.113789	-0.147284
0.0541591			-0.034108	-0.0194348
-0.00559043			-0.116614	0.0377519
0.0828275			-0.150057	-0.0198484
0.0767738			-0.16083	-0.162012
0.0754975			-0.121899	-0.129129
-0.049806			-0.0326244	-0.0740684
0.0644949			-0.0416206	0.0261037
0.0318835			-0.00701617	-0.0306384
0.100094			-0.183505	-0.0432354
0.0290946			-0.0657384	-0.0292416
-0.0538568			0.0217501	-0.244119
-0.0272395			0.0871291	0.0166948
-0.0928687			2.4766e-05	0.0256097
-0.0467387			0.0550775	-0.155143
-0.0189749			0.0722249	-0.0973972
-0.0265106			-0.0624744	-0.0236739
0.067537			-0.149989	-0.130424
0.0543736			-0.0649762	0.0153629
0.173856			-0.0104688	-0.0504756
0.0419592			-0.0809266	-0.161237
0.0772007			0.109386	-0.0375519
0.0419219			0.0559882	-0.0194878
-0.0105867			-0.00390581	-0.191596
0.054145			-0.151853	0.0173036
-0.0234266			-0.15909	0.0231062
0.0435879			0.0994783	-0.0524944
0.0159272			0.0503105	-0.0276094
-0.102601			0.0246524	0.0173789
-0.14121			-0.024957	0.0479007
-0.00143782			0.111388	-0.065293
-0.086336			-0.0479348	-0.164045
-0.0137442			-0.0041143	0.0791454
-0.0151162			-0.00543923	-0.051865
-0.054885			0.0292889	-0.134291
-0.0700786			-0.0821346	0.0295236
-0.0332783			0.151239	-0.0280408
0.0518309			-0.0216677	0.00607271
0.000411971			0.0902748	-0.0595451
0.0515718			0.0113072	-0.0293982
-0.0302439			-0.0953764	-0.0864336
0.0862497			0.0622758	-0.0582689
0.00850272			-0.102705	-0.000572639
0.00145834			-0.0366218	0.0259121
-0.0524083			-0.0605409	-0.0816697
0.0340466			0.00130516	-0.11144
0.0132526			0.048663	-0.111063
0.00746043			0.0310697	0.0674704
0.00132439			0.0410594	-0.103403
-0.0287036			-0.056702	0.0971613
-0.0373343			-0.122368	-0.0178682
0.00368204			-0.0359466	0.00918372
0.122659			-0.210326	-0.0882196
-0.0212911			-0.176405	-0.0271965
-0.116714			0.038961	0.0926425
-0.0182379			0.131366	0.121334
-0.0384515			-0.0355795	-0.102049
0.0522816			-0.0381196	-0.105089
0.00173469			-0.163277	-0.0121128
-0.0532953			-0.0895594	-0.180342
0.0263014			-0.120168	-0.131423
0.0230687			0.120535	-0.116788
-0.0271179			-0.0326679	-0.027416
-0.0329144			-0.0191313	-0.0558957
-0.0810697			-0.0523875	0.0631821
-0.0536007			0.0108457	-0.135201
0.0992253			-0.153133	-0.0216701
0.118184			-0.0097389	-0.0260384
-0.0980859			0.0126897	-0.0119294
0.0204739			-0.0308249	-0.0765325
0.0593265			-0.124321	0.0517987
-0.0238016			0.0374271	0.159529
0.00646486			0.169241	-0.142248
0.0179232			-0.114021	-0.0770971
-0.00107961			-0.0945306	0.0303024
-0.0190781			-0.121325	-0.131619
-0.0850197			0.0134208	0.0947504
0.0578452			-0.0172456	0.0288425
0.0758251			0.129787	0.0170753
0.00306178			-0.0676701	-0.115152
-0.0620415			0.170785	0.00985675
-0.0511499			0.100597	0.110013
-0.0526803			-0.013731	0.00559237
0.0100364			0.0182643	0.0476935
0.0337275			0.000180547	0.00575604
-0.0413931			0.141492	-0.0950085
0.0435734			-0.0531264	-0.0566471
0.137954			0.0358919	-0.0814615
0.0989008			-0.0864435	0.0278361
-0.0117984			-0.0935448	-0.0237061
0.020738			-0.070521	-0.11392
0.0859745			-0.0976641	-0.191875
-0.0103331			-0.0370063	0.00125897
0.143761			-0.0696053	-0.00857278
0.0212152			-0.126482	0.0489538
0.078317			-0.0413815	-0.102452
0.114581			0.136969	0.130551
0.0409675			-0.00234681	0.00844011
-0.0109855			-0.215904	-0.0624679
0.0359097			-0.129615	-0.0785532
0.0433939			-0.033945	-0.173709
0.0567994			-0.151324	-0.0234436
-0.022801			0.033605	0.0348424
-0.0468126			0.0148097	0.0493507
-0.103411			-0.106952	-0.0127387
0.0570387			0.0195565	-0.0815404
0.059589			0.00666388	-0.00472415
0.0340266			0.0368631	-0.0455935
0.0214888			-0.13328	-0.0614975
0.0592529			-0.0284539	0.0427802
0.0478211			-0.096707	0.0183835
-0.0759271			-0.00898624	-0.0976713
			0.0874978	-0.0158679
			0.0362093	-0.121775
			-0.0992303	-0.0202964
			0.00669789	0.0718634
			-0.199458	-0.0976896
			0.0203683	-0.0292282
			0.0882431	0.0554557
			0.00206387	0.00907391
			-0.0844464	-0.15179
			0.018752	0.0737443
			0.015552	-0.0602848
			-0.115588	-0.109506
			-0.152434	0.040787
			0.0182787	-0.120518
			-0.126673	-0.0990234
			-0.0344363	0.0343663
			-0.00102148	-0.13728
			-0.0479977	0.0982183
			-0.157977	-0.0683682
			-0.132551	-0.0415425
			-0.0473457	-0.110859
			-0.0958604	-0.097391
			0.256557	-0.0120537
			0.0645882	-0.077673
			0.0467379	0.0152318
			-0.00439254	-0.0567106
			-0.000306624	-0.043934
			-0.109814	-0.00277942
			0.0964418	-0.109954
			-0.0843509	-0.0156524
			0.106638	0.0504508
			-0.000378702	-0.0980823
			0.0756237	-0.0138428
			-0.205363	0.105438
			-0.105815	0.191238
			-0.062859	-0.0478108
			-0.149281	-0.0901664
			-0.0260588	-0.193782
			-0.111163	0.0669915
			0.0348825	-0.0193993
			0.122805	-0.0216248
			0.0287895	-0.0811796
			-0.0364259	-0.0550914
			0.0489047	-0.0561314
			-0.0670244	-0.0720609
			-0.0330706	-0.0716991
			-0.138364	-0.0514787
			0.169278	-0.115649
			-0.120181	0.01619
			0.2145	-0.0299961
			0.0297251	-0.166677
			-0.118286	-0.16494
			-0.116416	0.0587744
			-0.0942088	-0.0695442
			-0.00576544	-0.0220095
			-0.0691251	0.0356344
			-0.0205851	-0.114179
			0.0508692	0.104094
			0.0612651	-0.0738913
			-0.132949	-0.017388
			0.00946738	0.0585747
			0.0397109	-0.114113
			0.0784715	-0.159228
			0.123399	0.0699585
			-0.106607	-0.0241292
			0.0115244	0.0330209
			0.124201	0.0485014
			-0.0516147	-0.0060708
			-0.0546136	0.0709587
			-0.0884324	-0.0775083
			0.0170275	-0.161125
			-0.0667828	-0.0124707
			-0.00985931	-0.0825129
			0.171604	-0.158539
			0.116325	-0.0737216
			-0.0828453	-0.0535303
			-0.106118	-0.000436373
			-0.079783	0.0103988
			-0.0463251	-0.185522
			-0.0537084	-0.103522
			-0.0255868	-0.141583
			0.0523465	-0.0338878
			-0.0346935	-0.0633819
			-0.191712	-0.015691
			0.0129262	0.0423813
			-0.00637119	-0.0013044
			-0.0229341	-0.0198737
			-0.126341	0.0406981
			-0.0399853	-0.0512149
			-0.038298	-0.0111282
			-0.0327757	0.0386385
			0.140918	-0.130427
			-0.112197	0.121806
			0.0783582	-0.172318
			-0.0722508	-0.0646024
			-0.0131217	0.0802074
			0.10124	-0.00795212
			0.0988661	-0.136406
			0.141527	-0.205206
			-0.0825446	-0.0187908
			-0.10507	-0.0169594
			-0.0214957	-0.0891529
			-0.0703616	-0.0814472
			-0.176009	0.0159962
			0.0930868	0.0326552
			-0.116028	-0.208801
			-0.118768	0.0845296
			0.0306786	0.0820091
			-0.058303	-0.0222622
			0.0410963	-0.116384
			-0.0576782	-0.142517
			0.16888	0.0280213
			0.09423	-0.131405
			0.00818466	-0.214423
			-0.0783887	0.0174725
			-0.0480501	0.0570564
			-0.148688	-0.0710758
			-0.0414058	-0.0685379
			0.0215986	0.0460462
			-0.0605323	-0.0853637
			0.0303902	0.0179248
			-0.154864	-0.0643095
			-0.162361	0.0458837
			-0.00788336	-0.167259
			-0.14375	0.0842508
			-0.106344	0.0117196
			0.0462322	-0.031416
			-0.0643785	-0.156523
			-0.0996991	0.0514207
			-0.0600525	-0.148772
			-0.0665644	-0.0840576
			-0.0723404	-0.0194795
			-0.123458	0.0390477
			-0.0416018	-0.0131373
			-0.118298	-0.0690502
			-0.064087	0.0499664
			-0.0364409	-0.170462
			-0.0774988	-0.126269
			-0.05942	-0.104107
			-0.014386	-0.142325
			-0.014224	-0.0612128
			-0.0795011	-0.094245
			-0.0471434	-0.133079
			-0.103444	-0.0436788
			-0.054562	-0.103386
			-0.00472355	-0.100058
			-0.0114502	-0.101227
			0.111173	0.0127973
			-0.0411854	-0.0481296
			-0.0523452	0.0980285
			-0.0485445	0.0162784
			0.00881094	-0.00276504
			-0.0958175	0.0690907
			0.111652	-0.118307
			-0.152531	0.134674
			-0.0735612	0.0703394
			-0.0716744	0.00896428
			-0.0523681	-0.00139464
			-0.0759985	-0.114054
			-0.0539588	0.0886998
			-0.0501257	0.0120311
			-0.183638	0.0726663
			0.017723	-0.0950099
			-0.0200223	0.022309
			-0.0914209	-0.105347
			0.00108868	0.0635654
			-0.13062	-0.167981
			0.195801	0.00424483
			0.0989821	-0.155001
			-0.114022	-0.122757
			-0.0339539	-0.123399
			0.0304212	0.0702139
			-0.0470698	-0.1176
			-0.091288	-0.00896234
			-0.0705709	-0.0183942
			-0.0265424	-0.0758197
			-0.066043	0.0257285
			-0.0821766	-0.056807
			0.028931	-0.149559
			0.0587364	-0.110859
			0.0323334	-0.0183906
			-0.133688	0.0166646
			-0.116774	0.198554
			-0.0875263	-0.0809117
			0.128773	-0.0735409
			-0.1116	0.00180647
			-0.0328698	0.0317263
			0.0795571	-0.0394779
			-0.0643417	-0.117495
			-0.0802754	-0.0743997
			-0.203938	0.0229893
			-0.00274538	0.0410399
			0.0956135	-0.0326403
			-0.13295	0.0461471
			-0.0228608	-0.0459829
			-0.118707	0.0336105
			-0.118005	-0.0256584
			0.112991	-0.0082597
			-0.00406618	0.0124676
			-0.0152572	-0.118046
			-0.150783	0.0229076
			0.002933	-0.0562933
			0.169159	-0.0363089
			-0.085193	-0.132958
			-0.0231992	0.142555
			0.0619259	-0.0318068
			-0.00217194	0.0752329
			0.157219	0.0282382
			-0.0765902	-0.0384719
			-0.118694	-0.188203
			-0.110696	0.0942163
			-0.110622	-0.0484777
			0.115796	-0.110114
			0.0783016	0.0631825
			-0.0466228	0.018012
			-0.178755	-0.131468
			0.0128299	-0.0688611
			-0.12813	-0.0723498
			-0.0248438	-0.139696
			-0.108752	-0.100628
			-0.145754	0.0213952
			-0.123599	0.0286993
			-0.0546475	0.0646619
			0.0669965	-0.116857
			0.0659385	-0.00829814
			-0.0536281	0.08265
			-0.14032	-0.0152474
			-0.135983	-0.0278695
			0.0787362	-0.101832
			-0.0741769	0.0302783
			-0.117716	0.093334
			-0.0249946	0.125922
			-0.12691	-0.123304
			0.00912391	0.0697495
			-0.0324142	0.0279149
			0.0972328	-0.0499111
			0.0164797	-0.0364267
			-0.0583674	-0.151621
			0.0962458	-0.0907482
			-0.0394892	-0.0928891
			-0.197181	0.125299
			-0.00498001	-0.182761
			0.000434881	0.10478
			-0.00127709	0.0446301
			-0.0765646	-0.0234461
			0.0178234	0.258075
			-0.132612	-0.0176326
			0.00334305	-0.105786
			0.137147	-0.0796055
			0.00059328	-0.0542709
			-0.110021	-0.074358
			0.13075	-0.0985801
			-0.00231142	0.0410249
			-0.0422062	-0.112761
			-0.0647164	-0.0452956
			0.0423108	-0.0690271
			-0.148402	0.0117827
			-0.12208	-0.0273494
			-0.0824784	-0.0482331
			-0.0758157	0.0550666
			0.08044	-0.0273948
			0.00495073	-0.0916883
			-0.0536447	0.0265555
			0.0117372	-0.0787514
			-0.0307716	-0.0914295
			-0.0272046	-0.0375047
			0.0268577	-0.0992513
			-0.141396	0.159414
			0.113713	-0.063754
			-0.0788272	-0.0509474
			-0.214075	-0.0932909
			-0.0174992	0.0447144
			-0.0547684	-0.0448
			-0.0905907	0.0151293
			-0.154768	-0.140617
			-0.207783	0.00453011
			-0.0525216	0.0273814
			0.0502465	-0.0778741
			-0.0297428	-0.0340754
			-0.0752869	0.0163975
			0.143899	-0.0128514
			-0.0944461	-0.091586
			-0.0874028	-0.152727
			-0.0679248	-0.135907
			0.0104573	-0.0157705
			-0.00334518	-0.0147785
			0.00121371	-0.0842118
			-0.0727694	-0.0831882
			-0.177743	-0.0157663
			-0.0957787	-0.212223
			0.00132024	0.108063
			0.0972218	0.0735838
			-0.10103	-0.0461222
			-0.0385745	0.0119845
			0.0197174	-0.0585957
			-0.20263	0.0277288
			0.0241641	-0.110604
			-0.0619683	-0.0955906
			-0.0837163	-0.0321659
			-0.0865201	0.0417974
			-0.0591494	-0.000693762
[truncated: 2,147 more rows]

## Sheet: e
	normoxia									hypoxia
	WT			Slc25a3fl/flCd4cre			Slc25a3fl/flNfatc1fl/flCd4cre			WT			Slc25a3fl/flCd4cre			Slc25a3fl/flNfatc1fl/flCd4cre
pd1	0.937282	1.01394	1.04878	4.41115	5.56446	5.49129	3.92683	4.08362	4.52265	2.57491	2.77003	2.85714	7.00697	9.45993	10.0383	8.87108	6.56446	7.29617
	normoxia									hypoxia
	WT			Slc25a3fl/flCd4cre			Slc25a3fl/flNfatc1fl/flCd4cre			WT			Slc25a3fl/flCd4cre			Slc25a3fl/flNfatc1fl/flCd4cre
Tim3	0.752351	1.279	0.968652	3.71944	4.02978	3.35266	4.43887	6.77116	4.5	3.23041	5.03135	4.35423	19.5611	24.3103	15.5172	16.7398	23.0407	13.3542

## Sheet: f
Tpex1	Tpex2	Ttrans	Tex1	Tex2
-0.403685	-1.13786	0.281202	-1.03527	-1.22593
-1.03728	-0.091854	-1.23311	-0.184215	-1.07984
-0.128729	-0.423037	0.013041	-0.927626	0.214602
-0.659651	0.430046	0.566847	-0.86061	0.236787
-0.985664	0.211428	0.740033	-1.16246	-0.101041
-1.10806	-0.123086	0.563231	0.773634	0.397509
-1.09825	-0.977156	1.18673	0.155683	0.770514
-0.32971	-0.539869	-1.13413	0.0174242	0.462984
-0.399335	-0.444781	-0.886716	-0.902511	-1.17127
0.927398	-0.153516	0.284977	-1.16819	-0.951954
-0.462564	-1.18125	-0.345608	0.282481	-1.1269
-0.32047	-1.08976	-0.199048	-1.03564	-0.352994
-0.449297	0.457081	-1.05461	-0.832692	-1.27837
0.202261	-0.33981	-1.0568	0.452684	-1.23474
-1.14581	0.769415	0.532565	-1.11239	-1.28839
-1.10512	1.10722	-1.08153	-0.93258	-1.03904
-1.06551	-1.1116	-0.0486482	-1.09107	0.40111
-1.14248	-0.319633	-1.11441	-0.0352362	-0.0800142
-0.557788	0.0019508	-1.00277	-1.14237	0.217253
-0.917806	0.885091	-1.14536	-1.06653	0.727974
-0.0663286	0.831236	-1.1267	-1.15296	0.573003
-0.993641	-1.18391	-0.125021	0.321155	-1.12886
-1.0125	0.126347	-1.09342	-1.00608	0.125223
-0.995151	0.389503	-0.0394015	0.0190079	0.408392
-0.105776	0.664079	0.0411971	0.76329	-0.0857818
-0.284895	0.187051	-1.0343	-1.13206	-1.20685
-1.0131	-1.0014	-0.994713	-0.725563	0.787445
-0.11836	1.09446	-0.923748	-1.07521	0.786364
-0.545339	-0.997479	-1.14527	-1.10055	0.151666
-1.13082	0.961738	1.10132	0.0758459	-1.06466
-1.02083	-0.326963	-0.240925	0.0774681	-0.200745
-1.10742	-0.0540082	0.0490868	-0.0298953	-1.16485
-1.13827	-1.07133	0.283983	-1.13204	0.0668949
-0.0815224	0.0990968	-0.981337	0.261693	-0.133481
-0.541142	0.622097	0.18306	-1.10809	-0.57593
-0.947846	-1.00597	-0.180005	1.24643	0.162808
-1.0725	0.0838106	-1.07154	0.0768432	0.114999
-1.18823	0.582489	-1.09997	-0.0169081	1.34406
-0.483448	0.743791	0.10037	0.0501477	-1.07425
-0.564375	-0.335343	-0.152271	-1.11791	-1.13859
0.219117	-0.538571	-1.11557	-1.04217	-1.20576
-0.999582	-1.02368	0.263676	-1.00374	-0.168693
-1.12409	0.183449	0.378099	0.237786	-0.559477
-0.21455	0.437863	-0.949628	-0.678383	-1.0654
-1.09233	-1.00492	-1.09141	-0.933145	-1.12193
-0.0738409	-1.08578	-1.15574	0.881162	0.129889
-0.863553	-0.0157315	-1.18361	-1.13589	-1.08511
-0.762273	0.338721	0.172464	-0.0659507	-0.209292
-0.96304	0.30307	-1.10487	-1.25133	-0.999112
0.142834	1.16389	-1.03948	-1.16655	-1.18868
0.34925	-0.19624	-0.396887	-0.291938	-1.10062
-0.406717	-1.06488	-0.244462	-0.156507	0.0220137
0.158488	0.500957	0.173679	-1.227	-1.01406
-0.584817	0.729938	-1.0814	-1.18398	-0.0322961
0.0860201	-0.113346	-0.108765	0.846973	-0.148658
-0.561355	-1.03873	0.282303	-1.1615	-0.992755
-1.0284	-1.03212	-1.10973	0.641586	0.0163339
-1.06155	0.309416	-1.05678	0.0405417	-0.89089
-0.274179	-1.02984	0.0292679	-0.236096	-1.07656
-1.0447	-0.376646	-0.943998	-1.01568	0.655474
-0.516934	-0.989331	-0.0979565	1.45981	-0.27355
-0.943662	0.632745	-1.12671	0.613027	-1.11366
-1.0633	-0.263747	0.00535525	-1.08709	-0.990211
0.0479938	-1.17337	-0.155055	-1.09623	0.902082
-1.15829	0.505861	0.546712	-0.15335	-0.165757
-0.172424	0.592601	-1.23299	-0.852892	-1.19183
-1.13164	0.423231	0.304964	0.388585	0.0628482
-0.284027	-0.357868	-1.16338	0.130676	0.326564
-0.325864	0.544319	-0.619636	-0.941906	0.773805
-1.05402	-0.903612	-1.15509	-1.05601	0.367364
-0.550594	-1.00698	0.63361	-1.10626	-0.543554
-0.020582	-0.249586	-1.04036	-1.15883	-0.233538
-0.954545	-1.00451	-1.08868	0.812446	0.329712
-0.558146	-0.762205	0.388329	-1.18256	0.306805
-1.04732	0.000911495	-1.13363	0.990813	-1.00743
-1.19554	-0.173457	0.0989095	0.414608	-1.28796
-0.38715	1.79626	-1.04211	-1.09156	-0.179201
-0.863189	-1.02083	-1.24563	0.626248	-0.982637
0.329573	-1.22196	0.151914	-0.0173991	-1.29711
-1.09038	0.852053	0.298882	-1.18539	1.56018
-1.09273	0.983654	-0.185122	-0.962661	-1.10779
0.302861	0.403821	1.18654	0.821879	-1.05036
0.00107016	-0.275937	-0.167398	0.00322359	-1.15081
-0.176373	-0.289469	-1.12463	-1.1241	-1.01843
-0.199085	-0.384766	-0.334412	-1.20005	-0.959085
-0.988699	0.54131	-1.08801	-1.05032	-0.111181
-1.06082	-1.14394	0.270699	-0.999726	-0.326618
-0.354789	-0.0295093	-1.03239	-0.995441	-0.0128698
-0.884574	0.132231	-0.141902	0.556382	0.13266
-1.02349	1.45852	-1.15997	0.168395	-0.426082
-1.04666	-0.101657	0.141726	-1.13185	-0.744764
-0.162778	-0.226859	-0.219005	0.117129	-1.15365
-0.945787	-1.04366	-1.07147	-0.995547	-1.14479
-1.07191	0.147639	-1.17539	-0.873101	-1.11823
-0.546194	-0.147603	-0.116771	-1.04621	-0.211897
-0.381209	-0.0651196	-0.919587	0.432993	-1.14483
-0.262281	0.714701	0.244296	-1.01303	-1.0049
0.792488	0.710418	-0.50704	-1.04043	-0.214112
0.0561769	0.106842	-0.105533	-1.21713	-1.24408
-1.14968	0.875923	-1.12004	-0.997885	-1.0679
-0.602802	0.155755	0.62972	-1.1467	-1.06823
-0.906484	0.220173	0.827505	0.00909545	-1.16824
-0.988483	-1.2008	-0.570942	0.0203655	-1.08567
-1.08306	-0.999036	0.460887	-1.08389	-0.15961
-0.935575	1.25424	-1.04872	0.350149	0.520695
-0.52529	-0.478044	0.512356	-1.10326	0.693333
-1.11094	0.32425	-0.828765	1.1127	0.23664
-0.628071	-1.08043	-0.115797	-1.07612	-0.246394
-1.04816	0.826075	-1.1056	-1.11929	0.255496
-1.0967	-0.981086	-1.04574	-1.08996	-1.23053
-0.994532	0.110753	0.671018	0.309936	0.0749686
-0.479485	-0.0462411	-1.02396	0.571013	0.0784234
-1.04676	0.214312	0.903185	-0.980519	-1.09166
-1.07409	0.123541	-0.180401	0.838656	-0.867563
-1.1065	-0.946777	-1.13938	-1.10974	-1.21834
-1.0014	-0.701965	0.0253543	0.746232	0.873927
-0.502389	-0.0554163	0.154358	-1.00684	-0.553623
-0.154496	0.13442	0.121236	-0.103579	-0.501281
-1.13305	0.0280065	-0.00112526	0.421858	-0.122172
-0.286429	-1.14467	0.47409	-1.18103	-1.00443
-1.08708	-1.21328	-1.05225	-1.02597	-1.1015
-1.07379	1.75129	-1.0108	-1.20139	-1.31747
-1.03533	0.227869	-1.10815	-1.11182	0.25864
-0.96134	0.367953	0.0337836	0.21678	-1.09563
-0.526333	-0.303475	-1.18136	-0.942193	-0.137929
-1.03223	-0.46027	0.225198	0.0367419	0.868729
-0.93918	-0.983198	-0.0360945	-1.21638	0.686389
-1.03223	0.0530843	-1.08803	-1.05793	-0.040497
-1.00842	-0.0814283	-1.05922	-1.2471	-1.03768
-1.13269	0.136494	0.674168	-1.14756	-1.0644
-0.99033	0.25545	0.141904	-0.978163	0.571096
-1.10685	0.299497	0.24314	0.674171	1.081
-0.542512	-1.1334	-1.12585	0.245032	-1.02105
-0.537823	0.1665	-1.17319	-1.15385	0.432676
-1.08447	-1.11472	1.09608	-0.984779	-1.19912
-1.05236	-0.411078	0.0032828	-1.15428	-0.154512
-0.98512	-1.09064	-1.19944	0.476603	-1.11332
-0.909928	0.812086	-1.15887	-1.13584	1.15381
-0.497568	-1.13476	-0.864256	-1.10635	-1.09879
-0.0255457	-0.0117905	-0.956374	-1.15195	-0.426523
-0.971738	1.30087	-0.223545	0.233122	-0.0923622
-0.0826719	0.171441	-0.993271	-1.13617	-1.17754
-0.647488	0.0882461	0.172537	-1.18521	-0.953753
-0.61208	0.700453	-1.03393	-1.03583	-1.17836
-1.01337	0.42944	-0.209815	0.741211	0.281582
-0.50998	-0.217053	-1.11154	-1.07742	-1.18035
0.338533	-0.49277	-1.0043	0.381403	-1.12708
-0.310498	-0.366296	-0.87346	-1.15674	-0.183208
-0.983735	-0.301078	-0.124088	-1.05312	-1.01102
-0.071238	0.181008	-1.19956	-1.0511	-1.06965
-0.177401	-0.0123322	0.758239	0.0659114	-1.1645
-1.13493	-0.0458906	-1.09588	-1.17642	-0.3181
-0.212596	-0.352737	-1.10936	0.592429	-0.183223
-0.965498	-0.081423	-0.536469	0.964674	-1.04862
-0.432618	0.639889	-1.03003	0.639975	-0.995739
-1.12435	0.239539	0.0906966	-1.041	-1.14109
-1.01295	-0.206553	-0.34418	-0.116	-1.18903
-1.12378	-0.258225	1.42074	-1.13396	-1.07222
0.396139	-0.193659	-0.845893	-0.927466	-0.260343
-0.961212	-1.07749	-0.160713	1.18687	-0.141841
0.881817	-1.10968	0.204722	-1.03792	-1.17828
-0.883597	-1.21756	-0.0137939	-0.966965	-1.08714
-1.06321	-1.05182	-0.0550968	0.400837	0.119809
-1.00993	-1.12762	0.845132	-0.122968	-0.139382
-0.951649	-1.17084	0.230805	-0.952779	-0.074995
-0.916389	-0.201319	1.19876	-1.15625	-0.271219
-0.988022	-0.464486	-1.14668	-0.761599	0.382777
0.781139	0.258078	0.587654	-0.229526	0.10251
-0.943926	-0.0112905	-0.0228022	-1.01675	-0.0606908
0.638963	-1.24502	0.982148	0.265755	0.0952502
-0.355071	0.460701	-0.152946	-1.15289	-1.09693
-1.14381	-1.15588	0.854598	-0.160017	-1.07557
-0.996774	-1.20122	-0.214279	0.140653	-0.213088
-0.46091	0.246677	0.252979	-0.942782	-1.12935
-0.828732	-0.131681	-1.26912	-1.01146	-0.110944
0.0108446	-1.08449	-1.10562	-1.20875	-1.09762
-0.589616	-1.03513	-0.986631	0.18549	-0.153171
-0.346861	-0.15185	-1.01138	-1.05774	-1.04825
-0.373011	-0.306667	0.0664809	-0.866945	0.12804
-0.495591	-1.05804	0.833052	-1.06467	0.264354
-0.904192	-1.06706	0.00173525	0.162148	-1.08992
-0.505812	1.5774	-1.23768	-1.05377	-1.22927
-0.478585	0.123877	-1.07555	-0.970981	-0.156141
-1.07065	-0.351868	-1.15011	0.727308	-0.558717
-1.06287	0.714553	0.0780631	-1.21265	-0.118462
-1.13829	0.328447	-0.114624	0.96525	-0.363157
0.161865	-0.938305	0.250577	-1.10389	-1.1604
-1.09236	0.801099	-0.065156	-1.16477	0.590823
-0.244618	0.684003	-0.112545	-1.09277	0.0130813
-0.976702	0.67736	0.58132	-1.01192	-1.07296
-1.26181	0.286167	-1.19028	-0.893318	0.238308
-0.373977	-0.997204	-1.25218	0.0328299	-1.13378
-0.322997	0.175153	-1.11205	-1.16038	0.0264477
-0.427995	0.824154	-1.11792	-0.935086	0.323321
-0.98497	0.140599	0.114923	0.802809	1.42
-0.979477	-1.1048	-1.00331	-0.983551	-1.11587
-0.128655	0.997371	-1.16915	0.827332	0.25911
-0.989664	1.35496	-1.01539	-0.0448615	-0.451783
-0.200903	0.404826	-1.12137	-0.954365	0.576524
-1.00708	-0.035219	-0.0772706	0.12263	-0.0181562
-0.416384	0.00983812	-0.295445	-0.561884	-0.310798
-0.626743	-1.09385	-0.242283	1.36251	0.75019
-1.19629	0.883862	0.0466801	-1.13	-1.18918
-0.330215	0.29308	-1.15835	0.196324	-1.12399
-1.08867	0.193056	-1.15708	-0.410553	-1.03963
-0.234816	0.169873	-0.997839	-0.930101	-1.16631
-1.13056	0.152261	-0.0709987	-1.02894	-1.11415
-0.604196	-0.0390293	-1.02456	0.0633991	-0.202119
-1.01615	0.000390212	-0.256895	0.544487	-0.207128
-1.01148	-1.06619	0.357541	-0.0348359	0.938816
-0.990163	-1.0993	-1.12612	-1.04684	-1.06363
-1.02865	-0.63192	-1.06617	0.288624	-1.20422
-0.263557	-1.0671	-1.01777	-1.11073	-1.21278
-0.986301	-1.03861	-1.1469	-1.07946	0.209563
-0.976308	-1.10758	-1.28066	0.801508	0.448467
-0.985199	0.219773	-1.24151	0.222173	0.697617
-0.867344	-1.03956	0.0254547	-1.14103	-0.27517
-1.08725	-0.177038	0.34927	0.173028	-0.550842
-0.40579	-0.588492	-0.709585	-1.11451	0.51558
-1.06443	-0.0637706	0.301728	-1.05804	-1.18253
0.307261	-1.19717	-0.217268	-1.11915	-1.11508
-0.388407	-1.09241	-1.28202	-0.987271	-1.16475
-1.03936	0.241928	-1.08561	-1.1839	-0.00936377
-0.95618	-1.10593	0.903561	0.0450517	-0.254828
0.52126	-0.208924	-0.438554	-1.19437	-0.32432
-1.02279	-0.0376311	0.158852	-1.03415	-0.115152
-1.13444	-1.07262	0.593942	-0.35039	-0.192339
-1.13841	-0.984901	-1.06608	-1.16474	0.753954
0.459577	-0.497912	-1.19697	-0.806138	-0.533953
-1.03636	1.53968	-0.543187	-0.283799	-1.1013
-1.04506	0.27297	-1.22676	-1.21356	0.378504
-0.998015	0.747283	-1.15887	0.192477	-0.999813
-1.06806	1.53503	0.736149	-1.0421	-1.25945
-1.03443	0.419222	-1.30085	-1.2082	0.107685
-1.11402	-1.05764	-0.844939	-1.12082	-1.10395
-1.00502	-1.09435	0.0983569	-1.22917	-1.09195
-1.11974	-0.0893779	-0.31289	0.115174	-1.13141
-1.13206	-0.337617	-0.643647	-1.06574	-1.06932
-0.508028	0.227785	0.431553	-1.02999	0.619722
-1.19902	0.128616	0.301028	-1.11204	-1.05197
0.566551	-0.0104418	0.964722	-0.895279	-1.18812
-1.0311	-0.988553	-0.118121	-0.957845	0.625091
-1.05528	-0.357456	-0.100682	-0.998319	-1.07183
-0.967961	-0.115132	-0.418867	0.638741	-1.17251
-1.12681	0.263147	-1.1143	-1.09695	0.179921
0.411737	-0.0852223	-0.220664	-1.08664	-1.04178
-1.11247	-1.18259	-0.0515374	0.0943146	-0.977948
-0.977805	0.811819	0.35458	-1.11305	-0.28797
-1.03544	-0.362332	-1.20386	0.636537	-1.27871
-0.169792	-0.914212	-0.204407	0.802803	-0.238328
-0.184986	0.23383	0.164538	-1.2086	-1.15447
-0.187738	0.155454	0.336104	-0.948123	0.24869
-1.12387	-0.061071	-1.15962	-1.11113	-0.224439
-1.09871	0.518099	-0.0929874	0.640968	0.527401
-1.00897	-0.150833	-0.080621	-1.01289	-1.16505
-0.504365	-1.0812	-0.0608467	-0.778153	-1.157
-0.444935	0.152555	-0.973799	0.341687	-1.25034
-0.463388	0.547619	-1.02687	0.0207566	-0.929054
-1.02448	0.266664	0.652631	-0.636492	0.661043
-0.566035	-1.04833	0.132408	-1.05549	-0.154398
-0.295781	0.371587	0.253347	-1.05001	-0.206783
-1.0647	-1.06507	-1.08354	-0.802218	-0.767568
-1.15082	-0.959958	1.42844	-0.690279	0.389082
-1.15359	0.538951	-0.837891	-1.2735	1.29302
-0.347173	-0.166725	-1.08951	-1.09799	0.337399
-0.975633	-0.0825212	-1.10555	-0.120119	0.603476
-0.646967	-0.233909	-1.00303	-1.09079	-1.21282
-1.01804	-0.460698	-0.946447	-0.125374	-1.08079
-1.05754	-0.61863	-0.902148	-1.05533	-1.22922
-0.939492	0.779265	-1.10531	-1.12827	0.33466
0.0894156	-0.329967	-0.214619	-0.122108	-0.230689
-0.349593	-0.276612	1.00719	0.171264	-1.22063
-0.417861	-0.143945	0.561528	-1.09803	-1.07306
0.185902	0.541206	0.185263	-1.07875	-1.04227
0.0161485	-1.16548	-1.16127	-0.882728	1.01245
-0.0698603	0.284515	1.1018	0.188015	-1.08635
-1.04482	-1.18982	0.397329	-1.07654	-0.0614903
-0.87737	-1.08684	-1.21499	0.770178	0.119533
0.146763	0.316737	-1.11726	-0.0268228	-1.09346
-1.13144	-1.0578	0.294713	1.04426	-1.12063
-1.14424	0.0969757	0.0251993	0.866041	0.340688
-0.87728	-1.08496	-0.0210056	0.0484543	0.0194697
-0.493408	0.0520457	-1.15176	-1.09664	-1.08454
-1.05302	-0.350422	0.191396	-1.02965	0.398648
-0.383527	0.694547	-0.0104769	-0.178298	-0.0286082
-0.628425	-1.04971	0.760238	-1.08167	-0.038064
-0.587941	-0.906211	0.0752323	-1.18925	-1.24331
-1.12513	-1.04064	-1.08299	-1.10956	0.0564846
-1.03722	-0.042702	0.682041	0.653238	-1.23992
-0.856323	-1.01151	0.0884481	-1.03801	-1.19847
0.899506	1.03231	0.329987	-1.0862	-0.234704
-0.372016	0.0667919	-0.13776	0.396381	-0.503686
-1.0797	-0.142946	-1.20838	0.235754	-1.03374
-0.643396	0.248671	-0.116849	-1.14798	-1.19972
-0.528566	-0.846256	0.165514	1.37909	-0.334641
-0.130699	-0.190995	-0.317926	-1.09112	-1.21625
-1.10786	0.73305	-0.868558	-1.19651	-1.25926
-0.527931	0.0773732	-0.935446	-1.02077	-1.1767
-1.05462	0.305607	-1.13806	-1.07288	-1.1423
-0.993818	-0.384872	0.47916	-0.889115	-1.06234
-0.943806	-0.267458	-0.294739	-1.04103	0.0299008
-0.968127	0.71547	0.163987	-1.21818	-1.21106
-0.929414	-0.2448	-0.219784	-1.03162	0.0849437
-0.33608	-0.111161	0.077807	0.216475	-0.9603
-1.0408	-1.01522	-1.02741	-1.04275	-1.15107
-1.12515	-1.01769	0.0458918	-0.949627	-0.597913
0.348058	-1.16886	0.479883	0.933393	-1.11091
-1.16476	-1.06652	-0.341135	-1.07898	1.02826
-1.01738	-0.00768267	1.01555	1.12471	0.148032
0.102999	0.579817	0.545811	0.448479	0.549248
0.410047	0.311329	-1.07993	-1.09264	-0.887585
-0.913671	0.404981	-1.07517	-1.22924	-0.15575
-1.08421	-0.454161	0.108262	-0.396447	-0.534075
0.00609764	-0.00998609	-0.0344572	0.282707	-1.13658
0.134869	-0.0989536	-1.01246	-0.988415	0.683202
-0.988988	1.60794	0.915882	-0.991521	-1.0666
0.254469	0.583587	-0.367308	0.345281	0.509804
-1.08035	0.330825	-1.15122	-0.0495329	-1.0468
-0.0818426	-0.876588	-1.05609	-0.171498	-0.382492
-0.553421	0.657468	0.849916	-1.00805	0.120012
-1.14439	-1.04927	0.150286	0.028702	-0.10493
-1.02413	-1.01813	-0.0121108	0.0740089	0.410032
-1.13659	0.23771	-1.00516	0.120617	-1.25492
-1.05015	-0.453435	-1.06532	-1.1399	-1.23911
0.52732	-1.15786	0.0983846	-1.21584	-1.00207
-0.320747	0.562569	0.60158	-1.02189	0.037576
1.48774	0.74158	-0.0326287	-1.10154	0.616861
-0.0645402	0.464099	0.896012	-1.17009	-1.16278
-0.439674	-1.04216	0.229284	-0.897339	-0.543058
-1.06234	0.12478	0.147252	-1.20508	-1.12271
-0.268628	-0.158932	0.778578	0.116026	0.624738
-1.12711	-0.345349	-1.09063	-1.09759	-0.0581773
-0.877425	-0.0736139	-1.01205	-1.0468	-1.30606
-1.03308	-1.07706	-0.102961	-0.92841	-1.0363
0.211019	-0.970899	-0.115594	-0.943571	-1.05827
0.353113	-1.11243	-0.361863	1.49453	-1.01707
-0.976933	-0.386378	-0.184464	0.348389	-1.26996
-0.971621	0.281423	-1.16035	-1.02878	0.261761
-1.00108	0.0498914	-1.06296	1.38435	0.0523666
-0.43924	0.723334	1.10167	-1.29662	-1.11294
-0.312202	-0.165885	1.41024	-1.19586	0.207577
-1.01086	1.0912	-0.614095	-1.17598	-1.10165
-0.139799	0.921451	-1.09214	-1.08183	-0.252265
-1.03229	-1.08557	0.0167106	-0.512174	-1.04193
-0.924169	-1.04304	-1.16196	0.252063	1.01534
-0.0898958	0.492899	-1.02707	0.408206	-0.467379
-0.410647	-0.0963773	-0.0887658	-0.0131448	-1.12668
-0.08019	-0.565845	-1.11977	-1.21582	0.557937
-1.08694	-0.330668	-1.18158	-1.18928	-1.00764
-1.06111	0.586873	-0.054951	-0.203985	-1.00759
-0.982281	-0.648907	-1.11398	0.360017	-1.1462
-0.0584615	1.17597	-1.09933	-1.01516	-0.247024
-0.0862987	-0.38798	-1.1173	-1.09589	-1.05998
-0.290377	0.213378	0.0854399	0.0812726	-1.24962
-0.662848	-1.11701	-0.0530537	-1.15236	1.12794
-1.03342	0.114285	-1.16108	0.733411	-0.393643
-0.396689	-1.06862	-1.06278	1.72235	-0.192767
-0.18353	-0.078021	-1.10319	-0.953495	-1.16617
-1.12178	1.39513	-0.137387	0.0544625	-1.28602
0.194573	0.486123	0.545406	-0.176033	-1.15208
-0.380894	-0.996659	0.0010104	-1.22946	-1.16509
-1.04414	-0.949293	0.556151	0.187481	-1.19584
-1.07495	-0.0250473	-0.933161	-0.0157965	-0.228378
-0.674987	-0.240662	-1.16232	0.886328	-0.132784
-1.00931	0.436516	0.228477	-0.633146	0.0584765
-0.204343	0.0730592	0.980786	-0.461151	0.0368564
-1.17203	0.447783	-1.11374	0.779743	-1.26621
-0.500439	0.524687	0.0989782	-1.05213	-0.216691
-0.416886	-1.1134	-0.926059	0.824611	-1.12952
-0.433872	0.116964	0.534728	-1.00409	1.20516
-1.03755	-0.147842	0.154233	-0.375235	-0.0275083
-0.124528	-0.372284	-0.217413	-0.860418	-0.0568731
-0.654908	-1.06704	0.629037	-1.17403	0.051606
-0.93798	-1.08697	-1.12248	-0.966569	-1.13372
-0.972561	0.0772852	-1.07133	-0.951523	-1.00579
-0.856937	0.437059	-0.105396	-1.0234	0.372027
-0.962402	-1.13488	-1.07929	-1.15755	-0.386976
-1.10262	-1.10967	1.07139	-0.40387	-1.00579
-0.526844	0.130418	-0.191946	-1.00429	-0.201645
-1.03712	0.987956	-1.10614	-1.02009	-1.14962
-0.857648	0.436673	0.327179	0.364689	-1.13354
0.0225975	-0.399231	0.729311	-0.412264	-1.22
-0.879563	0.318022	-1.09203	-1.03031	-1.20636
-1.00293	-0.231191	1.13347	-1.03551	-0.0551002
-0.922523	1.16067	-1.04896	-0.961492	-1.2066
-0.223346	-1.11909	-1.00001	-0.200297	0.527464
-0.966224	0.75237	-0.974931	-1.07074	-1.08784
-0.991889	-1.06787	0.465673	-1.18565	-1.17925
-0.55248	0.131104	0.963973	-0.967666	0.297812
-0.967476	-0.999085	-1.31311	-1.11952	-1.03528
-0.895618	-1.01744	-0.113423	-0.947656	0.118424
-0.38663	-1.09247	-0.392287	-1.15302	-0.521272
-0.282702	-1.10472	-0.901773	-1.11721	-1.11082
-0.098823	-1.06254	0.0017109	-0.16822	-0.0967698
-0.240877	-0.0886998	-1.05317	-0.929652	-1.11733
-0.224463	0.432901	0.264257	0.495944	0.444737
-1.05941	1.61949	-1.10055	-0.49972	-0.0246962
-0.415657	0.502699	-1.11818	-1.12794	0.767096
-1.04594	1.23604	-0.345988	-0.911975	-1.04658
-0.942599	0.142616	-0.0039148	1.12125	0.467114
-0.0645566	-0.330469	-1.09352	-0.221458	-0.407638
-0.600534	-1.12054	-1.19645	-0.975894	-1.10174
-1.04376	-0.206931	-1.11464	0.719372	-1.23063
0.110042	0.060126	-0.883328	-1.20453	-1.17313
-1.07425	0.0651446	0.72656	-1.18455	-1.22905
-0.41822	-1.04124	-1.26716	1.02392	-1.12892
-1.07003	-1.05568	1.36518	-1.13833	-0.542101
-0.922147	-1.10166	0.962828	0.0339806	-1.13209
-1.06494	0.0185912	0.0776422	-1.01119	0.659368
-0.431529	-0.153363	0.494626	-1.20529	-1.16526
-0.894771	-0.346286	0.800122	-0.202618	-1.23416
-0.943508	0.647342	-0.484109	0.0728444	-1.10401
-1.0242	-0.28828	-0.955802	-0.896474	-0.601712
-1.04352	-1.1451	-1.18565	-0.0152956	-1.2166
0.155337	0.38541	-1.21082	0.20865	-1.16768
-1.07011	-1.0681	0.251644	-1.14041	0.717967
-1.10849	-1.01871	-1.23435	-1.14676	0.0298902
-1.09602	0.196966	-1.28151	-1.1508	-1.03855
-1.12041	1.80268	0.206523	-1.08512	0.153868
0.323395	1.17359	-1.0513	-1.01308	-0.178393
-0.383836	-0.469721	-1.0612	-0.0378256	0.0555894
-0.876141	0.688565	-1.12005	-1.12901	0.880085
0.0158154	-0.296081	-1.26146	-1.01805	-0.205772
-1.03819	-1.09666	-0.0710949	0.158458	-1.22868
-0.424092	-1.17868	0.203092	-1.15807	-1.14202
-1.05549	-1.14635	0.365586	-1.06099	-1.05456
-0.0952517	0.589096	0.0752644	-0.996236	0.109918
0.161902	0.416915	-0.960825	-0.968642	-1.22669
-0.453672	0.437349	-1.13243	0.0566957	-0.998177
-0.621008	-1.02923	0.762899	-0.0701583	-1.17138
-0.461094	-1.13257	0.0348414	0.191619	-1.0441
-0.95145	-0.147777	0.226119	-0.799056	0.0893423
-0.328773	-0.710304	-0.937937	0.108632	-1.10544
-1.05944	-0.147391	-1.07056	-0.985137	-1.1414
-1.05012	0.284299	-0.114102	-0.133103	-0.249112
-1.0242	0.033223	-1.19196	0.368795	-1.18024
-1.06746	0.445505	-1.11961	-1.08691	0.0221894
0.291007	-0.0333295	-1.02899	-1.11498	-1.12021
-1.02311	0.445299	-0.898229	0.456993	-0.838896
-0.128192	0.627592	0.924767	-1.09158	-1.05831
-1.04281	0.411957	-1.14319	-1.2041	-0.149808
-1.08302	-0.48616	-0.10633	-1.04642	0.282821
-0.0163597	0.447715	-1.11332	0.751369	0.0711751
-1.22378	-1.02359	0.117774	0.199315	-1.14749
-0.472044	-0.138024	-0.150584	1.0844	-1.2485
-1.00368	-0.00974676	-1.12499	-1.13319	-0.388905
0.287516	-1.0834	-0.137376	-1.05614	-0.313073
-1.03162	0.236853	-1.00145	-0.970041	-1.1271
-1.01779	-0.467002	-0.406973	0.179046	-1.26168
0.0413581	-0.529194	-1.21863	-0.52657	-1.18811
-0.594359	-0.445876	0.226764	-1.0633	0.241939
-0.4566	0.211727	-1.09296	-0.0281775	0.142098
-1.08639	-1.0837	-1.01281	0.88506	-0.526764
-1.03125	0.157565	-0.161051	0.0608977	-1.17662
-0.536179	-0.5608	-1.04108	-1.19116	-0.135461
-0.379395	-0.375955	0.658624	0.114484	-1.08112
-0.999167	-1.04259	-1.20571	-1.02665	-0.972487
-0.516309	0.91774	-0.0858168	-1.08068	-1.16552
-1.00665	0.0981675	-1.08719	-1.09292	-1.14976
0.125689	-0.195644	0.559189	-0.112156	-0.111131
-0.216941	0.233342	0.0953703	-1.03862	-1.28
-0.493077	0.528072	-1.12696	-1.18814	-1.23334
-1.08525	-1.15865	-0.22407	0.886214	-1.11483
-1.04419	-0.914473	-0.0936742	-0.274436	0.634486
-0.593102	-1.02418	-1.10073	-0.779726	-1.13341
-1.0521	0.533994	-1.08467	-1.1105	-1.12079
-1.01158	-1.02252	1.87024	-0.972352	1.02661
-0.55915	0.173028	0.356659	-1.03713	-0.10181
-0.74766	0.693597	0.565201	-1.10071	-1.19705
-0.592577	-0.376552	-1.14253	-1.02477	-1.12236
0.284061	0.523346	0.0650364	-0.973784	0.290207
-0.972128	0.0629145	-1.10601	-1.00302	-1.23544
-0.251629	0.253566	-0.304305	-0.825623	-1.11743
-1.08541	2.1366	-0.566235	0.241678	-1.11557
-0.961507	-0.000322401	-0.217114	-0.142007	-1.17514
-0.997375	0.0369832	-0.940235	-0.917443	-1.153
-1.03216	-0.37507	-1.05121	0.163575	-0.345546
-1.05853	0.587775	0.594138	-1.16244	-0.999634
-0.979141	-1.16939	0.0570783	0.415442	-1.00882
-1.14736	-0.234108	-1.2107	-1.15574	-0.32779
-1.01572	1.25587	-1.12248	-0.982864	0.259942
-1.09516	-0.00367931	-0.737916	-1.11421	0.0545237
-0.603944	0.653752	-1.16207	-0.921406	-0.079559
-1.00652	0.376831	0.384192	-0.658592	-0.467029
-0.437591	0.523849	-1.00968	-0.961206	-1.22249
-0.106617	-0.535639	0.0329326	-0.229838	-0.712202
-0.129502	-0.344231	1.29852	-1.05842	0.333226
-1.06338	-1.02072	0.391459	-1.20789	0.71321
-0.601456	1.54567	0.138773	-1.22034	-0.341785
-1.05482	1.26229	0.24231	0.432429	-1.13557
0.0533642	-0.0322142	-1.18367	0.390838	-1.24851
-1.23429	-1.25172	-1.12157	-1.15028	-1.11163
-0.303985	-0.132401	-0.18023	0.127481	-1.11168
0.420261	0.472254	-0.234743	0.619314	-1.20057
-0.61786	0.38708	-0.156339	-1.09686	0.216504
-1.02309	-0.143546	1.02909	0.434437	0.624893
-1.04037	-1.20749	-1.20594	-1.08802	0.321276
-1.01687	0.524486	-0.0739555	-0.93005	-1.14622
0.22045	-0.254054	-0.134967	0.583921	-0.0160163
-1.04124	0.246044	0.137931	-0.980983	-1.0912
-0.957419	-0.985871	-1.04271	-1.20732	0.000860724
-1.02118	0.0642751	-1.16047	0.190932	-0.46262
-0.94441	-0.917828	-0.154635	0.339021	0.509109
-0.939374	0.0229078	0.551823	-0.342164	-0.34982
0.831815	-0.102835	0.676185	0.493285	-0.889669
-0.612391	-1.0135	-0.286461	0.48055	-0.192314
-1.16361	-0.955976	-1.0627	-1.1195	-0.190253
-1.1025	0.454952	-1.2259	0.211627	-1.15436
-0.566602	-0.16725	-0.980796	0.560358	-0.178083
-1.09826	0.5633	-0.14396	-1.13983	-1.06398
-1.1032	0.115175	0.274351	0.181111	0.0247311
-0.212956	0.66482	-0.557565	-1.12101	-1.10291
-1.08038	-1.11232	-1.05809	0.196149	0.452274
0.167067	0.206562	-0.956057	-0.899491	1.38355
-0.185461	-0.0199283	-0.588508	-1.11675	-0.263273
-0.495326	0.590379	-1.08394	0.169972	-0.328427
-1.07826	0.465885	-0.341669	0.13843	1.13783
-1.05035	-0.978736	-1.10435	0.201953	-1.05062
-1.07267	-0.523942	-0.0808656	0.0453142	-0.112865
0.241075	-1.02382	-0.310533	-1.14823	0.201129
-0.373145	-1.07805	-0.351701	-0.209857	0.091714
0.417661	-1.27479	-1.07429	-1.01944	-0.111524
-1.03044	1.00111	-1.15111	-0.891411	0.460954
-0.422952	0.375861	-1.13721	0.211575	0.333713
-0.444553	-1.04354	-0.974323	-1.08936	-0.152265
-0.258184	1.02714	0.342717	0.0708806	-0.0831071
0.155834	0.47754	0.84992	0.742752	-0.247796
-0.55237	0.0605168	-1.21801	-0.0889141	-1.02292
-0.959431	0.0261539	0.906929	-1.27221	-0.968873
-1.07238	0.506914	0.183656	0.174709	-1.00539
-0.902322	-0.634187	0.616703	0.408871	-0.251491
-0.158655	-0.624969	-1.17921	-0.933065	-1.12463
-1.11416	-1.01321	-0.852413	-0.087921	-1.2241
0.171013	0.0867199	-1.21249	0.210945	-1.09977
-0.400426	-1.15921	-0.38905	0.260411	0.30394
-1.04823	0.818404	-0.540713	-0.159058	-1.01041
-0.285557	0.958777	-0.216739	0.657678	-1.02529
-1.06939	0.0625426	-1.08469	-0.936351	0.188662
0.243323	0.232837	0.575415	-1.09217	0.936124
-1.08139	-1.05595	0.393811	0.0358599	0.227526
-1.14504	-0.33078	-0.126385	0.186967	-1.23187
-1.11938	0.254743	0.548168	0.295399	0.280618
-0.414345	-0.00683205	-1.02062	0.70388	-0.0938347
-0.00346707	-1.04864	-1.1594	0.404725	1.2138
-0.424243	0.846094	-1.18948	-0.957627	0.684742
-0.155794	0.201097	-0.195761	-0.927779	0.45574
-0.924399	-0.193089	0.52641	-0.908661	-0.980828
-1.04868	-0.949072	-0.225062	-0.925425	-1.21576
-1.00312	0.609479	-1.10988	-1.05553	-1.16372
-1.15373	-0.998364	-1.02535	-0.154144	-1.06613
-0.536112	0.757257	-1.1014	-1.22246	-1.06016
-1.02388	-0.0524967	-1.1279	-0.169166	-0.276508
-1.12068	-1.23157	-1.10697	0.0403022	-1.18749
-0.38948	0.389365	-0.233055	1.38126	0.361758
-1.17315	-0.104934	0.543417	1.44006	0.520796
0.031539	0.391071	-1.0633	-1.01651	-1.04669
-0.244186	-1.05941	-0.112948	-0.9246	-0.953863
0.886523	0.0303059	0.615911	-1.11447	-0.984982
-1.04815	-1.02358	-0.343872	-1.03259	0.564485
-0.407171	-1.18992	-1.19322	-0.0124847	0.0923857
0.155986	0.0196971	-0.122599	-0.90711	0.228344
-0.216045	-1.18588	-1.04404	-1.08879	-1.19688
-1.09223	-0.0150863	0.210494	-0.254412	-0.169281
-1.08225	0.134098	-0.446307	-1.01092	-1.16924
-0.430126	-0.120126	-1.112	-1.1235	-1.18843
-1.03155	-1.12221	-0.0924168	-0.655431	-1.13293
-1.1003	1.94005	0.540159	-0.0612327	0.781306
-0.762564	0.147456	-0.675779	0.67841	-1.17114
-0.948005	-0.372485	-1.12117	-1.0683	-0.0407404
0.368405	-0.986883	0.256894	-1.07144	-0.160733
0.104126	-1.06674	-1.06511	-0.0388656	-1.08661
-0.275088	0.994108	-1.15208	-1.22325	-1.2656
-1.06591	-0.0709078	-1.11776	-1.03529	-0.118266
-0.972029	-1.11979	0.907702	-0.164573	-1.20769
-1.10949	-1.08631	-1.13077	-1.13146	1.05775
-0.96116	-0.19742	-0.377434	0.236986	-1.19136
-1.12375	-0.21677	0.330837	-1.05548	0.0874064
-0.279923	-1.01321	0.462544	-0.938077	0.200516
-0.0997642	-0.206883	-1.10716	0.418408	-0.515502
-1.06937	-0.146665	0.11106	-1.06902	1.45103
-0.345727	-1.02262	0.917454	-0.996846	-0.19342
-0.639457	0.408862	-1.14869	-1.1104	-0.0983793
0.0982727	-1.09891	-1.08027	-1.14495	0.0138641
-0.152	-0.85038	-1.11127	-1.1206	-1.20677
-1.04185	0.820227	-1.15651	0.0365239	0.406134
-0.636024	0.209522	-1.00818	-0.0589231	-1.19837
-0.996689	-1.19141	-1.069	-0.18702	0.0367463
-0.999454	-0.977174	-1.01687	0.637634	-0.211075
-0.517754	-1.0281	-1.08769	-0.934203	-1.10004
-1.08797	-1.17633	-0.208103	0.705539	0.251981
-0.967284	-1.03784	-1.2873	0.0532943	-1.04438
-0.998922	0.643278	-1.08032	-1.064	-1.09118
-0.0275208	-0.913126		-0.186948	-1.13229
-1.00646	1.17686		-1.06541	-1.30467
0.40453	-1.06178		-1.08294	0.57367
-0.961423	-0.999642		-0.131851	-1.13242
0.256141	-0.0688724		-1.11427	-1.075
0.0163138	-0.213119		-1.23176	-1.07944
-0.154953	0.131839		0.552985	-0.0681344
-0.564316	-0.299665		-0.957307	0.317829
-1.11338	0.313918		-1.05097	-1.22999
-0.350788	-0.975974		-0.649726	0.93971
-0.284049	1.67007		-1.12735	-1.23333
-0.624726	-0.203008		-1.16245	-1.05882
-0.661257	-1.13296		-1.13419	0.521706
-1.05041	0.177253		0.559504	-1.07506
-1.02674	0.570007		0.0524558	-0.3839
-0.913192	0.388825		-1.11059	0.860008
-0.536787	-0.149621		-1.16121	0.11858
-1.08073	-0.942202		-1.06816	0.873639
-0.951161	-0.0589298		-0.945958	-0.0842882
-0.17428	-0.902697		0.117643	0.00880441
-0.60738	0.528548		0.0764708	-1.2316
-0.997523	1.41741		0.168956	-0.010759
-1.03138	0.425414		0.681443	-1.17696
-0.949301	0.531209		-1.17939	-1.05003
-0.268207	-1.17432		-1.29944	-1.22604
-1.06712	0.222415		-1.18704	-1.10302
-1.09716	1.04277		-1.09616	-1.14438
-1.01119	-1.09621		1.03901	0.314391
-0.99791	-1.06353		-1.08873	-0.990222
-1.13465	0.257914		-1.18612	0.206269
-0.956076	-0.138455		0.0569865	0.467199
-0.945636	-0.0819589		-0.991347	0.647313
-1.11426	0.147592		-1.08894	0.544259
-1.09763	0.0254882		-1.23604	1.16793
-0.898161	0.611951		-0.892622	-0.997758
-1.08377	2.02404		-1.09498	0.713357
-0.337071	-1.01421		0.733324	0.265295
-0.0167894	-0.599231		-1.07445	-1.15095
-0.361282	-1.02265		0.240451	0.327769
-1.05875	-0.824042		-0.599012	-0.311373
-1.04602	-1.077		-0.908931	0.229996
-1.07956	0.73297		-0.960628	0.400054
-1.16866	-0.143545		-0.0919801	-1.30622
-1.01531	-0.226588		-0.607534	-1.11844
-0.500444	0.318694		-1.16992	-1.10719
-0.206853	-0.971878		-1.01674	-0.334385
-1.07208	0.234179		-1.13882	0.0694703
-1.03294	-0.438648		0.541469	-1.11794
-0.964781	0.913969		-1.08847	-0.204645
-1.14488	-0.262259		1.22971	0.274731
-0.465801	-0.197827		-1.16301	-0.915011
-1.12822	0.119909		-1.12077	-0.362448
0.207791	0.3787		0.487264	-1.10035
-0.230298	0.812074		-1.03366	-1.12601
-1.20957	0.391716		-1.05902	-0.971888
-0.294008	0.0635948		-1.05448	-0.535402
-1.0318	0.120445		-1.13649	0.512619
-1.13022	-0.263569		0.0419058	-1.21074
-1.06863	-0.955237		-1.08219	-1.11838
-1.06315	0.666948		0.197343	-1.10487
-0.13727	0.399984		-0.933373	-0.147063
-0.331835	-0.4746		-0.149837	-0.446834
0.0810255	-1.09533		-1.03696	-0.300619
-0.320158	0.997841		-0.93068	-0.334417
-0.237169	-0.749935		-0.999917	-0.0183448
0.259563	0.306634		0.84482	-1.12781
-0.129384	0.361186		0.892007	-1.072
-0.280122	-0.961123		-1.12815	0.309287
-0.995696	0.332704		-1.1044	-1.339
-1.03083	-0.346047		0.694562	-1.12002
-0.473387	-1.11118		-1.14239	-0.0230748
-1.14225	0.509064		-1.21454	-1.13471
-1.07431	0.424956		-1.00562	-1.0965
-0.907224	1.16192		-1.0711	-0.177593
-0.89219	-1.21358		0.794257	0.3127
-1.06667	-1.1398		-0.522619	-1.23019
-0.914905	-0.409706		-1.08866	0.435843
-0.359459	0.081684		-0.951846	-1.13747
-0.957562	0.401015		-1.18078	-1.24942
-0.989795	0.321685		-1.02324	-1.09368
-1.00447	-1.2483		-0.163917	-0.156742
-0.330289	0.914601		0.453549	0.00241335
-0.985523	0.240746		-1.02843	0.729927
-1.11827	-0.477257		0.0522045	-0.156799
-1.22361	0.517158		-1.21382	-1.11082
-0.945797	-0.454319		-1.00886	-1.12972
-1.02351	-1.1267		0.360143	-1.16252
-0.572113	-0.983363		-1.02578	-0.91881
-1.08813	-0.0422139		-1.18401	0.0983962
0.63234	1.24253		-1.03755	-1.08227
0.293103	0.242239		-1.09566	-1.09496
-1.09835	-1.19623		-0.886546	0.255116
-0.158231	-1.06026		1.00362	0.409996
-1.0059	-0.962778		-0.934178	-1.1165
-1.11881	0.729884		0.579937	-1.09468
0.467146	0.882416		-1.19815	-1.10004
-0.264707	0.678995		0.0953551	-1.11282
-1.03327	-1.0534		1.19953	0.58614
-0.990495	-1.08504		-0.957496	0.387864
-1.02814	-0.859363		0.0740309	-1.19179
-0.3718	1.24684		-0.103899	-1.12412
-0.247706	-1.01315		-1.02038	0.903281
-1.13929	-0.935989		-1.24709	-1.00148
-0.139595	0.569924		-1.09185	-0.130527
-0.247135	-0.463226		-0.766032	-1.1368
0.605738	-0.287696		-1.23827	-0.879064
-1.05165	1.32108		0.914393	-1.09483
-0.772709	0.298416		0.572217	-1.01848
0.88004	-1.0956		-1.0423	1.01072
-0.615456	1.0335		-0.0326221	0.877394
-0.243682	-0.264948		0.568872	-0.0430554
-0.983307	-0.365563		-0.182161	-0.911826
-0.672064	0.620304		0.424266	-1.03574
-1.02394	-0.209057		-1.00543	-1.20391
-0.52981	0.131805		-0.862912	-1.05495
-0.508061	-1.06745		-0.0697885	-1.16282
-1.11955	0.310716		-1.24897	-0.280153
0.197513	-0.813961		-0.902708	-1.11792
-0.469285	-1.07453		-1.011	-1.11115
0.216709	-1.05062		-0.122869	0.341466
-1.06992	0.514995		-1.05226	0.362854
-1.01007	0.321242		1.39188	-1.14337
-1.02114	0.0620015		-1.16042	0.783034
0.432247	-0.140618		0.160443	-0.178675
-1.0672	0.228333		-1.01419	-0.412654
0.121576	-1.00623		-0.978946	-1.04545
-1.08028	1.03307		-0.866879	0.0144099
-0.990366	-1.11305		0.397321	-1.26038
-0.255027	-0.976071		-1.19422	-1.02247
-1.01457	-0.370308		-0.825191	-0.520727
-1.07158	1.01481		-0.136738	-0.333597
-0.357782	0.826541		-1.01653	-0.279758
-1.02473	-0.564508		-0.966733	-1.10788
-0.924508	-0.630849		-1.20326	0.650515
-1.0984	0.595471		-1.08287	-0.458573
0.0829558	0.356496		-1.09598	0.0332007
0.319213	0.412538		-1.07747	-0.910583
-1.00136	-0.980806		0.115685	-1.1081
-1.06265	0.442761		-1.10806	-0.308963
-0.126001	0.302108		-0.755004	-0.0675706
-1.17057	-1.02802		-0.977358	-1.13264
0.0190194	-0.372542		0.200386	-0.985246
-1.08405	-0.230795		-0.926057	-1.04265
-0.997102	-0.0616824		0.0761946	-1.06676
-0.0413906	-0.793822		-1.00222	-0.534459
-0.452166	-0.0295101		-0.00696073	-1.13459
-1.02	-1.14317		-0.92236	0.347041
-0.443458	-0.203088		-1.14441	-1.11704
-0.480625	-0.124262		-1.18541	-1.16317
-0.390219	0.0448186		-0.982784	-1.24991
-1.17216	0.0635593		0.739368	-0.00848508
0.171581	-0.0108259		-0.0126861	-1.20503
-0.992929	-0.946925		-0.927988	-0.242264
-0.94142	0.384203		0.0127055	0.0796859
-0.618396	0.392409		-1.14178	-0.110096
-0.532762	-0.896874		-1.14464	-1.147
-1.09936	0.139435		-1.17465	-1.20903
-0.163319	0.552763		-1.2389	-1.03684
-1.0062	-0.374812		0.942672	0.730751
-0.573536	-1.13063		0.285707	-0.322174
-0.999534	0.42589		-1.13865	-1.07181
-1.04488	1.18114		-1.01453	-1.16475
-0.935714	-0.411771		-1.16179	0.68347
-1.12322	-1.04605		0.0746529	0.622987
-0.523318	-0.416269		0.610474	-1.11136
-0.252794	0.554714		0.316839	-1.10912
-1.03	-0.947014		-1.16311	0.199595
-1.06608	0.562873		-0.0106255	-1.31393
-0.969244	0.151755		-1.19789	0.399176
-0.960653	0.935921		0.34281	0.408735
-1.03552	-1.10598		-1.13069	-1.18244
-0.295061	0.262122		-1.09628	-1.23248
-0.244321	1.36799		-0.981972	0.30661
-0.567758	0.299332		-1.13301	0.0293509
0.403589	0.451285		-1.08906	0.471322
-0.334093	-0.209845		-1.13859	-1.24436
-0.567322	-0.094391		0.444633	-1.12585
0.250252	0.51742		-1.01707	-1.07807
0.109813	-1.03199		0.992556	0.0939145
-1.10836	-0.0803135		0.0163463	0.197324
0.246454	0.225666		1.10899	-1.22519
-0.998162	-0.686605		-1.15307	-1.03477
-0.592553	-1.2868		-0.934461	-0.0264603
-1.03097	0.389693		-0.946333	-0.316698
-0.972849	-0.0639557		-1.02109	0.206984
-0.281388	-1.04031		-1.06189	-1.22167
-0.94199	0.328708		-1.01774	-0.366158
-1.08408	-0.813641		-0.0622522	-0.976357
-1.00711	-1.09661		-1.0644	-1.20078
-0.358421	-0.89915		-1.13139	-1.16745
-1.04007	-0.194023		0.360028	-1.1779
-0.39605	0.1875		0.5461	0.51849
0.00671926	-0.088847		-0.9756	-0.208024
-1.0824	0.0249545		-0.888553	0.372326
-0.354472	-0.127684		-0.193461	0.325554
-0.218622	-1.06366		1.1438	-1.21288
-0.99282	0.235559		-0.996922	-0.0501634
-1.12414	-0.274552		-1.04392	-1.09107
-0.0581789	-0.652512		-1.20552	-1.08639
-0.979792	1.07084		-1.09293	-1.10518
0.233415	0.192749		0.369013	-1.24959
-1.08753	0.000341101		-1.19382	-0.47912
0.0330831	-0.894798		-1.1437	-1.1568
-0.582095	-1.06091		0.721436	-1.077
-0.641375	-0.260868		-1.25594	-0.302106
-1.04304	-0.107412		0.860892	0.850182
0.0182171	-1.07019		0.358436	0.458097
-1.0581	0.0469852		-0.167012	0.217329
-0.0327117	0.461699		0.611393	-0.638699
-1.07227	0.110987		-1.01091	-1.21065
0.105593	-0.0382972		-1.03575	-0.0641423
-0.851932	-0.2869		-1.13722	-1.1837
-0.474908	-0.241981		0.36415	0.341802
0.379099	-0.245835		-1.0881	0.135642
-0.757417	0.663743		-1.18241	-1.10856
-1.03842	0.190394		-1.16141	-0.15244
-1.11847	0.452067		0.0950594	-1.13611
-0.987128	0.064186		-1.15388	-1.08635
-1.08602	-0.0703633		-0.0213901	-1.05319
-0.735708	-0.984304		-0.983367	0.386997
-1.01195	-1.18999		-0.913783	-1.11813
-0.366178	0.217474		0.66739	-1.19358
-1.00932	0.604362		-0.102649	-1.16373
0.220258	-1.04963		0.717117	0.696082
-1.08391	1.49438		-0.9944	-1.11729
-0.94226	-0.194409		-0.0905023	1.09743
-0.547541	-1.12442		0.145407	0.837969
-0.0479537	0.465061		-0.131652	0.651734
-0.954359	-0.352639		-1.02574	1.33708
-1.00994	0.0373957		-1.01637	-1.02818
-1.12002	-0.866139		-1.08582	-1.16
-1.03655	-0.0450584		-1.04507	-1.12066
-1.04059	1.00743		-1.14045	-0.113149
-0.574738	0.745752		-1.09446	-0.562807
0.159932	-0.381125		0.401463	-1.12702
-1.13258	-1.113		1.04101	0.671425
-0.389985	0.425982		-0.961795	-0.0873326
-1.08468	-0.0969768		-1.15576	0.0650652
0.166717	-0.187917		-1.14078	0.442741
-1.09061	-1.13385		0.00913871	-1.20382
-0.702688	-0.349639		-1.04843	-0.499711
-1.23052	-0.455571		-0.14818	-1.16804
-0.935849	-0.0978755		-0.52157	-1.10274
-0.104633	-0.612254		0.429543	-1.16375
-1.02935	-0.631235		-0.780059	-1.19492
-1.02537	-1.11271		-1.09577	-0.172999
-0.242361	0.413116		1.04054	-1.16168
-0.998296	0.887954		-0.0716254	-0.172579
-1.15158	-0.161752		-1.1692	-0.145741
-1.01343	-0.0889831		-1.19266	-1.15212
-0.334667	-1.09162		-1.17079	-1.05417
-0.168697	-0.711075		-0.978849	-0.0743718
-1.04467	0.27416		-1.09802	-1.32845
-1.12565	-1.1021		-1.02855	-0.284633
-0.158064	-0.167471		-0.924608	0.0907955
-0.427074	-1.07955		-1.21304	-1.11802
-0.958683	0.726946		-1.1599	-1.1571
0.590832	-1.06502		-0.530137	-1.04019
-0.889216	-1.03047		-1.00882	-0.132293
-0.845546	0.754249		-1.02064	-1.10654
-0.913581	-0.551932		0.0636479	1.26927
-1.02777	0.973571		-1.1819	-1.15663
-0.157541	1.59827		-1.14803	-1.05008
-0.0217714	0.571742		0.270185	-1.11558
-0.897113	0.0604965		0.43463	0.000410494
-0.3102	-1.05614		0.734053	0.0189055
-0.00862184	0.916937		-0.0116907	-1.20963
-1.0718	-0.33214		-1.13003	-1.11792
-1.08782	-1.15188		-0.22782	-1.07361
-0.88828	-0.0722417		-1.16449	-1.01989
0.304757	1.25648		-1.10795	-0.317668
-0.887791	0.778881		-0.994081	-1.12874
-0.359249	-0.518712		-1.10949	-1.15727
-0.931794	0.22837		-0.0936458	-0.00295815
-0.494469	-1.0592		-1.15694	-1.12199
-0.987988	0.905058		-1.16768	-0.220702
-0.891759	-0.945028		-1.1048	0.131145
-1.03109	-0.837575		-1.0735	0.0823966
-0.610773	-0.973947		-1.0584	-1.1035
-1.15906	-1.05283		-1.03019	-0.171204
-1.0995	0.177097		0.00628625	-1.07392
-0.372265	-0.245254		0.0282705	-0.190937
-0.944425	0.974105		-0.0985742	-1.00153
-1.01985	-1.10005		-0.971053	-0.972802
-0.888021	-0.305449		-1.11499	-0.380533
-1.01603	-0.327894		-1.06541	-1.07522
-0.453985	0.0462929		-1.08353	0.746315
-1.08942	-1.0069		-1.06044	-1.05525
0.147309	-0.128267		0.567311	-1.04945
-0.0360358	1.22659		-1.17087	-1.21165
-0.549333	0.154811		-0.681217	0.85153
-0.999973	2.31829		1.03655	-0.53307
-1.10189	0.156893		-0.968339	-1.14795
-1.07126	-1.03262		0.320829	-1.14202
-1.03836	-0.141161		-1.15152	-0.738976
-1.02702	-0.127705		-0.651498	-1.00352
-1.04781	1.05567		0.0415073	-1.2363
-0.479698	1.02714		0.362606	0.11958
-1.12285	-0.0117277		-0.165842	-1.16808
-0.353928	0.514282		0.033646	-1.09273
-0.243354	0.438181		-1.08031	-1.25731
-1.05763	0.795773		-1.06315	-0.218381
-1.0299	0.518726		-1.12532	-1.10689
0.341273	-1.03194		0.170085	-0.0667123
-1.03012	1.0795		-1.10756	-0.14099
-1.02458	-0.179671		-1.05688	-1.03879
-0.294672	0.630523		-1.09937	-0.0809563
-0.292094	0.639922		-0.728576	0.453383
-0.0843561	0.413257		-1.12101	-1.0894
-0.013019	0.12414		-1.1463	-1.07329
-0.372059	-0.0671481		-1.14469	-1.12805
-1.15414	0.168147		-1.17132	-0.503442
-0.175785	-1.04994		-0.964205	0.534716
-1.03555	0.144441		-0.887268	-0.138542
-1.08608	-0.379036		-1.11794	-1.11372
-1.05976	0.245054		0.0533218	1.31789
1.00069	0.360016		-0.655199	-1.21183
-1.15529	-0.119054		-0.112928	-1.09049
-1.05114	0.203082		0.825333	-1.13909
-1.15318	0.89444		-0.89616	-0.17561
-0.975609	-1.01773		0.651875	0.344331
-0.023322	-1.00145		0.139144	-0.118148
-1.07876	0.472083		-0.185092	-0.089511
-1.17117	0.161602		-0.877621	-0.452454
0.0502652	0.131712		-0.302578	0.158151
-0.322085	-1.10445		-1.22634	0.346213
-0.985519	-0.960156		-1.12524	-1.13123
-0.405377	-0.0992889		0.497137	0.432172
-1.04868	-0.17866		-1.09726	-1.13303
-1.00087	-0.469141		0.203398	-0.157675
-0.558243	-1.00633		-1.06453	-1.05678
-0.150577	-0.131346		-1.19341	0.267638
-0.327287	-0.991167		-1.16451	0.00165085
-1.0215	-0.300582		-1.17581	0.75788
0.55225	-0.863278		-0.958837	-0.0828159
-1.03466	0.0377151		-1.01976	-1.05736
-1.06498	-0.404268		1.1178	-0.345128
-0.882937	1.38585		-0.962392	-0.996554
-0.375274	-1.03496		0.204484	-1.14862
-0.679911	1.2288		-0.662886	0.879947
-0.960235	0.111269		-1.07326	-1.07125
-1.1315	0.230657		-0.282485	-1.04464
-0.448587	0.0136697		0.240509	-1.12348
-0.0568024	-1.14293		-1.02678	-0.372965
-0.418153	-0.100897		-1.06282	-1.03923
-0.98631	-1.11067		-1.05048	-1.16789
-1.01806	-0.91296		-1.22314	-1.05
-0.688212	-1.05922		0.641777	-1.16421
-0.955529	1.45183		-0.0352611	-0.0804966
-1.09436	-0.213746		0.084952	1.22225
-0.578134	-0.242429		-1.13404	0.120675
-1.04099	0.0929835		-1.02749	-0.361918
-0.55624	-0.209962		-1.01598	0.72489
-1.12116	-0.387661		-1.05494	-1.05594
-0.457877	-0.207175		-1.10505	-1.08583
-0.940484	0.407143		-1.04412	-1.05408
-1.00788	-1.21361		-0.945494	-1.09219
-1.03231	0.436593		1.03643	0.0716826
-0.325458	-0.563458		-0.953788	-1.02476
-1.203	0.702107		-0.299238	-1.21207
-1.12844	-1.11592		-0.867265	-1.08333
0.25093	-0.347492		-1.13645	0.860064
-0.907467	-1.07133		-0.538816	0.516604
-1.06894	-1.0857		0.537287	-1.26464
0.0917198	0.513361		-1.12889	-0.222461
-0.456996	-1.1092		-0.283488	-1.13246
-0.00161528	0.715606		-0.997098	-1.21015
0.119401	-1.2077		0.608782	0.703447
-0.78786	-1.11836		-1.08087	-0.161037
-0.98092	1.8362		0.266337	0.312233
-0.93688	-1.05772		0.94934	-0.195867
-1.05242	-0.229886		-0.556675	-1.0583
-1.06672	-0.853689		-0.959258	0.671767
-1.05455	-0.500453		-1.25631	-0.81361
-1.05752	1.00596		0.144362	0.0389975
-0.992315	0.744293		-0.225657	-0.999879
-1.08697	-0.985489		-1.02149	-0.9963
-0.300482	-0.864566		0.443767	-1.02319
-1.01143	0.177191		-1.05854	-0.925154
-1.0968	0.0600999		-1.15981	0.721455
-0.977927	0.627768		0.607165	0.210128
-1.0203	0.61388		-1.12485	0.213729
-1.09674	1.04636		-1.11898	0.204744
-1.01442	-0.113698		0.240824	-1.11859
-0.633394	-0.496429		-1.04365	0.27595
-0.555499	0.00566693		-1.0176	-1.00858
-1.00286	-0.315658		-1.01241	-1.04139
-1.02218	-1.07942		-0.0415582	0.251493
-0.540795	-1.20905		-1.10118	-0.97882
-0.936629	-0.941706		-1.0769	-0.854143
-1.08903	-1.18215		-1.15766	0.0843839
0.0870449	-0.986566		-0.0635198	-1.14342
-0.188746	-0.246997		-0.984826	-0.224739
-1.01796	-0.109092		-1.02485	-0.211872
0.141074	0.471789		-1.1045	-0.339662
-0.675188	0.638635		-1.12468	0.203394
-1.05556	0.478102		-1.05814	0.510209
-0.171308	0.817568		-1.07472	0.444101
-0.504495	1.22633		-1.0374	-1.00231
-0.209649	-1.10337		-0.78168	-1.09174
-0.555475	0.898048		1.03176	0.515234
-0.477496	-1.00265		-0.98172	-1.08568
-0.361404	-1.13023		-0.963363	0.176974
-0.169811	0.254253		-1.05726	-0.0207623
-0.97088	2.82031		-1.15047	-0.947534
0.1647	0.519426		-1.13671	-1.02199
-0.99196	0.554234		0.0126218	-1.07997
-1.02707	-0.362833		-0.52981	-1.13644
0.196962	0.402676		-1.17816	-0.219852
-1.10329	0.157848		-0.968864	-1.00404
-1.01221	0.190158		0.0925497	0.691294
-1.00302	0.603399		-1.01957	0.427139
-0.384318	-1.12905		-1.09643	-1.03062
-0.892647	0.588801		-1.1964	-1.13195
-0.840386	-0.347667		-0.263556	-1.13096
-1.0244	0.332882		-0.011713	0.0909842
-0.326742	0.2068		-1.08943	0.975505
-1.07767	1.19097		-1.01902	-0.190705
-0.595923	-1.14856		-0.0337454	-1.04082
-0.159527	-0.176495		0.742088	-1.04038
-0.62005	0.171361		-1.04132	-0.0295887
-1.05576	-1.04154		-1.14929	-0.740898
-0.533859	-0.17227		-0.950237	-0.935596
-0.658305	0.126026		-1.02355	-1.14412
-1.07184	-1.22279		0.610827	0.0058213
-1.04183	0.7014		-1.16026	-1.28399
-1.06019	0.225501		0.396363	-1.05562
-1.11227	0.588707		-0.913322	-0.00989778
-0.978519	0.294231		0.0244891	-0.967705
-0.477183	0.0632238		-1.07105	0.939203
-0.669603	-0.783602		-0.985356	1.07958
-0.261746	-0.983083		-0.00762267	-1.26319
-0.179726	-0.958843		-0.145733	-1.27967
-1.0439	-0.0177368		-1.00577	-0.134493
-0.893133	-0.465244		-1.06328	-1.07981
-0.925769	-0.150529		-0.169295	-1.19443
-0.62084	0.301411		-0.081947	-1.09866
-0.434128	0.813563		-1.13977	-1.0771
-0.46055	-0.963562		-1.0608	-1.01623
-1.02099	-1.07888		-1.18026	0.136163
-0.950239	-0.146122		-1.07439	-0.146306
-1.15332	-1.11664		-1.03989	-1.13781
-0.997946	-0.0820125		0.102913	-1.10951
-0.124156	-1.02647		0.168438	-1.18612
-1.00637	-1.0318		-1.05761	-0.178647
-0.315773	0.276384		0.313967	-0.236303
-0.30003	0.127131		-0.583118	-1.11565
-1.0568	0.096116		-1.26703	-0.455326
-0.931681	0.959592		-1.17853	-1.12885
-1.05682	-0.166333		0.026967	0.403496
-0.495992	0.442704		0.0244863	1.16224
-0.0107185	-1.16762		-1.06981	-0.185933
0.176925	-0.00148724		0.152099	-0.321838
-0.604917	-0.00979346		-1.02748	0.677383
-0.0124561	0.494439		0.418154	-1.16525
-0.966352	-0.0912071		-0.828299	0.68295
-1.11488	0.107694		-0.142706	-1.00125
-1.03333	-0.145429		-1.06449	0.415504
-1.03118	0.509203		-0.951617	-1.1598
-1.10441	0.320847		-0.194759	-0.19127
-0.915962	-1.08238		0.0938978	-1.17707
-0.272663	0.603897		-1.1498	-0.135617
-1.07381	0.529123		-0.0127154	-1.03507
-1.16738	-0.355133		0.0928244	-0.887452
-1.11088	-1.03251		-1.3034	-1.25403
-0.972111	2.29107		-0.975803	-0.63968
-1.14097	0.00613791		-0.643011	-0.0795603
-0.943195	0.900037		-1.02925	-1.07826
-0.527396	0.454828		0.922681	-1.30872
-0.441311	-0.190193		0.54213	0.3435
-0.0782671	0.159915		-0.927042	-1.20236
-0.961692	-1.14033		-1.27243	-1.34991
-0.328278	0.659585		-0.0944072	0.0530479
-0.0394406	0.149901		-0.635155	0.268793
-1.0029	0.754063		-1.11507	-0.995102
-0.421963	-1.1353		0.447912	1.50593
-0.566404	-0.446037		-1.12955	-1.25553
-0.504837	-0.301902		-1.03986	0.347718
-1.09119	-1.08723		-1.03507	0.315697
-1.11615	1.00836		-0.662521	-0.881133
-0.262118	-0.212627		0.192944	-0.0714227
-1.07843	-1.05174		-1.14206	-0.137135
-1.11855	1.96414		-1.08521	-1.15528
0.250634	-1.03093		0.310326	0.457349
-0.330457	-0.560399		-1.02276	0.0785271
-1.02442	-1.14247		-0.0655207	-0.660434
-1.0654	-0.929895		0.349608	-0.597064
-1.03042	0.643626		-1.032	0.391532
-0.474749	0.358162		-0.9811	-1.1954
-0.412938	-0.159433		0.163119	0.192178
-0.957688	-0.987268		-0.993994	-1.16333
-1.06397	-1.05958		-1.18369	1.71183
-0.979627	1.11806		-1.11679	1.48636
-0.982223	0.150217		0.153072	-1.22918
-1.04222	-1.04342		0.529005	-0.118168
-0.254833	-0.976019		-0.997018	-1.13978
-1.09576	-0.940201		-0.656647	-1.02456
-0.442864	-0.0355316		-0.33802	-0.101735
-0.443925	0.689428		0.32548	-0.309089
-0.59567	-0.979313		-0.977763	-0.0334816
-1.18978	0.587918		-1.17078	-1.13923
-0.189897	-0.973215		0.280952	-0.0750218
-0.907648	-0.337445		0.30063	-1.21682
-1.04114	-0.164467		-0.945161	0.0743443
-0.3545	-0.965083		-1.10911	-1.1478
-0.802424	-0.26354		-1.07214	-1.13298
-0.397703	0.400977		0.721203	-1.0443
-0.500519	-0.423472		0.628899	1.05647
-1.09856	-1.07989		0.473456	0.395733
-0.633334	-1.02145		1.22192	-1.22158
-0.370486	-1.12349		-0.969113	-1.16313
-0.941875	1.52934		0.239844	-1.05902
-1.08396	0.615377		-0.0597459	-1.04542
-0.322236	-0.956762		-0.945236	0.0388696
-1.00937	0.526982		0.177852	-1.23483
-1.05012	-1.10947		0.346464	-1.0877
-0.61081	-0.937007		-1.19725	-1.14501
0.055369	0.538199		0.431827	0.0366115
-0.473058	-0.999346		0.0806129	-0.217171
-0.170332	-0.159621		-1.16336	-1.09635
-1.08364	-0.925514		-1.06372	-0.181973
-1.0418	-0.1741		0.392027	0.217217
-0.237633	0.00178011		-0.91916	-0.0997849
-1.15972	-1.07067		-1.08776	0.267901
-0.946368	0.272752		-1.07451	-0.577007
-1.08199	-1.00861		-1.09842	0.00546542
-0.133447	-0.152902		-0.912041	0.0225666
-1.0361	0.206814		1.15091	-0.430577
-0.985178	0.234933		-1.09983	-0.345053
-0.916553	0.179384		-1.07618	-0.0964162
-1.09169	-0.260933		-1.02016	-1.23401
-1.12592	-1.0774		0.389202	-1.19575
-1.12663	-0.892661		-1.02261	-1.30324
-1.05283	0.0333353		-0.977307	-1.13116
-1.12275	-1.07786		-0.156747	-1.14255
-0.947493	-0.422859		-0.209088	-0.68642
-0.956435	-1.06554		-1.07475	-1.26464
-0.579113	-0.120021		0.598488	-1.17232
-0.981301	-1.03509		-1.04795	-0.341808
-0.253544	1.06977		0.3683	0.597952
-0.327732	-0.688663		1.27924	-1.23284
-1.2535	-1.03594		0.973244	-1.10685
-0.00702161	0.799787		-0.907697	0.686433
-0.542976	-0.0766523		0.673223	-1.18043
-0.10651	-0.961205		0.251903	0.332946
-1.11746	-1.07044		-0.914869	-0.57402
-1.08466	-1.0246		-0.108846	-1.10861
0.175877	-0.790459		-0.107837	-0.954039
0.270466	0.41949		-1.13818	-1.11618
0.0988392	-0.122133		0.777635	-1.09185
-0.114846	-1.11127		-1.12982	-1.2031
-0.258491	0.548736		-0.126275	0.265362
-0.151711	-0.733273		0.220667	-1.22228
-0.967341	0.343816		0.0321051	-0.200066
-0.976141	-1.20445		0.0682546	-1.10719
-1.10478	-0.439095		-1.10224	-1.22053
-1.07004	-0.0425977		-0.970293	-0.877521
-0.382231	-1.16849		-1.1232	-1.04711
-0.027385	-0.953013		-0.128621	-1.10954
-1.21448	-0.198886		1.0153	-1.23814
-1.05031	0.16615		-0.881457	0.00233159
-0.0380777	0.0571929		-1.14516	-0.41114
-0.336344	-0.368813		-0.264867	-0.233807
-0.871123	-1.20549		-1.07005	-0.157704
-0.617497	-0.139523		-1.10451	-1.01969
-0.990383	-0.155807		-1.04677	-0.337303
-0.422049	1.48166		-1.09074	-1.08895
-0.806796	0.48024		-0.790624	0.601443
-1.09083	0.610162		0.0804631	-0.159997
-0.484433	0.478883		-0.993768	0.655733
-1.02705	0.546237		-1.15731	-1.13188
0.107087	-0.186447		0.0920191	-1.0505
-0.399319	-1.0672		-1.10203	-1.14128
-1.01467	-0.427318		-1.27074	-0.115151
-0.370727	0.127794		-1.12571	-1.07061
-1.14201	-0.497549		1.06638	-1.0995
-0.944045	-1.17058		-1.08758	0.286091
-1.06184	-1.15653		0.0206645	1.06475
-0.46281	-1.00683		-0.931451	-0.999711
-1.08443	1.18819		-0.458103	0.179692
-0.977387	-0.877953		0.604529	1.34028
-0.49227	1.01787		-1.07139	0.423977
-1.04181	-1.10145		-0.915126	-0.131543
-0.424099	0.0932251		-1.02441	-1.20402
-0.534722	-0.350774		-0.326997	0.232694
-1.02422	0.217729		-0.165443	0.27997
-1.01411	0.557665		-1.09836	-0.973728
-0.495323	-0.10565		-1.07626	-0.247484
0.0547468	-0.0763186		-1.05651	-1.25893
-0.560431	1.90416		-1.0161	-0.989009
-0.966594	-0.610612		-0.0631434	-1.12812
-1.03677	0.115983		-1.20978	-1.06755
0.18226	-0.992617		-1.03724	-1.08161
-1.03124	-1.07844		-0.0771885	-1.19179
-0.538967	-0.0238322		-0.0179121	-1.19027
-0.068442	0.550752		-0.201534	0.759572
-0.998273	-0.329424		0.94175	-1.02222
-0.331211	-0.00547927		-0.958635	-1.05504
-1.07522	0.41704		0.0126751	-0.258117
0.27946	-0.0362914		-1.06269	-1.19922
-0.996047	0.417464		-0.759071	0.973592
-1.06285	-0.639852		-0.892565	-0.639492
-0.979736	0.482488		-0.0967982	0.361369
-0.41863	-1.09738		-1.19458	0.59075
-1.02174	-1.10028		-0.666184	-1.00726
-1.05662	-0.452948		0.0884425	-0.182802
-1.07963	0.289949		0.0873722	-1.21755
-1.01503	0.180723		-1.15347	-1.04812
-1.01945	-1.06665		-1.05502	0.244564
-1.04237	0.475766		0.731375	0.0395258
-0.951743	0.289429		-1.02168	-1.1829
-1.01596	0.0487726		0.046459	-0.234322
-0.145769	-0.374718		0.163037	-1.28409
-1.10385	-1.04767		0.446106	-1.10635
0.0458395	0.675605		-1.25354	-1.15414
-0.93323	-1.11881		-0.932824	-0.189432
-0.919204	0.907646		-1.05763	-0.108802
0.0528616	-1.07291		0.0271646	-0.185256
-0.475475	0.29645		-1.1262	0.147231
-1.18007	1.0105		0.154136	-0.207038
-0.177977	-1.09798		1.35772	-0.138697
-1.12385	1.2026		0.874811	0.131014
-0.996946	-1.0266		-1.03706	-0.105543
-0.398946	-1.1823		-0.0602248	0.134565
-0.302987	-0.0619964		-1.06601	0.320471
-0.160082	-0.205108		-1.1669	0.185622
-1.08111	-1.12097		-1.03228	0.00365662
-0.503087	0.425475		-0.303241	-0.296278
-0.934919	-1.01474		-1.20354	-1.1555
-1.03096	0.139214		-0.072056	-1.04763
0.061201	-1.06064		-0.941711	0.0400611
-0.27647	-1.13699		0.278081	-1.16153
-1.1785	-1.08448		-1.06693	-1.09721
-0.977959	0.195619		0.528701	-0.973352
-0.505153	-0.0590144		-1.13585	-1.20371
-0.259923	0.176857		0.0568181	-1.12854
-1.09074	0.770383		0.870588	0.369593
-0.953581	-1.17701		-0.984397	-0.143905
-1.00894	-1.10371		0.295673	-1.14543
-1.05091	0.119167		0.200061	-1.1667
-1.01269	0.597647		-0.960834	0.687066
-0.358381	-0.140132		-1.11919	0.44777
-1.02376	0.865538		-0.948728	-1.16996
-1.11378	0.268851		0.0291027	-1.0951
-0.160987	-0.909585		-1.1933	0.580657
-0.293471	-0.306309		0.46285	-1.20481
-0.991407	-0.0807781		-1.18473	-0.550871
-0.251318	1.13983		-1.20963	-1.08304
0.107153	-0.0167343		0.741507	0.411849
-0.172013	-0.0413115		-0.0469761	-0.116493
-0.0764731	0.552983		-0.432995	-1.31062
0.0713906	-1.08046		-0.0664772	-1.23583
-1.01721	1.60838		-1.04973	-1.12814
-1.03581	0.233646		-0.261815	0.450067
-0.986113	-0.488275		0.0298095	-0.982983
-1.01787	-0.31848		0.218571	0.923219
-0.558497	0.358515		-1.15413	0.793598
-1.12356	-0.183431		0.121987	-0.212027
-0.224675	-1.03575		-0.587256	-1.31043
-0.948245	1.47077		-0.998634	0.0785204
-0.0874254	0.505004		-1.116	-0.108602
-0.93654	-1.08168		0.768192	-1.14361
-0.408872	-0.983431		-1.04641	0.483659
-0.97556	-1.00854		-0.241914	0.462888
-1.05006	0.770518		-1.08492	-1.10825
-1.07705	-0.0229122		0.879704	0.0728387
-1.074	1.04124		-1.13169	-1.18763
-0.608815	-0.0771222		0.0358193	-1.16039
-0.434004	-0.0523251		-0.32534	-1.04289
-0.217772	-1.00313		-0.0382306	-0.350823
-0.352221	-1.12722		-1.07173	-1.17681
-0.210625	0.841551		-0.936512	-1.00443
-0.988752	-0.939461		-1.07393	0.46064
-1.21575	-1.06131		-1.1677	-1.023
-1.03363	-0.892762		-0.362554	0.22157
-1.1367	0.0181619		-0.451798	0.369665
-0.70144	0.314748		-1.14928	0.342382
-0.919737	-1.0661		0.53814	-1.11056
-1.02018	-1.15047		-1.00585	0.227351
-1.06217	0.46322		-0.900542	0.285493
-0.371578	-0.0139988		-1.18363	-0.148616
-1.03572	0.867816		-1.12022	-1.03182
-1.10598	-0.215535		-0.00471391	1.10049
-0.456826	-1.10936		-0.982677	-0.405241
-0.0206562	-1.04414		-0.0412375	-1.14263
-0.250804	1.31179		-1.08952	1.13308
-1.0479	-1.10384		-1.10158	-0.0684636
-1.17198	0.451814		-1.03452	0.407159
-0.0348082	0.342052		0.192285	0.221161
-0.568096	-1.10054		-0.980548	-1.15806
-1.20832	1.32464		1.46743	-1.07276
0.0132246	1.56497		1.04234	0.231326
-0.574719	-0.245181		-1.1359	-1.00694
-1.04527	1.4201		0.0190515	-0.277072
-1.10633	0.610164		-1.12013	-1.23989
-1.00634	0.404723		0.0159224	-0.98022
-1.08505	0.476355		-1.04961	-0.191358
-0.226799	0.589609		0.105559	-1.23463
-0.357833	-0.609905		0.0749765	-1.19994
-1.05924	0.11459		-0.83435	0.524091
-1.1187	0.509456		-1.01118	-0.325674
-1.04836	-0.175886		0.57365	-1.27123
-1.10763	-1.10329		-1.1629	-0.191279
-0.674666	-0.131249		-0.885651	0.0983831
-0.178719	0.561765		-0.215412	0.10331
-0.348402	-1.02131		-1.25116	0.648305
-0.429016	0.670597		0.786718	-0.265471
-1.12699	-1.07566		0.102948	-0.109035
-0.659231	-0.919841		-0.950087	-1.20225
-0.573095	1.48758		-1.16148	-0.116201
-0.483068	0.183428		-1.05864	-1.19482
-1.11461	0.843436		-0.922364	-0.605756
-0.978471	0.380488		-1.02445	-0.12366
-1.09039	-0.200197		-0.0837506	-0.911145
-0.405052	-1.19711		0.45378	-1.10121
-0.272663	-0.994359		0.108921	0.162326
-0.104877	-0.114366		-1.1223	0.127131
-1.25291	-1.0648		0.538402	0.535574
-1.09817	-0.816085		-1.06966	-1.20359
-1.06783	0.741467		-0.227082	0.0525948
-1.02455	-1.08439		0.299227	-1.17915
-1.04819	-1.16402		-1.11208	-0.1921
-1.01091	-1.01245		0.0596989	-1.02166
-1.0658	-0.0392372		0.176338	-1.23189
-0.218599	-0.82863		-1.18437	-1.1061
-0.544218	-0.319345		0.704741	-1.05495
-0.986385	0.227555		-0.913481	-1.07025
-0.432644	-0.134871		-0.0876788	-0.0287519
-1.06441	-1.0238		0.641746	-1.11537
-0.471112	0.532194		-0.237168	-1.22441
-0.396743	-0.96874		0.478027	-1.10356
-1.05645	0.068318		-1.05802	-0.184927
-0.993363	-1.03717		0.304695	-1.09308
-0.67296	1.00365		-0.970075	0.0675632
-1.1751	-1.0513		-1.06065	-0.391613
-0.571917	-0.313599		-0.363214	0.453488
-1.07269	-0.8821		-0.994717	0.215313
-0.932731	0.681277		-1.1048	-1.13625
-1.02723	0.548671		-1.16717	-1.1202
-0.514839	0.807579		-0.336683	-0.00384309
-0.388267	-0.162895		-1.00229	-1.10547
-0.535351	0.746648		-0.961874	-1.172
0.532985	-1.06563		0.118711	-1.08382
-0.982373	0.967495		-0.930155	0.373141
0.0738808	-0.843328		-0.934004	0.797735
-0.943442	0.0249875		0.129129	-0.976125
-1.07822	0.183944		-1.07006	-1.12426
-0.359246	-0.442771		-1.10384	0.218316
0.176238	-0.119858		-0.224908	0.48789
-1.10279	0.294889		0.749183	-1.16142
-0.329221	-0.289229		-1.10187	-0.216658
-0.0368015	0.537454		0.197874	-1.17161
-0.216486	-0.205674		-0.454805	-0.115992
-0.667563	1.67625		-1.03167	-1.20226
-0.666051	0.721597		-1.04847	-0.254274
0.241	-0.195164		-1.08833	0.0632249
-0.442562	0.650213		-0.103973	-1.24307
-0.443817	0.824375		0.328854	-1.14492
-1.01705	-0.817454		0.273036	-0.222188
-0.110697	0.247181		-1.11005	-1.0488
-0.511227	-0.079602		-1.09305	0.677618
-0.518619	0.0482397		-0.994046	-1.12029
-0.374356	0.822951		-1.12306	-0.131033
-0.905563	-1.00778		0.520026	-0.998381
-1.00456	-1.11237		-0.995123	-1.17996
-0.163572	0.176972		0.381748	-1.1483
-1.07816	1.22361		0.230899	0.488341
-0.936396	-1.17464		-0.987269	-1.09895
-0.1927	-1.0871		0.0993682	0.655707
-1.10057	-0.506353		0.890212	-1.12368
-1.0488	-1.04744		0.400988	-1.0576
-0.490577	0.286448		0.885446	-0.140527
0.126753	-1.05501		-1.06368	-1.24141
-0.307603	0.573956		-1.19164	-1.14787
-1.05809	0.195115		-0.571502	0.576192
-0.388036	1.55		0.286593	-1.07744
-0.70562	-0.235359		-0.17522	-1.18159
-1.009	-1.09356		-0.149255	-1.02781
-1.1241	0.148503		0.484235	-0.0887256
0.320356	0.400158		-0.00326301	0.938976
-0.105883	0.12373		-1.17603	-1.10981
0.0678021	-1.15264		-1.17794	-1.05751
-0.92037	-1.16476		-1.08179	-0.0313904
0.102254	0.89677		-0.148137	0.153428
-0.999203	-1.04902		-1.15534	-1.1617
-0.151898	0.0868908		-0.957756	-0.08971
-1.01355	-0.559172		-1.23492	-1.08095
-0.160395	-1.04716		-1.13951	-0.237129
-0.525609	0.332817		-1.08162	0.362028
-1.11507	-0.804312		0.519299	-0.0565519
-0.89906	0.113091		-1.17138	-1.14806
-1.10603	-0.419349		-1.14752	-1.22164
-0.992178	0.335834		-0.0939148	-1.11454
0.246336	0.72812		-0.103974	0.537952
-0.129748	-1.07772		-1.04199	-0.148076
-0.566667	-0.523359		-0.989349	-1.09954
0.839601	-1.01222		-0.808626	-1.26005
-1.15655	-0.964861		0.219213	-0.179161
-0.448427	-0.234598		-0.889626	1.22821
-1.00982	-0.451415		-0.969139	-1.10361
-0.508254	-0.0812968		-1.14706	-1.21981
-1.10843	0.918588		-0.930253	-1.02273
-0.456582	-1.0523		-0.884594	-1.09242
-0.642246	0.33832		-1.13064	0.228448
-0.966535	-0.920558		0.658643	0.585843
-1.04125	-0.188557		-0.911489	-1.07712
-0.480294	0.699673		-1.02716	-0.567226
0.107295	-0.873954		-0.962745	-0.0570906
-0.974195	-1.08138		0.219922	-0.931153
-1.0178	0.126558		-1.2018	-1.10727
-0.238771	-1.16419		-1.09681	-0.221422
0.32867	0.191765		-0.0821388	-1.15629
-0.972529	-1.08487		-1.12479	-1.07856
-1.06127	0.349111		0.448376	-0.988487
-1.14735	-0.0341625		-1.13837	-0.249905
-1.04559	-0.160881		-1.06722	-0.899811
-1.00599	-0.36652		-0.873424	-1.01846
-1.08799	-0.00832213		-0.965398	-1.10564
-0.549503	1.08444		0.055952	-0.190854
-0.998752	-0.900413		-1.13605	0.0946239
-1.01403	-0.903439		0.135456	-0.203033
-0.234555	-0.423263		-0.0267226	0.241628
-0.112405	-0.125886		-1.02448	-1.24917
-0.521589	-1.18496		0.364531	0.366376
-1.0742	-1.10031		0.210912	-0.979235
-1.10097	0.327289		0.446227	1.30483
-1.07567	-1.13742		-1.09868	-0.241419
-1.06526	0.334026		-0.998968	-1.05732
-1.02295	0.32102		-0.345084	0.16496
-1.13957	-1.24806		-1.05233	-1.09132
-1.037	-0.147924		0.0318968	-1.05383
0.0928784	-1.05559		-1.18265	0.00143725
-0.963492	1.11335		0.14905	-0.946045
0.0976413	-0.971316		-1.13748	-1.15496
-0.374247	-0.112988		-0.998819	0.89171
-1.14471	-0.377157		0.136157	-0.097451
-0.520917	0.568937		-1.02613	1.18916
-0.961205	0.55948		-1.10159	-1.07368
-0.68486	-0.0637946		-0.0922985	-1.16667
-0.275193	-0.387568		-1.10688	-1.20873
-0.4044	-0.0224648		-0.559888	-1.27355
-0.672133	0.0836217		-0.0140729	0.850038
-0.363395	0.407077		0.303248	-0.686067
-0.990775	-0.969056		-1.09504	-0.834178
-1.04293	1.29411		-1.05794	1.87731
-0.449518	-0.26142		-1.11583	-1.14068
-1.00907	1.7012		0.256913	-0.0572017
0.185149	-0.411217		-0.767702	-0.92335
-0.334304	0.604066		-1.11676	-1.1335
-0.634209	-0.0891881		-1.01931	0.302049
-1.04051	-1.08875		0.101937	-1.09549
-0.46569	0.768409		-1.017	-0.251875
-1.02618	-0.168102		0.757641	-0.276753
-0.834118	-1.05139		-0.923457	0.0959365
-0.153007	0.0942292		-1.01078	-1.10207
-0.262393	-1.0184		1.0524	-1.05401
-1.04149	-0.198555		-0.00454828	-1.12068
-0.32539	0.000716659		-1.20475	-1.26117
-0.99315	-1.11193		0.105599	-1.18562
0.347643	-0.225463		0.320142	0.457379
-1.0131	-0.633533		-1.04348	-0.0708053
-1.00766	0.232614		-1.17432	-0.235786
-0.950998	-0.305494		0.338594	0.212003
-1.0845	-1.15746		-0.0962417	-0.293381
-1.02377	-0.204536		-1.01787	-0.192918
-1.04226	-1.20263		1.00407	-1.1355
0.039814	0.82318		0.280284	-1.1183
-0.139791	-0.602788		0.456117	-1.05503
-0.162748	0.836194		-1.12213	-1.0602
0.0679607	-1.03827		0.0380189	0.332612
-0.990046	-0.958488		0.035477	-1.03453
-0.472714	-1.03246		-1.11343	-1.18088
-0.330108	0.621733		-0.944088	0.190039
-0.581592	-0.132862		0.566222	-1.20256
-0.45876	-1.05286		0.446648	-1.01231
0.00288136	-0.203094		-0.569785	0.67772
-0.356648	-1.03705		0.836502	-0.762043
-0.640999	0.0384973		-1.07348	-1.08862
-0.420654	-1.20425		0.624622	0.122982
-1.07159	1.72518		-0.95339	-1.0878
-0.983277	-1.13609		0.869045	-1.04979
-0.0818918	0.306161		-1.11873	-1.18449
-1.03519	0.849466		-0.0738023	-1.18935
-0.298473	-0.22609		-1.12539	-1.06166
-0.923379	-1.20651		-1.09762	0.882571
-1.06601	0.612675		0.750637	0.520307
-1.10902	-0.106955		0.33738	0.425465
-1.1077	0.305511		0.302872	-0.0828208
-0.983744	-0.542895		0.0610515	-1.2174
-0.953388	1.7972		-0.0731329	-1.23054
-0.979319	-0.105287		-1.04579	-1.17577
-1.04971	0.729758		-0.957156	-1.07325
-1.00389	-1.09536		0.692886	-0.0933915
-0.87964	0.417431		-1.03538	0.00837216
-1.04575	-1.26278		-1.02956	0.0382975
-1.00195	0.696982		-0.999902	-0.0727188
-1.14296	-1.1078		-1.14184	-0.9759
-0.572047	-0.547516		-0.980771	-1.28878
-0.928147	-1.12411		-0.0815182	0.000414898
-0.29154	-0.587073		-1.20033	-1.13238
-1.02254	0.156673		-0.809718	-0.010719
-0.287914	-0.0853357		-0.494493	-1.12849
-0.973679	0.382594		-1.1431	-1.12312
-0.92288	-0.139602		-1.15482	-1.16098
-0.967177	1.54524		-0.65322	-1.00423
-0.42694	0.239649		-1.01676	-0.538668
-1.06709	-1.04602		-1.03577	-1.12853
-0.942029	1.18182		-0.160975	-1.14111
-0.975552	-1.06388		-1.22152	-1.11471
-0.954511	-1.21359		-0.979739	-1.01213
-1.04064	0.253211		0.549837	0.61434
0.0413184	-1.06384		0.0386989	-1.36603
-0.976242	-0.215482		0.0385438	-1.12288
-0.962046	-0.0675056		-1.12472	-0.0989969
-0.930593	0.809096		-1.02397	-1.16151
-1.13751	-1.11603		-0.907467	-1.22754
-1.02364	0.411242		-1.25357	-1.07225
-1.07407	0.717246		-0.254577	0.592677
0.103469	-1.10278		-0.193526	-1.21528
-1.0345	1.58089		-1.10932	-1.17502
-0.937123	-0.880233		1.01995	-0.204901
-0.928926	0.784444		0.352307	-1.13783
-0.910242	0.273292		-0.922429	-1.12653
-0.289664	0.405684		-0.012383	0.298214
-0.591673	0.494864		0.48763	-1.20979
0.00741016	-0.993033		0.0961422	-1.08409
-0.248483	-0.105853		-1.2557	-1.13019
-1.05423	-0.559205		0.287262	-0.616747
-1.00053	0.291288		-1.12682	0.0726955
-0.97123	0.229624		0.0240411	-1.00046
-1.0401	0.798947		0.573788	-1.03635
-1.08905	-0.514571		-1.02532	-1.21731
-1.1013	-1.02483		-1.19728	0.293197
-1.11266	0.504982		-1.06811	-1.06382
-1.00705	0.17022		-0.114592	0.40441
-0.967281	-0.205311		0.310816	-0.901926
-0.999465	-0.261604		-1.1369	-1.15307
-1.1431	-1.03246		-0.997499	0.952022
-0.272248	0.292332		-1.21171	0.727463
-1.06328	-0.0531975		-0.893604	-1.11324
-1.03451	1.03201		-1.11024	-0.277898
-0.949491	-0.394203		1.03813	-0.469981
-1.02818	0.583197		0.00465198	-1.20249
-1.11404	0.514035		-1.0882	0.345433
-0.0937367	-0.202467		-0.931394	0.112242
-0.116097	-0.853179		0.242907	-0.143482
-0.847573	-0.851629		-1.07203	-0.2365
-0.253831	0.522921		-0.869954	-1.1592
-1.15578	0.74972		0.945132	0.254815
-0.519334	-1.05282		-1.03528	-1.04294
-1.00242	0.288626		0.0685057	-0.481702
-0.377421	0.746272		-0.996699	-0.211236
-0.976118	0.0853971		-1.00155	-1.07528
-1.03077	-1.08104		-1.11468	0.323903
-0.357471	0.791851		-0.978297	-0.0216893
-0.0329585	1.62912		0.15187	-1.12692
0.128098	-1.12998		-0.619402	0.645328
-1.06794	-1.02528		-1.12785	-1.14703
-1.00076	-1.06667		-1.04794	-1.19853
-0.970374	-0.33884		-1.07692	-1.22565
-0.923965	-0.202722		-1.04351	-1.29579
-1.05935	-0.56144		-1.0427	-0.171299
-1.08923	-0.181743		-0.460082	-1.07137
-0.50279	-1.11042		0.130966	1.19208
-0.898496	0.0329924		-1.1523	-0.134314
-1.02948	-0.976096		-1.02929	0.0579807
-0.513201	-0.314725		0.721114	0.219967
-0.462047	-0.222874		-1.18306	-0.21629
-0.338899			0.105186	-1.05714
-1.05383			-1.05747	-1.13412
-1.00943			-1.21289	-1.10345
-1.05404			-1.18365	-0.163694
-0.24053			-1.21024	-0.121057
-0.504166			-1.01504	-1.13282
-0.41843			-0.493754	-0.199928
-1.14513			0.701188	-0.106239
-0.271578			-0.874377	-1.26871
-1.03029			-1.08625	0.403166
-0.221176			-0.0417286	-1.03203
-0.463254			-1.01794	-1.1941
-0.982976			0.0214635	-0.950028
-1.01319			0.0969059	0.335378
0.0192889			-1.19304	0.226275
-1.01259			-1.08614	-0.0282488
-1.11023			-0.1083	0.438235
-0.0235339			-1.04426	0.721909
-0.222737			-1.03376	1.36308
-0.984055			-1.06551	-1.15221
-1.02717			-1.01972	-0.213318
-1.05756			-0.925842	-1.05468
-1.07208			0.0427536	0.0449409
-1.0366			0.0447158	-1.12992
-0.990236			-1.09814	0.372451
-1.13568			2.48669	-0.240212
-0.371248			0.824602	-0.0946866
0.438744			-1.21705	-0.219386
-0.513279			-1.06093	-1.04981
-0.472072			0.222699	0.611009
-0.888701			-1.09925	-0.384953
-0.999702			-1.0519	-0.981255
-1.09519			0.371605	-1.14512
-0.999333			0.498441	-1.1027
-0.638933			-1.14498	0.214165
-0.142661			-0.0732324	-0.364833
-0.972023			-0.0975941	-1.0235
-1.00555			0.0710118	-1.27118
-1.15861			-1.22339	-1.10976
0.77277			-0.147405	-1.15139
-0.0662734			-0.967802	0.32324
-0.983336			-1.06299	-1.23577
-0.656824			-1.12271	-0.642415
-0.594558			0.440609	-1.17049
-0.656071			-1.14345	-0.357584
0.12894			-0.473172	-1.11329
-0.57672			0.218161	-0.369721
-0.201756			0.987635	-0.414343
-0.579851			-0.226715	-0.655511
-0.575168			-0.129062	-0.997041
-0.336686			-0.937251	-1.1238
0.0622292			-0.0571769	-1.08439
-0.361017			0.0172647	0.0311513
-0.516741			0.875844	0.0312535
-1.05015			-0.158805	-0.133651
-0.908672			-1.11603	-1.20053
-1.09644			0.273281	-0.161755
0.0485111			-1.10407	0.123954
-1.10001			-1.00924	-0.242116
-1.00758			0.352953	-1.21787
-0.970129			-0.978047	-0.633255
-0.0836212			-1.11372	-1.13347
-0.129874			-1.08429	-1.18049
-0.967348			-1.10782	-0.958479
-0.59604			-1.18289	-0.949792
-1.05727			-0.0690194	-1.10116
-0.960303			0.669476	-1.15115
-1.10375			0.326429	-1.3665
0.117525			-1.07032	-1.09804
-0.54535			-0.937706	-0.309762
-0.387922			-0.986998	-0.0359352
0.225168			-0.946136	-1.15035
-1.10029			-1.06363	0.710665
-0.98307			-0.77809	0.640757
-1.16269			0.433507	-0.0253674
-0.522568			-0.873131	-1.1131
-0.957248			-1.13664	-1.12443
-0.979395			-0.436274	-1.02438
-1.04451			-0.354448	0.189047
-1.08677			-1.08214	-0.204398
0.208158			-1.17887	0.0136117
-1.09096			0.19009	-1.10941
-0.979717			-0.928903	-0.288786
-1.02491			-1.14868	-1.00616
-0.936327			0.775668	0.29127
-0.127856			-0.945071	-1.16786
-1.12968			0.307939	-0.0468227
-0.930125			-0.289663	0.288694
-0.35889			-0.97117	-0.0934529
-0.452046			-0.994629	-0.110753
-1.13401			0.0761794	-1.27445
-0.900175			0.0650114	-1.20585
-0.963739			-0.798971	-0.743879
-1.14792			0.281413	-0.300898
-1.02516			-1.2	-1.17023
-0.452566			-0.969553	-1.15831
-1.00481			0.437375	-1.07637
0.153336			0.565316	-1.08224
-0.409687			0.124516	-0.041052
-1.05725			-0.893997	-1.22384
-0.0264561			-1.07177	-0.193824
-1.04801			-0.0958935	-1.1665
-0.980438			0.351592	0.0134572
-0.29545			-1.17397	0.670055
-1.07604			0.236133	0.0620402
-1.02506			0.555427	-1.16094
-1.0418			-1.05754	-1.16449
-1.12745			-0.973549	0.592239
0.120273			-1.11979	0.18966
0.223832			0.370426	-1.12082
-0.989148			0.179688	-1.09968
-0.965724			0.168572	-1.21571
-0.605786			-0.365044	-1.1964
-1.00539			-1.18706	-0.0146355
-0.523186			-1.10655	-1.1106
-0.968465			0.0692451	-1.24958
-0.470387			0.404393	-1.12689
-1.02847			-1.06391	-1.08165
-0.619611			0.236973	-0.0339043
-1.11025			0.417776	-0.00166379
0.0689745			-1.01817	-1.18477
-0.484596			0.865658	-0.0488194
-1.05968			-1.14268	0.201843
-1.08644			0.710359	-1.19825
-0.448846			0.227339	-1.09234
0.153871			-1.03239	-0.368343
-0.586532			0.244577	-0.248358
-0.994113			-1.12665	0.00303321
-0.442881			-0.982521	-0.879203
-0.36831			0.689867	0.832519
-1.06992			0.0641019	-1.1799
-0.58413			-1.12971	0.215203
-0.34795			0.806562	-1.15055
-0.22923			-0.111582	-0.154255
-1.03778			-0.900509	-1.18904
-1.04111			-1.10778	-0.122103
-1.02554			-1.24562	-1.02575
0.409639			-1.16306	-1.23005
			-1.05809	-1.1126
			-0.971312	0.564172
			-1.08135	-1.12584
			-0.990559	-1.1058
			-1.13183	0.439331
			0.275528	-0.211249
			-1.15242	-1.03436
			-1.13123	0.198422
			-1.02209	0.374006
			-1.09902	-0.382208
			-1.09565	-0.451052
			-0.939779	-1.23576
			-1.05451	0.0360584
			-0.27716	-1.10837
			-1.1276	-0.636033
			-0.888989	-1.06046
			-1.14327	0.332525
			-0.853749	-0.139665
			0.201081	-1.17562
			-1.13256	-1.13638
			-1.00709	-0.347412
			-1.15476	-1.22099
			-1.05431	0.412517
			0.0526873	-1.05603
			-1.22733	0.892773
			-1.02219	0.673296
			-0.123888	0.297414
			0.346959	-1.10932
			-0.980417	-1.17489
			-1.12259	0.403607
			0.676897	-0.394145
			-1.14104	-0.0461407
			0.156034	-1.19685
			0.0134119	0.237592
			0.612974	-0.905507
			0.60175	-0.974539
			-1.13711	-1.20762
			-1.11726	0.00477879
			-0.0257467	-0.953618
			-1.05906	-1.03936
			0.146944	0.335103
			-0.126446	-1.09635
			-0.235292	-1.10774
			-0.1328	-1.23807
			0.165314	0.00577898
			-1.1374	-1.1373
			0.119453	-0.230899
			-1.0246	0.0355583
			-1.10925	-1.12228
			0.274586	-0.107058
			0.115589	-1.00769
			0.408176	-0.80272
			0.596343	-1.12754
			0.619666	0.141983
			-1.20342	0.732122
			-0.901992	0.106598
			-1.02208	0.552139
			-1.053	-0.237722
			-1.01274	0.715107
			-1.00312	-0.326561
			-1.09293	-1.0435
			0.0573874	-0.439275
			-0.0132162	0.253115
			-0.932926	-1.08583
			-1.20299	-1.15243
			-1.17998	-1.07693
			-1.06459	0.167207
			-1.02952	-1.14542
			-0.9455	0.436426
			-0.014797	1.39697
			0.938628	-0.268664
			-0.914276	-1.18409
			-1.07612	-1.07482
			0.520912	0.501008
			0.973825	-0.27011
			-1.13281	-1.29045
			-0.928363	0.496207
			-0.196143	-1.22736
			-1.09824	-1.16532
			-1.08822	-0.0589903
			-1.08174	-0.239099
			0.91318	1.24342
			-0.0219151	0.175641
			-1.09251	0.00148138
			-1.02357	-1.15186
			-1.26752	-0.277047
			-1.06277	-1.18191
			-0.639281	-1.12287
			-1.21806	-0.127715
			-0.0982345	-1.1956
			-0.161231	-1.02681
			-1.09975	-1.07998
			0.140459	0.238868
			0.252755	-0.0372647
			-1.2867	-1.16117
			-0.97424	0.521463
			-1.04448	-1.17338
			-1.21827	0.678736
			0.215647	0.223492
			0.0450599	-1.06459
			-1.03994	0.0300086
			-1.2341	-0.101101
			-1.08844	-0.0696235
			-0.997414	-1.11692
			-1.08269	0.39195
			-1.07011	-0.983961
			0.551672	-0.839241
			0.0998207	0.129898
			-1.04526	-0.0877306
			-0.112577	-1.24866
			-0.864286	0.431384
			0.137238	0.424861
			-1.032	-1.16641
			-0.271411	-1.11733
			-0.250917	-1.10013
			-0.946821	-1.25619
			-1.11028	-1.17012
			0.413792	-1.0475
			-0.991836	-1.08107
			0.5367	-1.00004
			-1.02152	-0.214074
			-0.977551	-0.0926206
			0.920498	-0.557911
			0.85724	-1.15011
			-0.0386499	-0.999122
			-1.16442	-0.107545
			-0.0374035	-1.07109
			-1.06406	-1.07313
			0.747056	0.336568
			0.486141	-0.956665
			-1.04642	-0.667364
			-1.11227	0.257038
			-0.0548398	-0.0250804
			0.609296	-0.270081
			-1.13707	-1.07556
			-1.07456	-0.978758
			0.256694	-0.332282
			-0.384227	-1.03671
			-1.06329	-1.11074
			-0.0848028	-1.14092
			-1.12372	-1.00318
			-1.021	-1.15717
			-1.03258	-1.10227
			-0.678364	0.0572613
			0.257876	-0.506581
			0.673552	-1.16428
			-1.04664	-0.193005
			-1.06695	0.191326
			-1.14317	0.19719
			-1.09269	-0.485819
			-0.192565	0.822027
			-1.12297	-0.0232024
			-1.10848	0.747978
			-1.13561	-0.453635
			0.881729	-1.1386
			-0.94703	0.592605
			-1.09296	0.392393
			0.234166	0.260819
			-1.03042	-0.874776
			-0.325017	-1.02706
			-1.06944	0.0288154
			-0.964632	-1.1579
			-1.2384	-0.144951
			-0.453027	0.000202772
			-1.14006	-0.203801
			-1.1928	-1.18448
			-1.10741	0.207666
			0.0869186	-1.1435
			-1.07918	-1.11443
			-1.1302	-0.00467331
			-1.03616	0.383832
			-0.679845	-0.0480252
			2.09362	-0.148086
			0.465194	-1.11301
			0.014688	0.110091
			-0.010288	-0.570777
			-1.24164	-1.0717
			-0.726266	-0.527686
			-1.00402	0.212388
			0.254529	0.0459108
			0.783586	-0.1858
			0.42445	-0.219099
			-1.11627	-1.21819
			-0.993685	1.20004
			-1.01388	-0.113566
			-1.13367	-1.19382
			0.626329	-1.02447
			0.698827	0.505672
			-0.00374849	-1.1162
			-0.814848	0.880012
			-0.981845	-0.983604
			-0.822773	-1.16201
			-1.1085	-1.25359
			0.693103	-0.0962947
			-1.0632	-1.19472
			-1.04487	0.36013
			0.340188	0.00755533
			-1.16763	-0.309386
			-1.11903	0.323383
			0.0646688	-0.982519
			0.249731	-0.119325
			-1.05901	0.0414622
			0.313709	-0.255807
			0.536033	-1.04167
			1.14662	-0.392108
			-1.07156	0.0317185
			0.183201	-1.2999
			0.0201061	-0.0643073
			-1.04996	-1.19419
			0.508819	0.299953
			-1.08201	-1.08331
			-0.458689	-0.230421
			-0.997011	-0.305817
			0.486322	0.0516588
			-1.01756	-1.21029
			0.269964	0.499784
			0.163536	0.615294
			0.00531191	-1.11562
			-1.0918	0.814538
			-1.23352	-0.576292
			-1.05877	-1.12011
			-1.03942	-1.12612
			-0.950263	-0.19066
			0.497552	-0.195104
			0.115347	0.218272
			-1.17545	-1.24413
			-1.10669	-1.02443
			-1.02164	-0.226852
			-0.0570876	-1.05803
			-0.0326586	-0.552495
			-1.0889	-1.11492
			-0.260556	-0.476924
			0.012016	0.4523
			-0.989212	-1.13259
			-1.00582	-1.03193
			-0.884619	0.62693
			1.03911	-0.337579
			-1.03871	-0.103945
			0.0871077	-0.052581
			-1.07114	-1.11911
			0.242369	-1.00713
			-0.102758	-1.15031
			0.460512	-0.0833642
			-1.12345	-0.204249
			0.091302	-1.00304
			-0.90111	-1.12644
			0.132788	0.0570261
			-0.189604	-1.08593
			0.11781	-1.1787
			-0.977069	-0.0485711
			-1.18494	-1.13888
			0.357867	-1.14145
			-1.08673	-0.534488
			-1.07203	-1.03514
			-0.971662	-1.19611
			-1.20576	0.274212
			0.13624	-0.973208
			-0.963329	-1.14814
			1.17885	0.354197
			-1.03032	-1.23122
			-1.06104	-1.04479
			1.14448	-1.19525
			0.452739	-1.00716
			-1.14148	-0.260508
			-0.0393101	-1.06564
			-0.168164	0.635501
			0.0658981	-1.04126
			1.24529	-1.0806
			0.151117	-1.11742
			-1.14545	0.316723
			0.219278	-0.278792
			-1.10412	-1.02781
			-1.01197	-0.952508
			-1.19696	0.108152
			0.0555875	0.0382419
			0.0305412	-1.18012
			-1.00234	-0.863789
			-1.05675	-0.545486
			0.146211	-0.455726
			-0.15653	-1.16968
			-1.09999	-1.08231
			-0.991866	-1.11181
			-1.10626	-0.0552997
			-1.05927	0.813293
			-1.05465	-0.337568
			-1.13845	0.31986
			0.614529	-1.11871
			-0.973573	0.106239
			-1.05919	-1.06815
			-1.20305	-0.144691
			-1.06408	-0.107046
			-0.904257	0.976748
			0.213425	2.08026
			-1.10062	-0.16555
			-1.10414	-1.06954
			-1.13443	-1.09714
			-0.977856	0.681393
			-1.09847	-1.23218
			-1.04748	-1.02839
			0.333167	0.11471
			-1.08904	0.348314
[truncated: 2,147 more rows]

## Sheet: g
	Tpex				Tex				Tn
host	467	552	637	572	253	364	356	333	146	225	275	153
GP33+	410	565	639	475	210	366	386	280

## Sheet: h
Tpex1	Tpex2	Ttrans	Tex1	Tex2
-0.0105565	0.0167128	0.0140728	0.00920753	0.0113669
0.000746394	0.00179102	0.0188458	0.00834278	0.00255739
-0.0144366	-0.0102712	-0.013288	0.0262194	0.0126752
-0.00900468	0.0243452	0.0100201	0.0095042	0.0266605
-0.0201724	-0.0132727	0.024217	-0.0209404	-0.00483753
0.00531022	-0.00654318	0.0050191	-0.0365113	-0.0406078
-0.0115569	-0.0178512	0.0128527	-0.0206249	0.00557074
0.0129239	0.00723524	-0.00787231	0.00931954	0.0215756
-0.016054	0.0082369	0.0110587	0.0122982	-0.00440866
-0.00405531	0.0213604	0.0195408	-0.00230004	-0.00157886
-0.0163475	0.00493429	-0.00788363	-0.0220129	0.0286425
-0.00194365	-0.00144991	-0.0154929	-0.023715	-0.017175
-0.0112027	-0.0144933	0.0194911	-0.0253993	0.0252558
-0.0264857	0.00214352	0.0194779	0.0417938	0.00994157
-0.0201697	0.0351731	-0.0176209	0.0100804	-0.021798
-0.0101911	0.0233816	-0.00779819	-0.00975524	-0.000628715
-0.00832112	0.0237264	0.00691271	0.0117362	-0.0198934
-0.00677311	0.0199006	0.0298259	-0.0100793	0.0120848
-0.00594888	-0.0294069	0.00704584	0.0173426	0.00597274
-0.0164134	0.0205338	0.0361442	-0.0098768	-0.016215
-0.00833931	-0.0142401	0.00962954	-0.00408235	0.0426918
-0.0289939	-0.00861873	-0.0128654	0.0165984	-0.0152694
-0.00114643	-0.00817441	-0.0206332	-0.00142761	0.00106514
-0.00689551	0.0156105	0.0209543	-0.0126488	0.000779966
-0.029382	-0.0217706	0.00992542	-0.00136255	-0.00399792
-0.0390319	-0.0217529	-0.00724611	0.0129516	0.00840581
-0.0160217	-0.0268075	0.0486791	0.00894243	0.00864
0.00572922	-0.0177891	0.0134176	-0.0159737	-0.0182813
0.00336279	-0.00674374	0.0105292	0.00629014	0.0353685
0.022483	-0.0014461	0.0199607	0.0296064	0.000168659
-0.0148508	0.00700387	0.027538	0.01366	0.00489278
0.0340465	0.00850719	1.14484e-05	0.0212237	0.0151509
-0.016146	-0.00924375	0.0122341	-0.0141824	-0.000884035
-0.0226626	0.0208701	0.0468785	0.0120215	-0.0175033
-0.0223349	0.0247276	0.0429657	0.0183243	-0.00909028
-0.015634	0.0239731	0.0150052	-0.00769815	0.0203076
0.0100541	0.0172893	-0.00393979	0.0079405	0.00911119
0.00499492	0.00327659	0.0153329	-0.0068786	-0.00905626
-0.0124878	-0.0138521	0.0300985	-0.0105883	-0.00425655
0.0149948	-0.0118532	0.0269444	0.0245053	-0.0136813
0.0136531	-0.0141833	0.0160916	0.0181196	0.0379049
-0.0100213	0.0114528	-0.000693477	-0.0134847	0.0133843
0.00225362	-0.0532577	-0.00814617	-0.00772981	-0.00445574
-0.00473314	0.0208448	0.017273	0.00632849	0.00513128
-0.0107872	0.00266284	0.00317283	0.0582954	-0.0094945
0.0102074	-0.0409177	0.034111	0.00859803	5.68098e-05
-0.00734553	0.00252989	-0.00368928	-0.018078	0.0132043
0.0350018	0.0209887	0.0123008	-0.0191895	0.0194317
-0.0181159	0.00767684	-0.0086841	0.0150609	0.00557111
-0.0304842	0.0496268	0.0083259	0.0167145	0.0200216
-0.0101107	0.0180196	0.0192707	0.0224985	-0.0214441
-0.0023612	-0.0168071	0.0204432	-0.0263227	0.00320306
-0.0112692	-0.000469273	0.0120812	-0.0452732	0.0304226
-0.00994912	-0.00441048	0.031094	0.00474619	-0.005327
-0.00189285	0.000985866	-0.00406984	-0.0162256	0.00702544
0.00837537	-0.00897915	0.00221045	-0.00124449	0.0109658
-0.0103071	0.00170015	0.00164126	-0.000270824	-0.0165394
-0.00927364	-0.00817859	0.00955932	-0.00195939	-0.000192266
-0.00160024	-0.00705792	0.0229877	-0.005749	-0.0168782
-0.00328585	-0.0298069	0.0456394	-0.00798832	0.0289242
-0.00814205	-0.00286073	-0.00288671	-0.0235977	0.0157161
-0.0177172	0.0275604	-0.0111241	-0.0137825	0.00346231
-0.0276215	0.0219425	0.00792525	0.00573442	0.0208417
-0.0200824	0.0411178	-0.00537778	-0.0286726	0.00697644
-0.0129994	0.00362721	0.0381832	-0.00655868	-0.00557615
0.00369986	-0.0231419	0.0201795	0.0187945	0.00252777
0.00625739	0.00215375	0.0560496	0.0195555	-0.00791592
-0.0019341	-0.0173585	0.0324559	-0.0015511	-0.0119475
-0.0150041	3.56981e-05	0.0369023	0.0309156	-0.0110022
0.0276761	0.0115551	0.0302624	0.0497218	0.0399346
-0.0119155	0.0107392	0.0141559	0.0054964	0.0189795
-0.0281553	-0.00113523	-0.00680815	-0.0115664	0.0127719
-0.00389799	-0.0323719	0.0375981	-0.0292492	-0.0197998
-0.00255404	-0.00627956	-0.0128958	0.0354301	-0.0243091
-0.0125663	0.0114892	0.0162886	-0.0209394	0.0184492
0.0347009	-0.00125006	0.0121559	0.00585237	0.0164195
-0.0014548	-0.0253175	-0.00473546	-0.0137627	-0.00146779
-0.0345985	-0.0326159	-0.00685088	-0.0221399	0.054366
0.00256155	-0.00918974	0.0324308	-0.00263601	0.0115345
-0.0197097	-0.00830775	-0.0023928	-0.00229505	0.0114656
-0.00222509	-0.00887918	0.0244873	0.00152862	-0.00694053
0.0125632	-0.0141399	0.0212902	0.00426037	-0.00568767
-0.00794794	-0.0191911	0.0304154	0.0241156	0.00920903
-0.01448	-0.0324042	0.0454513	0.0283653	0.000432528
-0.02961	0.0213081	0.0453272	-0.0108313	0.00270131
-0.0054547	-0.0124663	0.0270863	-9.65244e-05	0.0121985
-0.0129896	-0.0108872	0.017502	0.00551594	-0.00768673
0.00366235	-0.0271153	0.01202	-0.013391	-0.017
-0.0100064	0.0173498	0.0201525	0.00325454	0.0059997
-0.0112829	0.00953178	0.0073517	-0.0103831	0.0206394
-0.0280988	-0.0182537	0.0724605	-0.013685	-0.0114324
-0.0332483	0.0191825	-0.0169558	0.0244672	0.0307882
-0.0151163	0.057395	0.0395395	-0.0204371	-0.04178
0.00422528	0.0168554	0.0129224	0.00177406	0.00993134
-0.0110785	0.0126609	0.0267166	0.0133335	-0.016871
-0.0142142	-0.00625334	0.0258107	0.0121422	0.0116211
0.00836293	0.00304645	-0.00518912	0.00227033	0.0221101
-0.0185232	-0.010084	-0.0116295	-0.0214431	0.00698579
-0.000289139	0.0271351	0.0155149	0.033525	-0.0182566
-0.00515021	-0.0227141	0.0276601	-0.00390496	-0.0141138
0.00485427	-0.00314506	0.0045582	0.0478764	0.0336991
-0.0384707	0.0103019	0.0139271	0.00419451	0.00914973
-0.00326515	0.000673765	0.023715	-0.0196161	0.0221973
-0.00271188	0.0129157	0.0277078	0.0189793	0.00313128
-0.0220147	0.0371975	0.0178332	-0.00897104	0.0139934
0.034303	0.0174404	-0.0197386	-0.0150126	0.0040314
-0.0110838	-0.00950292	-0.00560086	0.011273	-0.0201274
0.00431607	-0.0065982	-0.00195383	0.0274221	-0.00599327
-0.0110467	0.0224843	0.0285738	-0.047785	0.021032
-0.0249953	0.00475243	-0.00200601	0.0080214	-0.00304635
-0.00231789	0.00402908	0.0139914	0.00483178	0.0155013
-0.00204627	-0.0101645	0.0204929	-0.0154307	0.028261
-0.00553672	0.00483241	0.000220233	-0.0214598	0.00334802
0.0108675	-0.0352804	0.011597	-0.010789	0.00506148
-0.00413801	0.0356871	0.0128463	0.0100551	-0.00510483
-0.0084637	0.00184609	0.0291142	-0.0219167	-0.00173273
-0.00453101	0.0450429	0.0171146	-0.0369071	0.00756417
-0.00789954	0.0269051	0.0276944	-0.00406738	-0.00456052
-0.0258809	-0.0100637	0.015405	-0.0173552	-0.0165606
-0.0167123	0.0250404	0.0287766	0.00597053	-0.0215321
-0.00268043	0.0134778	0.0317773	0.00521862	0.00183867
-0.0219794	0.0328723	0.0150907	-0.000767854	0.0481562
0.00111403	-0.00929019	0.0354253	0.00399626	0.0152651
-0.0185085	0.0205015	0.0295768	-0.00353786	0.0188882
-0.0129401	0.0158342	0.0228465	0.0195687	0.0102828
-0.0249974	0.0205877	0.00351179	-0.00272582	0.0402034
-0.000114731	-0.0247311	0.0280026	-0.0279087	0.00427902
-0.00926444	0.00180144	0.0133967	0.0252908	0.00725878
-0.00951201	-0.00813153	0.0321889	0.00197272	-0.0137207
-0.00667673	0.0226768	-0.0137445	0.0192038	-0.000207386
-0.0139059	-0.0270507	0.029149	-0.000379373	0.0271615
-0.0153662	-0.023902	0.015319	0.021194	0.0178511
-0.0101665	-0.00506349	0.029357	0.00193451	0.00232211
-0.0228962	-0.00854205	-0.0083967	-0.0310184	0.0126703
-0.00337076	0.0102672	0.0196873	0.000767191	0.00196838
-0.0129898	-0.00894407	0.0277335	-0.00704504	-0.0190979
-0.0196244	-0.0137008	0.0349387	0.0305195	0.0125858
-0.0238415	0.0128438	0.0355362	0.0272464	0.00584068
-0.0148518	0.0331219	0.0210158	-0.0187804	0.0188154
-0.00736487	-0.0150651	-0.00115299	0.00991354	0.0238443
-0.00672482	-0.0108815	0.056343	0.0119724	-0.00706978
0.00271079	0.0099173	0.0369252	0.00538047	-0.0249223
-0.000791106	-0.0241523	0.0384086	-0.0250529	0.00707194
-0.00040849	-0.00493777	0.0211166	-0.0314186	0.0190473
0.00424625	0.0218417	0.0240606	-0.00706743	0.0225368
-0.0131894	-0.00497801	-0.0124621	-0.0275136	0.00403398
-0.0145255	-0.0113871	0.0377624	0.0163197	0.0411653
-0.00624276	-0.0238533	0.0353452	-0.0124774	0.000244148
-0.00163126	0.00851607	0.0432858	0.0267967	-0.00436948
0.00335753	0.0141596	0.0124725	-0.0143177	-0.00506397
-0.021556	0.00391086	-0.0125631	-0.00585288	0.0213059
-0.0073571	0.0228725	0.0186812	0.00543928	0.0111777
-0.0072671	-0.0155354	0.0236587	0.0227932	-0.000739437
-0.0251614	0.00233107	0.0172443	0.0219292	0.018009
-0.0197058	0.0164126	0.025162	0.0220537	0.00282086
-0.0145029	-0.00260169	0.051917	0.00886812	0.0103204
0.0139162	-0.00677552	0.00679943	0.0162078	0.0162562
-0.000319077	0.00831331	0.0431329	-0.0124307	-0.0101084
-0.00710154	0.0115567	0.0166091	-0.0146526	-0.00245774
0.00830847	-0.0165548	0.0134911	0.00320868	0.0126356
-0.0123256	0.00552748	0.0246612	0.0124122	0.0113061
-0.0139351	0.00659847	0.0312901	0.00354345	-0.0207975
0.00231948	-0.0157044	0.0256774	0.0346482	0.00922411
-0.010743	-0.00221965	0.00756546	-0.00914275	-2.57979e-05
-0.0155666	0.00207445	-0.000645959	0.0173009	0.0177951
0.00247146	-0.00990269	0.00153564	-0.0134346	-0.0132918
-0.0185832	-0.00996595	0.0202163	0.0637027	-0.0297361
-0.00280186	0.0016767	0.0083795	0.000945166	0.0150025
0.00616497	0.0717409	-0.00754608	-0.00800357	0.00764541
-0.00479386	0.0139546	0.0356905	-0.00855811	-0.0361106
0.00646307	-0.00406413	0.021148	0.00612181	0.00467337
-0.00997497	-0.0256815	0.0380642	0.0276666	-0.0287916
-0.00430452	0.00358185	0.0360511	0.0077704	0.0109071
-0.015134	0.00995664	0.00813851	-0.00727126	0.00110399
0.007107	-0.0203607	0.019536	-0.00763713	0.0093304
-0.00204477	-0.021865	0.0220857	0.0469251	-0.00532695
-0.00978126	0.0212343	0.0328956	0.00568581	0.0102492
-0.00830903	-0.0115945	0.0150247	-0.0221693	0.0356805
0.00591812	0.014661	0.0271447	0.0100904	-0.00851208
0.0117681	0.0174523	0.0164181	0.00852665	0.0194867
0.00671114	0.0352412	0.0193042	0.0256989	0.0156542
0.00359385	0.0313907	0.00136974	0.00185496	-0.0208351
-0.020253	-0.012117	-0.0345035	0.0238696	0.00432938
-0.000567059	-0.00687522	0.0206645	-0.0025219	0.00700454
-0.00630967	0.0114975	0.0285224	-0.0152647	0.0243357
-0.00434534	-0.0153861	0.0134719	0.0179295	0.0023363
-0.00826098	-0.00319022	0.022277	-0.0402086	0.049858
-0.00925981	0.000475952	0.0222178	-0.00224765	0.00986285
-0.0198815	0.0293735	0.0286058	0.020481	0.0469396
-0.00407332	0.0058043	0.000829144	-0.0211649	0.0112751
0.00865486	0.00296629	0.0214266	0.00672362	0.00447524
-0.0015343	0.0160134	0.0230737	0.0271521	-0.000700002
-0.0289826	-0.00645865	0.0413938	-0.00978318	0.00108786
-0.0552586	0.00891325	0.00361468	-0.0263241	-0.000158423
-0.0308286	-0.0124888	0.0689687	0.00973501	0.00628486
-0.0253427	-0.000238386	-0.0237136	-0.0204874	0.0392387
-0.0234362	-0.0124931	0.0218643	-0.0194816	0.0240697
-0.0180229	0.0616753	-0.00162766	0.0687522	-0.012927
-0.0106971	0.013351	0.0389657	0.00843125	-0.00402344
-0.012776	0.0271372	0.0160749	0.00717969	0.0239099
-0.0169797	0.00772407	0.0240499	0.0235317	-0.0257554
-0.00635105	0.00230064	0.0267345	-0.0143156	0.0507862
0.0077605	-0.00665006	0.0396279	-0.0106444	0.00552401
-0.000376448	0.0260349	0.0201091	-0.000338499	-0.00849844
-0.00586637	0.0265927	0.0713419	0.00732216	0.00749321
0.000968216	-0.00897936	0.00705665	0.0199211	-0.00107496
-0.0197893	0.0190033	0.0364524	0.0153296	0.0235403
0.00362902	-0.0173583	-0.0101662	0.0172346	0.0109593
-0.0183625	0.00425482	0.0303307	0.00202486	-0.0123279
-0.023849	0.0121027	0.0108751	0.0158128	0.0103487
-0.0272675	-0.00492067	0.0125425	0.0262822	0.00321901
-0.0183116	0.0256312	0.0257729	0.00959065	0.001956
-0.00343919	-0.0096369	-0.0235043	0.0115552	0.00116717
-0.0189458	-0.0042538	0.0196795	-0.0112298	0.00736576
-0.0183677	0.0266098	0.0295186	0.0331409	-0.0100007
-0.0388811	0.00695107	-0.00226916	0.0115178	0.0419321
-0.0046249	0.00693146	0.00997311	0.00643045	-0.0158087
0.00580083	-0.0100246	0.0191363	0.0118257	0.0136894
0.0187404	0.01249	-0.00541521	0.0239645	0.0251923
-0.0207682	-0.0187976	0.000568615	0.0043597	-0.00615763
-0.00420397	0.0196674	-0.00197208	-0.00634587	-0.0139595
-0.0112233	-0.0144012	0.0107853	-0.00906553	-0.00616638
-0.0146078	-0.00452487	-0.0230472	0.0237812	0.00373433
0.0132246	-0.0112811	0.0014637	0.0157194	0.00618388
-0.0103803	0.0108868	0.0432194	-0.00708574	0.0304822
-0.00891354	0.00861662	-0.0131214	-0.012485	0.0226799
-0.00388001	0.0466059	0.0172535	0.0154953	-0.000687347
-0.0128517	-0.011434	0.0319627	0.0140867	5.79679e-05
-0.00115389	0.0281653	0.00766456	0.0171459	0.00592368
-0.00371955	0.00593696	0.0453346	-0.000705049	0.0304355
-0.0124059	0.0133409	-0.0145356	0.0339356	-0.000117617
-0.030351	-0.0172041	0.025252	-0.00229396	-0.00349136
-0.0329195	-0.0130863	0.0286597	-0.0194971	-0.00307856
-0.023481	0.0181068	-0.00201922	0.0245358	0.0384511
-0.0190341	-0.024643	0.024126	-0.00488781	0.0182949
0.00899098	0.0153804	0.0180657	0.00570808	0.00498233
0.0331021	-0.0270753	0.0195852	-0.00479706	-0.0242086
-0.00149297	-0.0206047	0.0253049	0.0257541	-0.00118314
0.00448703	0.00759406	0.0418899	0.047242	-0.0120562
-0.00116287	0.0169572	0.0207137	0.0105336	0.00766624
0.0503983	0.00913863	-0.01139	0.00485189	0.00568544
0.00971131	-0.00364326	0.0178354	0.0415851	-0.0165136
0.0155089	-0.0019774	0.0459904	0.0257601	0.00152156
-0.0117933	-0.00317025	0.0204045	-0.00904523	-0.00701401
-0.0216133	-0.00611009	0.0315218	-0.0089267	-0.0164792
0.00461387	-0.00808202	0.0489307	-0.00829122	0.025584
-0.0035395	-0.011022	-0.000999303	-0.0285886	0.0321366
-0.0250622	-0.00828464	0.00157649	-0.00359005	0.00256734
-0.0252699	-0.0081209	-0.0170379	0.011463	0.0540207
-0.00695534	0.0067889	0.0229838	-0.0121743	0.0109529
-0.0259512	0.0269528	-0.019305	0.00298698	-0.000182839
-0.0377802	-0.00839768	0.0183483	0.024963	0.0428447
-0.00710224	0.043586	0.00248172	-0.0424883	0.00176615
-0.00850046	0.0257711	0.00106599	0.0180068	-0.0100599
-0.0134407	0.0137499	-0.0120302	0.0112726	0.00456857
-0.0393777	-0.0139858	0.00432487	-0.0174489	0.0029677
-0.00287594	-0.000704595	0.0177691	-0.00418884	0.0264266
-0.0122774	0.0099942	0.0239713	0.00208854	-0.0210829
-0.00408735	0.0313245	0.00207381	-0.000351384	0.0339651
-0.00557489	-0.0013684	0.0272291	-0.00475848	0.00172436
-0.00360194	0.0156754	0.00620318	-0.0102554	-0.0082989
-0.00199736	0.0067363	-0.0150859	0.0295216	0.0276363
0.0203688	-0.00724326	-0.0345275	0.0101876	0.0143732
-0.00512231	-0.0105453	0.0348411	0.00814448	0.00662512
-0.0210912	0.0242043	0.0282779	0.0576147	-0.0392301
0.00790791	0.00306255	0.0463252	0.00788669	0.0200221
-0.000192094	-0.00148837	0.0145438	0.0188477	-0.00229972
-0.00603597	0.0161574	-0.0084648	-0.00587231	0.00644527
0.00962226	0.00683156	0.0204705	-0.012037	-0.00082264
-0.012102	0.00471328	0.0303638	-0.0190156	0.0186265
0.0163059	0.0120988	-0.00922162	-0.00618712	-0.0142333
0.0152954	0.0125645	0.00695595	0.0230532	0.0235771
0.00252745	0.00184628	-0.0142906	-0.0115818	0.0141005
-0.00411414	-0.00319128	0.0111108	-0.00949069	-0.00536903
-0.0390219	0.00504706	0.049322	0.00128196	0.00600242
0.000563503	0.0228337	0.00435223	-5.57019e-05	-0.0207558
-0.0186278	0.0381579	0.0332752	0.0176909	0.0370361
-0.0206567	-0.00504676	0.000373836	-0.0156527	-0.0189944
0.0125342	-0.0170049	-0.0158092	-0.0204727	0.00736023
-0.0374105	0.00542355	0.00173331	0.00934639	0.00744531
-0.00809074	-0.00334387	0.0363876	0.0336399	0.00731788
0.00809658	0.00185684	0.00698356	0.0115047	0.0256847
-0.0170506	-0.000983586	0.0424999	-0.00565971	0.00285171
0.00469506	0.0095357	0.00382198	0.029311	0.03152
-0.00250536	0.0196249	0.0165258	-0.0236781	-0.00729223
0.00152613	-0.0210707	0.00812897	-0.00624763	0.000298157
-0.0184087	0.00253086	-0.00961553	0.00672972	0.00518012
-0.0251213	0.021467	0.00347199	-0.0164551	-0.0180359
-0.0225104	0.0329159	0.00733848	-0.0175673	0.0126149
-0.0262259	0.00205741	0.0135203	-0.022038	-0.0282364
0.0132745	-0.000358864	0.0548836	-0.00474101	-0.00420682
-0.0141079	-0.00943269	0.0105542	0.0285727	0.0248203
0.00693806	0.0300037	0.0236966	0.00680534	-0.0287955
-0.00264894	-0.0125249	-0.0197043	-0.0133898	-0.0158623
-0.0160403	-0.00650586	0.00806654	0.0164521	0.0170973
-0.0188163	-0.0181803	-0.00958601	0.0215839	0.0186203
-0.000212319	0.0278878	0.0435628	-0.00243742	0.00262849
-0.00280904	0.0238291	0.0215807	-0.0150595	0.0143454
-0.00713388	0.00598675	0.0438264	0.0127504	-0.0192723
-0.027075	-0.00883742	0.0220092	-0.0242046	-0.0318732
-0.00503602	-0.00993692	0.022446	0.0263083	0.00714438
-0.00905756	-0.00353972	2.60124e-05	0.00925292	0.026223
0.0102826	-0.00459448	0.0505987	0.00736249	0.0120975
-0.0173803	-0.0106016	0.0337962	0.0106718	0.0430601
-0.00269994	0.0030183	0.0246452	0.0214797	-0.0152066
0.011567	0.000426576	0.0148008	0.0025201	0.000164102
0.00386607	-0.0161847	0.00811034	-0.000834683	-0.0136448
-0.00763137	-0.00466675	0.0306803	-0.0214505	0.0146439
0.016625	-0.0230842	0.0250091	0.0102841	0.000394518
-0.000584814	-0.00906835	0.000581594	-0.0200693	-0.0116917
0.0144224	-0.00589469	0.0106609	-0.0216264	-0.00274937
-0.0106821	0.0170746	0.0297403	0.0407776	0.0321641
-0.000440634	0.00181828	0.00804964	-0.00921526	0.00790394
0.0183067	0.00365243	0.0141778	-0.0152208	0.0122801
0.000616151	-0.0117307	0.0386329	0.0321134	0.0277066
0.00558945	0.00834349	0.0332128	-0.0160973	-0.00212648
0.0144214	-0.00893972	0.0116451	-0.0109766	-0.0179821
-0.0166351	-0.00256049	0.0346033	0.00889345	0.0123461
-0.0190615	-0.00502943	0.00243789	-0.0110522	0.0223386
-0.0146058	0.00132213	0.0253051	-0.0157796	0.0236426
0.0345587	-0.0275731	0.023417	-0.0130905	-0.00587504
0.0111968	-0.0121137	0.00263753	0.00671751	-0.0058342
-0.0331618	0.0450477	-0.000241724	0.0014804	-0.00547148
-0.0170229	-0.00502302	0.024374	-0.0262525	0.0235899
-0.0232567	0.0321725	0.0219291	0.0156187	-0.0169187
0.0105131	-0.0131002	0.0507064	0.00448456	0.021315
-0.013766	-0.0262492	0.027616	0.0205527	0.0129492
-0.00346373	0.0119738	-0.0178344	0.015846	-0.00342044
-0.0229426	-0.00964285	0.0251013	-0.0166354	-0.012442
0.0102693	0.014414	0.0146492	-0.0169666	0.000574936
-0.0342482	-0.029383	0.0252513	-0.014742	0.012029
0.0257885	-0.000506249	0.00691865	0.0285792	0.0192019
-0.0034722	0.00473892	0.0443744	0.00217001	0.0102969
-0.0155534	0.0207375	0.0230196	0.00619896	-0.00525943
-0.0184005	0.0290323	0.0202892	-0.0154892	-0.00763262
-0.0168508	0.054512	0.038479	0.0100529	-0.00810614
-0.000767688	-0.00101549	0.0305257	0.00356973	0.0124378
-0.0255174	0.0151011	-0.0126969	0.0250176	0.000567841
-0.00887062	0.00186012	0.0328591	0.00868573	0.00809562
-0.00598124	-0.0288476	-0.0155181	0.0104546	-0.00114164
0.00672453	-0.00108148	0.0185734	0.0177778	0.00513307
-0.033875	-0.0302076	0.00926467	-0.0325911	0.00907481
-0.0227535	0.00396956	0.0260862	0.0293812	-0.010794
0.0083906	0.0302981	0.0218503	0.0191914	-0.012661
0.0216442	0.012685	0.0135957	0.0148809	-0.00151795
-0.0186952	0.0249317	0.0395022	0.00407016	0.013351
0.00374837	0.0214503	0.00646111	-0.00552677	0.00936321
-0.00230543	-0.000455908	0.0440355	0.0078021	-0.0169337
-0.0103198	0.00443649	0.0155416	0.0311734	-0.0119699
0.00593525	-0.0221519	0.0109145	-0.00646278	0.0371123
-0.00517353	0.00129851	-0.00319385	-0.0339666	0.0168413
-0.0204679	0.0364754	-0.00081518	0.0401317	0.00610046
-0.018362	-0.00323706	0.00885354	-0.0401941	0.0155723
0.0125561	0.0240499	0.00356466	0.0266185	-0.0159566
-0.000726613	-0.0151311	0.0163479	-0.0150742	0.00380631
-0.00421402	0.0232779	0.0244021	0.0317187	-0.00723072
-0.0107864	-0.00834992	-0.0216633	0.00567595	0.0180789
0.0158551	-0.0117438	0.0608025	-0.0279339	-0.00613598
-0.0178557	0.0139284	0.0407698	0.00677261	0.0010997
-0.00873569	0.00622205	-0.00935588	-0.00717443	0.000250411
0.00445647	-0.000204699	0.0117595	-0.0163969	0.00397028
0.00288086	0.00727323	-0.0166978	0.0287795	-0.0169002
-0.0112853	0.0126697	0.0397021	0.0351963	0.0295667
-0.0252075	-0.00199938	0.0218676	0.0052194	0.0253305
0.00181971	-0.0168727	0.0430682	0.0101091	0.0220751
-0.00659304	-0.00538063	0.0588245	0.007992	0.0263239
-0.00357474	0.0152509	0.0280662	-0.00889357	-0.0023314
0.0173232	-0.00500972	0.0295021	-0.0152497	-0.000141055
0.00118501	0.0542285	0.0297836	0.011494	-0.0288272
-0.00153008	0.0416258	0.0216439	-0.00304481	0.00552565
-0.0120408	-0.0190652	0.011342	-0.0145243	0.0141298
-0.00676197	-0.00241963	-0.00128572	0.0203948	-4.41009e-05
-0.00892345	0.0175791	-0.00524887	0.0144235	-0.00398943
0.0142746	0.00143971	0.021673	0.0447631	0.0101246
-0.0194044	-0.0287029	0.0122208	-0.0262215	0.000298651
-0.0212083	-0.0144335	0.00708028	0.0020783	-0.00540667
0.00599381	0.0262936	0.0262987	-0.0172048	0.0159354
-8.78436e-05	-0.00751965	0.0655837	-0.00739742	-0.00428921
0.00211801	0.0296863	0.00790707	0.0253271	0.000486228
0.00109439	0.0222425	0.0313737	0.011	-0.0199815
-0.0273037	-0.0190662	0.0266442	0.0208716	-0.00237777
-0.0136352	0.0251122	0.0106094	0.0299517	-0.00629333
-0.0194074	-0.00941371	0.0221794	-0.00244203	0.0223022
-0.0233925	-0.00384827	0.0603481	0.0020287	0.0231701
-0.0122793	0.0263151	0.0161075	0.0191435	-0.0234833
-0.0315293	0.00918522	0.0223978	0.0016141	0.00710519
-0.0236567	0.0195185	0.0315199	0.0145128	-0.00606953
0.00318657	0.00229706	0.0311571	0.0238856	0.0155316
-0.0143722	0.0348867	0.00219029	0.00474534	-0.00583144
-0.0152309	-0.00212046	-0.00862761	0.0152987	0.0160562
-0.0234108	-0.00960744	0.00134483	0.027463	-0.00515582
-0.00672547	0.00338421	0.000473872	0.0282176	0.00728878
-0.00514463	0.0306021	0.012646	-0.0161411	0.0265233
0.00655306	0.0224149	0.0203172	-0.024992	0.0323357
-0.0175686	-0.0311424	0.0493851	-0.0136976	-0.0295462
-0.0376228	0.0144841	0.0420773	-0.00150668	0.0203439
-0.00738895	-0.00835874	0.0146932	-0.000467837	0.00443085
0.017571	-0.00172339	0.00593172	0.0203348	-0.0168878
0.00576633	0.047868	0.00448564	0.0253783	-0.0276373
0.0124567	-0.0128683	-0.00774109	0.0210649	-0.00675625
-0.0210592	-0.0167681	0.0104652	0.0130903	0.0179621
0.00275725	-0.0206036	0.0286248	0.0166595	0.0280917
0.00881637	-0.0277428	0.0248128	-0.0154822	0.0238572
-0.00582616	0.0105682	0.0205117	-0.00072021	-0.0224419
-0.020428	0.0174769	0.0213123	0.0316351	0.0227041
-0.0265467	0.0347702	0.0115251	-0.0069166	0.0145188
0.0105991	0.0322599	-0.0123702	-0.00300282	-0.0230588
0.00733545	-0.0402169	0.0105563	-0.00209061	0.00627972
-0.0209812	-0.0173425	-0.0122172	-0.0122882	0.0088421
-0.0115757	0.0123248	0.00936902	0.031206	0.00752634
-0.0059808	-0.00788876	0.0411802	-0.00534006	0.00445864
-0.00263922	0.0418902	0.0330962	0.0200277	0.00421646
-0.00823597	0.010048	0.0370502	0.000804678	-0.0180416
-0.0190554	0.0161273	0.0436026	0.0150098	0.0025553
0.019207	0.0107604	0.0233893	-0.00665891	0.0139223
-0.0137698	0.030585	0.0200809	0.0171222	-0.00358725
-0.0188297	0.0179364	-0.00532606	-0.00259291	0.0113638
-0.00895483	0.0125364	0.0324693	-0.00338255	0.0277793
-0.00604867	0.0043094	0.0208724	0.0137037	-0.0183004
0.0324855	-0.00792703	0.0184964	0.025495	0.00216037
-0.00397476	0.030372	0.026505	7.63069e-05	0.00640501
-0.0117875	-0.0235754	0.0234246	0.0441138	-0.00898574
-0.0137696	-0.0158807	0.0253631	0.0118739	0.00531674
-0.0255466	0.031081	-6.67789e-05	-0.0210833	0.00629272
0.00560025	-0.000601066	0.0201238	-0.0172996	0.0206914
0.00442973	-0.0167964	0.017378	0.0152332	0.0263355
0.00507939	0.011185	0.0134399	-0.021094	-0.0217447
-0.0137022	0.00567297	0.0449361	-0.0355482	-0.00388149
-0.0163892	0.014826	0.000805393	-0.0288206	0.0215844
-0.00922997	0.00560932	0.0100701	0.040381	0.0139431
0.00586465	0.0254636	-0.00645177	0.0197215	0.00344368
-0.0383431	0.0255467	0.0133501	0.0200522	0.000348762
0.00378243	0.0207762	0.0508471	-0.0101945	0.0156164
0.000729251	-0.00108162	0.004466	0.0227052	0.0116946
-0.0176456	5.0472e-05	0.00938733	-0.0184938	-0.00948674
-0.01393	-0.00894006	0.00963331	0.0167655	-0.0238903
-0.00759683	0.0201535	-0.0018711	0.0123295	0.0116569
-0.00247537	0.00288546	-0.00822002	0.013178	0.00638733
0.0378047	0.030892	-0.000941056	-0.0255224	0.023621
-0.0151937	0.0270881	0.0386044	-0.00669339	-0.0134467
-0.00830129	-0.0121456	0.0483733	0.000730081	0.04362
0.023772	0.00841787	0.0260578	0.00400697	-0.00967867
-0.00503589	0.0110512	0.00628524	0.0293854	0.0231165
-0.0143974	-0.012655	0.00739503	0.00765229	0.0413256
-0.0182803	0.00093248	0.0122871	-0.00204629	-0.00508898
-0.000906568	-0.000647745	0.0113248	0.00742314	0.00236404
-0.0225258	0.0260505	0.0272882	0.00672778	-0.0216991
0.00687022	0.00423059	0.00565835	0.0414741	-0.0316073
-0.0114577	-0.0126526	0.0347996	-0.0053713	0.0232869
-0.00679387	0.0102383	0.0277193	0.00442517	-0.00228682
-0.0046238	0.0183283	0.0146752	0.0341746	-0.0035723
-0.00032541	0.0106272	-0.000610324	-0.00720359	-0.0218634
0.00292528	-0.00961062	-0.00877636	-0.0272488	0.00365072
-0.01985	-0.000123146	0.0248115	0.000674375	-0.0183568
-0.0119236	0.00906074	0.0280114	0.00313886	0.017943
-0.0280661	0.0242188	0.0112402	0.0166138	0.00989852
-0.0182835	0.00243127	0.00964984	-0.0320295	0.0226673
0.0235733	0.0158832	0.045509	-0.0150713	-0.00126801
-0.00416972	0.0148008	0.025269	0.0426033	0.0230499
-0.0151326	0.00427838	0.0163262	-0.00403169	0.0138715
0.00820876	0.00130131	-0.0063329	0.00376429	-0.0165709
-0.00328476	0.00793259	0.0442335	0.00995637	-0.0252852
-0.0179734	0.010644	0.0291551	0.0138549	-0.00945195
0.0224395	0.000806499	0.0331322	0.0207925	0.0154963
-0.0133141	0.0185712	0.0205948	-0.00159832	0.0210499
-0.0154938	-0.00731561	0.0307479	0.0150263	0.0278819
-0.0198104	0.000693674	0.0333919	-0.0106445	0.00517534
0.010179	-0.00431173	0.00948968	-0.00532198	0.00237966
-0.000197425	0.0114065	0.0520656	-0.0172964	-0.00266276
-0.0066816	0.0104818	0.0199626	-0.00466923	0.00575558
0.00326102	0.0195937	0.0433222	0.0016644	-0.000185317
-0.0125641	0.0428212	0.0381407	0.0329711	-0.00572798
-0.011075	-0.0080063	0.00980688	0.0269148	0.0432467
-0.00183501	0.0293916	0.00831639	0.00685263	0.0479101
0.00981516	-0.0152309	0.0142761	-0.0186206	-0.00703781
0.00775813	0.00913018	0.0401709	0.016622	-0.0207382
-0.0183804	0.0121985	0.0838349	0.0119471	0.00400646
-0.0114088	0.0145738	-0.0117179	0.00745192	-0.00527731
-0.0122988	0.00778904	0.0129177	0.0115134	0.0605483
0.00600029	0.0221742	0.00142973	0.0337141	0.045981
-0.00133681	0.0418505	0.0494535	0.0310471	-0.00183487
0.00714812	-0.0146891	0.00575854	0.0109139	0.00783988
-0.0013724	0.00559154	-0.00290038	-0.00573844	0.010689
-0.0194852	0.00423098	0.0233237	0.0194837	0.000379504
-0.0185879	-0.0280801	0.0171464	0.00463148	-0.0221926
-0.0173166	-0.0112222	0.00996278	-0.000323125	0.00993512
0.00131374	-0.00920285	0.0484966	0.0268104	0.0322217
0.00787408	0.00211531	0.0614119	-0.00934481	0.019104
0.00419352	-0.0206267	-0.000105267	-0.0319223	-0.0122963
-0.00677931	0.0294138	0.00116848	0.00893201	-0.0053679
0.00993211	-0.0221477	0.0130174	1.82418e-05	0.00768179
-0.00346774	0.0128038	0.0197612	0.00399943	0.0169819
0.00545172	-0.00337237	0.0253435	-0.0250956	0.0146782
0.0384261	0.0237229	0.00213103	0.00215488	0.0191796
-0.0152407	0.0442749	0.0394904	-0.0116738	0.0161216
0.0071634	0.00599876	0.0317055	0.0193843	-0.0106069
0.000803938	0.0196292	-0.0026276	0.0525418	0.00576258
0.0101718	-0.0197352	0.0148646	0.0145216	-0.00705427
-0.00831044	-0.0313081	0.0340906	0.00110481	0.0155576
-0.00661409	0.0225679	0.0424039	0.00743668	0.0231804
-0.0337952	0.0170038	0.0224146	-0.0285377	0.0147411
0.0115376	-0.0123602	0.00914636	0.0151177	0.00130348
-0.00881063	0.0359423	0.0266962	0.01094	0.0283051
-0.0125613	-0.00364444	0.00960664	-0.0241044	0.0267666
0.0211501	0.0128285	0.00753062	0.00125983	-0.00493345
-0.0294421	0.0160809	0.0206649	0.0132787	0.00725965
0.0154968	0.0230815	0.00491643	0.0101335	-0.00617448
-0.00807978	-0.0359827	0.0170275	0.00236781	0.00471745
-0.0198857	-0.00308375	0.0220143	-0.0282213	-0.0194671
-0.00376918	-0.0140592	0.0276874	0.00446188	-0.0245201
-0.00450605	0.0157421	0.0565838	-0.00979082	-0.00427931
0.006776	-0.00695003	0.0441918	-0.0174462	0.0479405
0.00215207	-0.00564457	0.0321451	0.0174376	0.010289
-0.0219816	-0.00493404	0.0099552	-0.00166335	0.00822771
-0.0176356	0.00177616	0.0215114	-0.00350896	0.0192804
-0.0216803	0.000173373	0.00428079	-0.0304417	0.00570668
0.00675382	-0.0171021	-0.0158649	0.0191944	0.0034444
0.0012096	0.01357	-0.00142362	-0.018327	0.012458
0.0192112	0.0171299	0.00874991	0.00662723	0.0167854
0.0167937	0.0396666	0.0188256	-0.0232819	0.0166024
0.00961	0.00398212	0.0102837	0.00689107	-0.0050244
0.00936952	0.0215152	0.00312946	0.0238156	0.00113815
-0.0181816	-0.0216696	0.0144317	-0.02569	-0.0177907
0.030426	-0.00742361	0.0225795	0.0305709	0.00599094
-0.0133426	-0.000306614	0.028045	0.00495241	-0.00819444
-0.00280683	0.00381604	-0.0158009	-0.00155384	0.021232
0.00926974	-0.0413193	0.00403646	-0.0239473	0.00630376
-0.0108338	0.0202429	0.0350299	-0.00514883	-0.0211029
-0.00306554	0.0101079	0.0141682	0.00264968	0.000476126
0.000587678	0.0465113	0.0355437	-0.03279	-8.72098e-05
0.0156563	0.0224491	0.0239847	-0.00769008	-0.00837085
-0.00560117	0.0170291	0.00986134	-0.0379647	-0.00669418
0.00120911	0.00488279	-0.00276147	0.0320151	0.0441496
-0.00371381	-0.00760083	-0.0145209	-0.00550705	-0.00970209
-0.0105429	-0.0130789	-0.0111884	-0.00551007	-0.0137653
-0.000399338	0.0385806	0.0143569	-0.0185874	0.026607
0.0117131	0.0266598	0.0277215	-0.000224845	-0.00544166
-0.0163975	0.0138506	0.0250947	-0.014616	0.0137074
-0.00975523	0.007052	0.0142758	-0.0143694	0.000893754
-0.00148317	0.0123952	0.0321968	0.00668745	0.0189521
0.00858187	-0.000539592	0.0105684	0.0140116	-0.0154441
0.00620655	0.0341553	0.0170575	-2.26213e-05	-0.0241686
-0.0121514	0.00153994	0.0325666	0.000165928	0.0127635
-0.0381508	0.000365869	-0.0082712	-0.017052	0.0159324
-0.00450619	0.0283441	0.0187395	-0.00412601	0.0227987
-0.0128688	-0.00722447	0.00590349	-0.00214244	-0.00431257
-0.00195573	0.0275007	4.90447e-05	0.000703525	0.0212565
0.00945784	-0.0200864	-0.0111732	0.00623276	0.0200104
-0.0107473	0.0339417	-0.0159899	-0.00295831	-0.00020461
0.0335161	-0.0153996	0.0379117	-0.00566324	0.0143903
0.0143384	0.00173386	0.0277788	-0.011361	0.00731278
0.00761217	-0.0474925	0.0039841	-0.0136483	0.00254955
-0.0187476	0.0489176	-0.000316325	0.0327187	-0.00678975
-0.0224871	0.00440996	0.0018946	0.00289073	0.00591563
-0.00537242	-0.000878789	-0.0089335	0.0149316	0.0121189
-0.0493657	0.000888155	0.0418486	0.0387573	0.0505485
-0.038098	-0.000612519	0.0177839	-0.0215431	0.0224287
-0.00594012	0.0109005	0.0370636	-0.0026119	-0.0077949
-0.030898	0.00503352	0.0199702	0.0139398	0.0188024
0.0148686	-0.0095516	0.0532199	0.00551494	0.0384768
-0.013576	-0.0104274	0.0302289	-0.0409549	0.0214718
-0.00359236	-0.00278009	0.0334846	-0.0192272	0.0138253
-0.00582601	-0.00892514	0.00457512	0.00160629	0.0106295
0.00871178	-0.0189191	0.017746	0.00855335	-0.00754314
0.0115072	0.00122119	0.0369841	-0.00144166	-0.0241578
-0.00904756	0.0290574	0.023309	0.0614655	0.0155008
-0.00351529	-0.00624318	0.0149727	-0.0265667	-0.00965874
-0.00924093	-0.00923196	0.0250529	0.0175336	0.0159306
-0.000830745	0.00397531	0.020533	-0.0197115	0.00700076
-0.0169306	-0.0122002	0.0154359	0.00482394	-0.000232511
-0.022765	-0.0103562	0.0132467	-0.00497689	0.040955
0.0159068	-0.00938723	0.00942882	0.0210154	0.00362467
-0.017877	-0.0158211	0.027817	-0.0223629	0.00608217
0.00646793	-0.00421753	0.0415287	-0.00513696	0.0146656
-0.0229314	0.009515	0.0233365	0.0274341	-0.0169142
0.00436727	-0.00914169	0.0155599	0.00785294	-0.00450593
0.00186544	0.026683	0.0334787	0.0486235	0.0126884
-0.0304439	0.000163585	0.013455	-0.00146809	0.0268403
-0.00572096	0.0205082	0.0232204	-0.0117276	0.0172191
0.00029151	-0.0110145	0.0533981	0.0157496	0.040411
-0.0140476	0.0189798	0.0269092	0.0330076	0.00276533
-0.00283603	0.0279686	-0.00152679	0.0341081	-0.00382489
-0.0138235	-0.0145407	0.0114237	-0.0136727	0.0157304
0.000709297	0.030014	0.0385602	0.00481578	-0.0145652
-0.0126871	0.022887	0.0114235	0.0311346	0.0288726
-0.000564294	0.00977204	0.00567595	-0.017582	0.0101632
-0.0232999	0.0174841	0.0251469	-0.0185518	0.00853562
-0.0163091	-0.0420545	-0.0178836	-0.034579	0.011575
0.00552822	-0.00297071	0.0622976	0.00828912	0.025653
-0.0102676	-0.0019528	0.0212736	0.00508032	0.0653724
0.00853144	-0.0149864	-0.00257538	0.0128181	-0.00341087
-0.0118909	0.00591579	0.0395892	0.027201	-0.00602695
0.000395019	-0.00433935		0.0236136	0.0105545
-0.0131479	0.0100604		-0.00258557	-0.00190152
0.0105125	-0.00803959		0.0028621	0.0178802
-0.0252153	0.0262532		0.0191571	-0.0156707
-0.00382678	-0.0110329		-0.000555728	0.00558522
-0.000459727	0.00774291		0.00507939	0.00717131
-0.0350319	0.0174405		0.0270047	-0.00603047
0.00645972	-0.0239441		0.0115382	-0.00213539
-0.00637288	-0.00470402		0.00913813	-0.0263814
0.0108199	0.0104353		0.000203178	0.0115285
-0.0165893	0.00944365		0.0120875	-0.0312166
0.00685026	0.00445112		0.0311779	0.0001154
-0.00217609	-0.0078439		0.00523529	0.0288472
-0.0029603	-0.00945868		0.0135617	-0.0180742
-0.0250532	-0.0130316		-0.00848428	0.029961
-0.0261147	0.00526062		0.0104168	0.0149983
0.000377674	0.000369946		0.0334349	-0.00900094
0.0149182	-0.00533658		0.0241148	0.000472082
0.00422796	0.0265309		0.0263587	0.0350238
-0.00562551	0.00658669		0.00248175	0.0219499
-0.00359289	0.0143599		0.00460549	0.0029866
-0.0152506	0.0351414		0.00994984	0.0300928
-0.0263498	-0.0221471		0.0291488	-0.00325836
0.0128146	-0.000189432		0.0136924	-0.000156057
0.0138186	0.00268943		-0.000154767	0.0224955
-0.00900104	-0.0102662		0.0198969	-0.0123633
-0.011685	-0.00274556		0.0051487	-0.00596189
-0.00410234	0.0199747		-0.00615988	0.0153304
0.0482134	-0.00565999		0.0139233	0.00367397
0.00886503	0.0267104		0.0165726	0.0164408
-0.0216359	-0.0169769		0.011107	0.0224555
-0.000809448	0.010009		-0.00651124	-0.00473116
-0.0151392	0.00886648		-0.0120734	0.00957835
0.00437925	-0.0157894		0.00963391	0.0119086
-0.0144417	0.0154031		-0.0184341	0.0171544
0.000686496	-0.00122412		0.00330168	-0.00517245
-0.0249071	0.0242391		-0.00532538	-0.00407493
0.00167724	0.00306933		0.00107595	0.0324251
-0.0108521	-0.00150592		0.0237416	-0.00836894
-0.0312692	0.00207935		0.00896135	0.00206058
-0.0149388	-0.00766278		-0.0178337	-0.00456433
-0.0296723	0.0196624		0.0440867	0.0118196
-0.00814124	0.0103434		0.0127631	0.0166992
-0.00638736	0.0190225		0.0313018	0.0141234
-0.006809	-0.0392685		-0.0129043	-0.0169083
0.0204918	-0.0174701		0.00940936	-0.0132971
0.000757569	-0.013008		0.0171652	-0.0064591
-0.0272613	-0.00744193		-0.0280274	0.00887272
-0.0119026	-0.0161276		-0.0227298	0.00364204
0.00472276	-0.017758		-0.0057927	-0.00649247
0.00203319	0.0141756		-0.00497641	0.00195326
-0.0121716	-0.00203201		0.011574	-0.016539
-0.00371341	-0.00824223		-0.00818601	0.00622524
-0.00620596	0.012884		0.0220696	-0.00659436
-0.0127618	0.0239208		0.0123241	-0.00786226
-0.00887851	0.0245851		-0.00719708	0.00737205
0.010007	0.0284357		-0.00775608	0.0106354
-0.0175182	-0.0240095		0.00758825	-0.0121091
-0.022572	-0.004786		-0.0121229	0.0285228
0.0227651	0.00841895		0.0284506	0.0463882
-0.00153837	0.0245439		-0.0139987	0.00862884
-0.0137978	-0.012838		0.0287375	0.0187947
-0.0113612	0.000615324		0.0176411	-0.0176812
0.00978009	0.0108168		-0.00650129	-0.0118385
-0.0255768	-0.00910573		-0.0091567	-0.0215655
-0.0028523	0.0151989		0.0132903	0.00854697
-0.00815429	0.0139609		-0.0314002	-0.0151482
-0.0131542	-0.0102318		-0.0280918	0.000488517
-0.0181877	-0.00610918		0.00199212	0.0134474
-0.0140027	-0.0114434		-0.010897	-0.00976184
-0.00357926	0.0349771		0.025083	0.0506669
-0.00523912	-0.0267668		0.0309315	-0.0152223
0.0272099	-0.0212371		0.023805	0.000232485
0.0137992	-0.0183615		0.0177261	-0.0202448
-0.00994493	0.0121245		0.00995353	0.0295098
0.00594528	0.0157107		-0.00185509	0.00818274
-0.0159185	0.0255516		-0.0282867	-0.0181217
-0.0159064	-0.0128038		-0.0113143	-0.00429151
-0.0124378	0.00450276		0.0141822	-0.0218053
0.0233269	-0.00331375		0.00266559	0.00869177
-0.0204694	-0.000456518		0.034904	0.00426315
0.00426597	0.0164749		0.0136754	-0.0200484
0.0374671	0.0122688		-0.0086674	0.0144393
0.0136293	-0.0160727		-0.0276709	0.00481431
-0.019965	-0.000106313		0.0234794	0.0194403
0.00376064	0.00765231		-0.00956645	0.00693941
-0.0309019	-0.0051248		-0.0251556	-0.00685876
0.00588039	-0.0179773		-0.00500293	-0.00566578
0.00848733	0.0175404		-0.0148431	0.00853661
0.00954677	0.0320874		-0.0188052	-0.012264
-0.0095469	-0.0189813		0.0122321	0.00818949
-0.0196525	0.0153527		0.000541262	0.0260536
-0.00588317	0.00303472		-0.0232982	-0.00933881
-0.00521401	0.0113677		-0.0114122	-0.018986
-0.0141799	0.00375443		0.00773972	0.0207136
0.0180852	0.00976074		-0.02518	-0.0136298
0.0154433	0.0216887		-0.00918924	0.0505856
-0.0149421	0.0122346		0.0960751	-0.0102719
-0.00154231	0.0111426		0.0107901	-0.017593
-0.0316381	-0.0169843		-0.00281652	0.0147034
-0.00166007	-0.020551		0.0242798	0.0151844
-0.0154017	-0.00719589		0.00368879	0.0061133
0.00693809	-0.0330031		0.0298129	0.0144711
0.00280801	-0.000458728		-0.0241674	0.0126219
-0.0242476	-0.0265711		-0.000467269	-0.0229502
-0.00373077	-0.00147059		-0.0230316	0.00416135
-0.0389427	-0.00404491		-0.0192493	0.0288278
-0.00404365	0.0288236		-0.00915793	0.0209684
-0.0125215	-0.00529635		0.011563	-0.0333553
-0.0107029	0.0393938		-0.00731728	-0.0116291
-0.00407449	0.00447024		-0.0117302	0.0137013
-0.0176197	0.0121024		-0.00344048	0.0137191
-0.0104603	-0.000186194		-0.0167778	0.0295601
-0.00752225	-0.0138034		0.00943908	0.0105864
-0.0146451	-0.00327572		0.0277662	0.000253104
-0.011054	0.0279365		-0.0138398	-0.0132375
-0.032387	-0.0151787		-0.00164045	-0.00191101
0.022099	0.013474		-0.0172134	-0.00374055
-0.0233704	-0.0186004		0.0481627	-0.0079807
-0.00404453	-0.0174178		0.00372059	0.0173993
-0.00937865	0.0374332		-0.0276158	-0.0317261
0.00187946	0.0201159		-0.026355	0.0138088
-0.0161321	-0.00864635		-0.00894917	0.0239019
-0.00697289	0.0107333		0.000522023	-0.0127441
0.0363782	0.0576289		-0.0164968	0.00603461
-0.0161307	0.0139932		0.0158497	-0.0170297
-0.0164173	0.0326539		0.00932268	0.0137475
-0.0170278	0.00290835		0.0145845	0.0144796
-0.0170686	0.0112995		-0.0171012	0.00807297
-0.0267982	-0.00633476		0.0278324	-0.00882077
-0.0203014	0.00444248		0.00267471	-0.0254643
-0.012638	-0.0298374		-0.016563	0.0228083
0.0129999	-0.00624834		0.0250086	-0.00322218
-0.00789347	-0.0294108		-0.00171215	-5.45331e-05
-0.00412566	-0.000664761		0.00071817	-0.00757351
-0.00813539	0.0135602		-0.0169531	0.017937
-0.0168319	-0.00405061		0.0155725	0.0218044
-0.00966462	0.0228347		0.000887612	0.00415366
-0.00391198	0.0433046		0.0286245	0.00462583
-0.00451599	0.0135605		-0.016267	-0.00485453
-0.0135849	-0.00981729		-0.00155373	0.00042026
0.0165537	0.00214124		-0.00528361	-0.00922256
-0.00430221	-0.0367273		0.0174881	-0.0163252
-0.00248932	-0.0154849		-0.00299133	0.00379846
0.0160696	0.0263136		0.00664371	-0.0231896
-0.0266983	-0.0165263		0.0103197	0.0167199
0.0126645	0.000535071		0.0147154	0.0173803
-0.0192282	-0.0174288		0.00409286	0.0101511
0.000337321	-0.00517084		0.0232876	0.0306151
-0.00356468	0.00375805		-0.00955385	0.00215611
0.0231852	-0.0203067		0.000697254	-0.0330554
-0.0106399	0.000717284		-0.00456464	-0.0107032
-0.0119043	0.0616824		0.0191593	0.00758069
-0.00159481	0.016846		0.01207	0.00983068
-0.0067044	0.00758427		-0.00741489	0.0297466
0.011045	-0.0149255		-0.0199481	-0.000853684
-0.0129467	-0.00418968		-0.00555687	0.000533582
0.00996013	0.0137952		0.0164459	-0.0159201
0.00499017	0.000850276		-0.00501124	0.00966466
-0.00541707	0.0138864		-0.00506451	0.0149437
0.00143934	0.0758209		-0.0103146	0.0272422
-0.0160541	0.0083848		-0.00931942	0.026955
-0.00152109	-0.00932976		-0.0142968	-0.0034103
0.017208	0.00436922		0.00896898	0.0336588
-0.00283401	-0.00297756		-0.0169643	0.0279081
-0.000745585	0.00275611		-0.00211371	0.0130701
0.00834755	0.00383305		-0.00200801	-0.0223681
-0.00287132	0.0181502		0.00710813	-0.011754
-0.0076768	0.0215878		0.0334069	0.0012666
-0.0150381	0.00240906		0.0169146	0.00215101
-0.0113293	0.0245751		-0.0228759	0.00309678
0.0102101	-0.00819161		0.00932647	0.014336
-0.0160907	0.0166525		0.00836659	0.0155754
-0.00763142	0.0192366		-0.00486011	-0.00548869
-0.000116109	0.00115361		0.00457185	0.00840789
-0.0179741	0.00478941		0.0133355	-0.00727885
0.00753327	-0.013957		0.00342851	0.0169687
-0.00441227	0.0400954		-0.00354378	0.044293
-0.0197174	0.00705164		-0.00115021	0.0283947
-0.0274007	0.0133615		0.00914345	0.0074624
0.0125243	0.0310562		-0.0404915	0.0107126
-0.022237	0.0221059		-0.000209554	0.0128316
0.0129884	-0.00118111		0.0160912	0.019189
-0.0218717	0.0142979		-0.0126922	0.0279217
-0.012299	0.00173462		0.0200392	0.0107008
0.046582	-0.00275732		0.0213163	0.014034
0.0243284	-0.00350654		0.0194594	0.0243093
0.0230782	-0.00398316		0.015399	-0.0107553
-0.0282601	-0.0104557		0.00245125	0.00960455
-0.000683688	7.40258e-05		-0.018719	0.0110406
-0.00805359	0.008297		0.0191847	0.00610317
0.00337042	0.0104226		-0.0250218	0.012159
-0.00972802	-0.0150496		-0.0049813	-0.0074605
-0.0141672	0.00700026		-0.0120676	0.0537295
-0.0180311	0.0393569		0.0078439	-0.00384284
0.00669922	-0.00924326		0.00493933	0.0125872
-0.00381324	-0.00302341		-0.000814609	0.0130539
0.00295954	-0.00299336		0.00759353	-0.0188355
-0.0229872	0.00905619		-0.016173	0.00621389
-0.0349319	0.0452332		0.0169741	0.00388684
0.00375226	-0.00147417		0.00973458	0.00992684
0.00778349	0.0278614		-0.0118774	-0.0406288
-0.0222203	-0.0145858		0.0145317	-0.0156095
0.000376533	0.0378576		0.00675446	-0.00412297
-0.00895135	-0.000332062		-0.00335623	0.0420458
-0.0132264	0.00736215		-0.0222468	-0.00192838
-0.00389561	0.0210286		-0.00505262	0.0128389
-0.0143692	-0.0223896		0.00597446	-0.00771795
0.00202041	0.027785		-0.00633338	-0.000376858
-0.0233623	0.0318805		-0.00311903	0.0175032
-0.0167127	0.00814729		0.00872696	-0.0119187
-0.0213008	0.00710558		-0.0132974	-0.00695662
-0.0116205	0.026543		-0.00923818	0.0196284
-0.00720643	0.0202219		0.0248527	0.00419254
-0.0142637	0.0122903		-0.0160658	0.00807144
-0.015028	0.0272003		0.0160782	-0.0105071
-0.0099878	0.00758423		-0.00116934	-0.000588792
-0.0258765	0.00430569		-0.0316546	0.00569758
-0.00972725	-0.0209524		-0.000588501	0.043748
0.0254833	-0.00805603		0.0418066	0.00465202
-0.00807113	-0.0111356		-0.0140232	0.0221481
-0.0463894	-0.00267822		-0.00283514	-0.0081454
-0.0324464	-0.0210932		-0.00473894	-0.0200237
-0.00309269	0.00672992		0.00972632	-0.00307628
-0.0160905	0.00535366		-0.0111329	-0.00900448
-0.0208913	0.00493826		-0.0278374	0.0175154
-0.000322175	0.00947		0.011516	0.000527446
0.013653	0.0177373		0.0205088	0.00765118
-0.00967204	-0.0180846		0.00538336	-0.0310265
-0.0387329	0.0175885		0.0232219	0.0228907
0.0258237	0.0212517		0.0101678	0.0114087
-0.0299615	0.0271826		0.0140034	-0.0205194
0.00237633	-0.0128736		-0.0065497	0.00674378
-0.0168081	-0.00733799		0.00827798	0.0263011
-0.0264396	0.0264922		-0.0036207	0.0182499
0.00642318	0.0214584		-0.00938424	0.0318444
-0.0093425	-0.0473534		-0.00638654	0.0313294
-0.0291562	0.00366834		0.0097697	0.0176223
-0.0336024	-0.0125301		0.0298849	-0.0332669
0.00157466	-0.0212405		-0.0259554	0.000799142
-0.0250532	-0.0134803		0.0113894	0.0166561
0.00893136	-0.00965698		0.01332	0.0141705
0.0202778	-0.0307776		0.0125004	0.029183
-0.00716359	0.0075683		-0.0301431	0.0179799
-0.0176956	0.0204206		0.0161073	0.0278293
0.00746718	0.0158405		0.0124666	0.0050323
-0.0248592	0.0104754		-0.00216097	0.0245908
0.0250192	-0.0112025		0.00394404	-0.002509
0.0065887	0.00569693		-0.00923373	0.0147837
0.00256111	-0.00380286		0.0164505	-0.0133179
-0.0147113	-0.014827		0.00284468	0.034496
-0.0242318	0.0474736		-0.0140019	0.0146172
0.00951453	0.0159839		-0.0158061	0.00932681
-0.0137009	0.0256444		0.0103799	-0.00597444
-0.0097372	0.044771		0.0141246	0.0453192
-0.0161117	-0.00240162		-0.00170148	0.00607493
-0.0232282	-0.0107211		-0.00670354	0.00802992
-0.00505288	-0.00471501		0.00848013	0.00852849
0.0152516	-0.0108116		-0.00399977	0.0387093
0.00684761	0.00830893		-0.00173352	0.00653393
0.0100578	-0.0218979		-0.0156469	-0.0049999
0.00482952	0.00671165		-0.0058545	0.0219277
-0.00931009	0.0159648		0.00783788	0.0469505
0.0343096	0.0292634		-0.00424777	0.0343229
-0.0177507	0.0216151		-0.0122703	0.0307103
-0.0243561	0.0223003		-0.00966788	0.0217083
-0.0287946	0.0218958		0.0198143	-0.00936574
0.00201797	0.00628138		0.0430768	-0.012582
-0.0118631	0.0177324		0.016265	0.00973262
-0.0301007	0.0257656		0.000140311	0.0257149
0.0263118	0.0218379		0.00654738	0.0149555
-0.00490246	0.0207495		0.0191802	0.0271309
0.0107899	0.00224247		-0.0150744	0.00471111
-0.00796639	0.00366683		-0.00890439	0.0314781
0.020859	0.0219831		0.000923169	-0.00952005
-0.0142939	-0.0123325		-0.0143418	0.0214778
-0.0361114	-0.0574779		0.0124835	-0.00561312
-0.0103512	0.000501059		0.0487078	0.0259771
-0.0181804	-0.0132708		-0.0230988	0.0109535
-0.00372391	-0.010285		-0.0144687	-0.0207112
-0.00730003	0.0174277		0.00866422	-0.0026818
-0.0100351	-0.0224045		0.0208476	0.00279969
-0.0244366	-0.00915709		-0.00641538	0.0312117
-0.0174297	0.00131536		-0.00249346	-0.0153942
-0.0223064	-0.0203943		0.0109549	0.00600386
-0.0119649	0.0218402		0.0103696	-0.031107
-0.00196369	-0.0049958		-0.0155096	0.00585207
0.00178226	-0.0100979		-0.0116529	0.00848985
-0.00994334	0.0155144		0.0209822	-0.00314769
-0.0112732	0.0201418		0.026919	0.0440396
-0.0276035	-0.00288343		0.0397593	0.0286794
-0.00804653	0.00928519		0.0373341	0.00118151
-0.00540181	0.0205803		-0.00638184	0.0435501
-0.00932271	0.022174		-0.00905697	-0.0227108
-0.018803	-0.03865		0.00462268	0.0166477
0.0165112	0.0104011		-0.0209595	0.0164955
0.0119672	-0.0231531		0.0169921	0.00932213
0.0122422	-0.00134664		-0.00332823	-0.00763323
0.0169154	-0.0047913		-0.0299954	-0.00553309
-0.00426398	-0.0053996		-0.00240412	0.00460243
0.0133699	-0.0205254		0.000271932	-0.00701739
-0.00530989	0.0363814		-0.0225292	-0.00886431
-0.0108594	-0.00544075		0.00256295	0.0121754
0.0046633	0.0136913		-0.00705193	0.00973402
0.00491076	0.00804622		0.00223561	0.0170011
0.0139572	0.0278684		-0.0105462	0.0139726
0.00261451	-0.00382336		0.011434	0.00163116
-0.00913558	-0.0100484		0.0245248	-0.00465383
-0.0178984	0.015313		-0.011925	-0.00699447
0.0254954	0.0154179		0.00807553	-0.00628387
-0.0184309	0.0096176		0.0134991	0.0174194
0.00284852	-0.0114611		-0.0271721	-0.0144678
-0.0295561	0.0231356		0.00889525	-0.00333227
-0.0183164	0.00766697		0.0204645	0.0432368
-0.0110769	-0.0397403		0.00262308	-0.0298065
-0.0125352	0.00150093		-0.0181207	0.00503709
-0.0144975	0.0359404		-0.00526628	-0.00200824
-0.00959981	-0.0185235		-0.00819022	-0.00217321
0.00930123	0.00214022		-0.0125388	-0.00621907
0.00197069	-0.00748343		0.0503919	-0.00421688
-0.0222117	-0.0048983		0.0315825	0.0316888
0.00538086	0.0238806		-0.006038	0.0121897
-0.0163446	-0.0455628		0.00606357	-0.0276893
-0.000810018	-0.000612509		0.0228882	0.0150834
-0.0341867	-0.00677377		-0.0215718	0.0152996
-0.003743	0.00676973		0.0109918	-0.04585
-0.0236498	0.00635463		0.00285377	0.00294305
0.00791227	0.00880351		0.0179206	-0.0188827
-0.023237	-0.00277782		-0.00203835	-0.00422163
-0.0236818	-0.00134647		0.0172834	-0.0028845
0.00019515	-0.0243096		0.00895627	0.0120061
0.00621333	0.00454292		0.014609	-0.0210354
0.0096877	0.0204465		-0.000572501	0.0139322
-0.000472292	-0.0131344		0.0136398	0.0273578
0.000746249	-0.00283886		0.0175557	0.014951
-0.0185346	-0.00514971		0.00829661	0.027564
-0.0177854	0.00106738		0.00421417	0.0234623
-0.00818322	0.0148701		0.0173116	-0.0356579
0.0045632	0.0265791		-0.00460013	0.0365711
0.0202174	-0.0196393		0.0325603	0.00195288
5.63169e-05	0.0489465		0.0422136	0.0306611
-0.000327585	-0.0186719		0.011079	7.05412e-05
0.00817138	0.025233		0.0042044	0.000383023
-0.0152474	0.0180626		-0.00735409	-0.011285
-0.0169619	0.00947919		0.0145691	0.00685113
-0.0151913	-0.0107792		-0.0237194	-0.00884409
-0.00894537	0.000754916		0.00521068	-0.0188355
0.00766626	0.00523262		-0.00880254	0.0246263
-0.0251985	-0.00525114		-0.0184053	0.0179529
-0.0136691	-0.0180407		-0.0118568	0.0423647
0.0188679	0.00400063		-0.0130738	0.0029717
0.00311776	0.013389		0.0266386	0.00809715
-0.0125262	0.00419346		-0.00264649	0.0048379
-0.00310668	-0.00366313		0.0197005	1.98839e-05
0.0129764	0.0362028		0.0288878	0.021573
-0.0204041	0.00880994		-0.0097318	0.0112415
-0.0200388	0.00462579		0.00886631	0.0227694
-0.0111944	-0.00460807		-0.00385846	0.00031841
0.0003277	-0.00504596		0.0180463	-0.00938955
-0.0191639	0.00639239		0.020322	-0.00503425
0.0217369	-0.0256217		-0.0145883	0.0189221
-0.0327451	0.0106815		-0.00757489	0.00317316
-0.0248646	7.46471e-05		-0.0141851	0.0285852
-0.0340398	0.0252058		-0.0101073	-0.00518712
-0.00410554	0.0153654		-0.00164605	0.018121
-0.0164177	0.00517468		0.0103219	-0.00259036
-0.00588912	-0.0206019		-0.0172843	-0.0309537
0.00188926	0.00278304		0.0174473	-0.00611201
-0.0253061	0.00693322		0.00754448	0.0225655
0.00462992	0.0452121		0.0087473	-0.0153579
-0.0378923	-0.0039692		-0.017	0.0266967
-0.0114797	0.00299295		-0.0100634	-0.0087116
-0.00697664	0.00865049		-0.00331886	-0.0181019
-0.0148601	0.0100602		0.0127883	-0.0282276
0.0121461	0.00417403		-0.0124455	0.0271121
-0.03603	-0.00694549		0.000189105	0.00449023
0.0181845	-0.00707676		-0.0202782	0.00271503
-0.0140755	0.0125329		0.021365	0.0103324
-0.0296468	-0.00741331		0.00335502	-0.00670185
-0.0162077	0.00688993		-0.0207499	0.013597
-0.0248573	-0.000606147		0.00804938	0.00720375
-0.00137202	0.0119462		-0.0348193	0.0216121
-0.00743574	0.0270117		-0.00559685	0.0148151
0.00654618	-0.00540775		0.00405619	0.0079013
0.00390462	0.00397632		-0.00413045	0.00332212
-0.00649477	-0.00264717		-0.0363168	0.0069383
-0.0187517	-0.00727731		-0.0254538	-0.0158954
-0.039861	0.00558388		0.023674	0.0231982
0.00357394	0.00943102		0.0165528	0.023744
0.00202812	-0.019236		-0.00641311	-0.0159342
-0.0198656	-0.0328934		0.0396926	0.0401133
-0.00727613	-0.0203457		0.00184907	-0.0130652
-0.011509	-0.0307798		0.00871634	0.0123133
-0.00740868	0.0143775		0.00881123	-0.0223859
-0.0062562	0.0146688		0.0175598	-0.0011523
-0.0091697	0.0108735		-0.0080878	0.0250486
0.0166173	0.0306458		0.0117579	0.021787
-0.0316628	0.0379515		-0.029571	-0.0252129
0.0117358	0.0150255		0.0125801	-0.0199952
0.0151328	0.00588495		-0.00896961	0.0396468
-0.016289	0.0185216		0.0145892	0.0203125
0.00321399	0.0288596		0.0156031	-0.00601524
-0.0166677	-0.0233103		0.018971	0.0168253
0.00246144	-0.00704279		0.00713695	0.00394793
-0.0226917	0.0341052		-0.00527019	0.000698084
-0.0141267	0.00870392		0.0131557	-0.0034423
0.00351312	0.0113291		-0.0208379	0.0151761
-0.00127631	-0.0166756		-0.00271641	0.00707359
-0.0102267	0.00306638		0.000732579	0.0120011
0.00221956	-0.00487216		0.00733108	-0.0095974
0.0126216	0.0113147		0.046675	-0.00826671
0.0112967	0.00827007		-0.0113265	0.00659812
-0.0296455	0.0171579		0.020072	0.0140301
-0.000801229	0.0113491		0.00753254	-0.0122809
-0.00930544	0.00766785		0.0452856	0.0061935
-0.0222512	-0.0271185		0.0114544	0.012262
-0.00762188	0.0245299		-0.0165231	-0.000435187
-0.0164668	0.0980624		-0.0226766	0.0148368
0.011272	0.00179713		0.0362044	-0.0126599
-0.00418051	-0.0104674		-0.0101382	-0.00094071
-0.0118316	-0.00375955		-0.00656044	0.00269115
0.00631672	-0.0229298		0.0109805	0.00709188
-0.00803524	0.0110115		0.0105578	0.00829521
-0.0159789	-0.00032259		0.0527052	0.0160682
0.0215678	-0.016247		0.00568878	0.0198293
-0.00219186	0.00271557		0.0189547	0.0157971
-0.00465705	-0.00647861		-0.0245324	-0.00610081
0.00931231	0.00085592		0.00544774	-0.00302103
-0.0334747	0.0445676		0.0167137	-0.00860374
-0.0219764	0.0300971		0.0183698	0.00891996
0.00875707	0.0312191		0.0260201	0.0159904
-0.00782872	0.0361146		-0.00561045	0.0350321
-0.00901326	0.00943371		0.0038998	0.00240887
8.35801e-05	0.00291615		-0.0177366	0.0181484
-0.00219255	0.0135511		0.032585	0.0340652
0.00221575	0.062974		-0.00473657	-0.0193529
-0.00970784	0.0197781		0.0145434	0.00738704
-0.0337169	0.0415113		0.0210077	0.0201911
-0.000864436	0.0019388		-0.0096137	0.00845735
-0.00570714	0.0102495		-0.0309326	-0.00381259
0.0138512	-0.0112031		0.025604	0.0146195
0.0133263	-0.0276256		-0.013607	-0.00889659
-0.00768442	0.0146969		0.00724783	-0.0284281
-0.0110296	0.0305223		-0.00205033	-0.00412762
-0.0305897	-0.00555183		0.0256577	0.0249062
-0.00133348	-0.0197349		0.0090931	0.0204249
-0.0350852	0.0258346		0.00722419	0.0181289
-0.0130721	-0.0254837		-0.0132806	0.0089311
-0.0100267	0.0111983		0.0271479	-0.00977188
-0.0151196	-0.00959185		0.00460623	-0.00178633
0.00682666	0.0411958		0.0210801	0.0183294
-0.0143871	-0.0150937		-0.004883	0.00681825
-0.00529216	0.00550954		0.0208503	0.0226557
0.00895769	0.00997196		-0.0225571	0.0181111
-0.022638	0.0390802		-0.0164805	0.0337611
-0.0168941	0.0131259		0.0542236	0.0142399
-0.0125093	-0.0143452		-0.0112222	0.000706791
-0.00326797	0.00512559		-0.01354	0.0179977
-0.00860142	-0.0138053		0.00810213	0.00933512
0.00323857	0.0137609		-0.0186536	0.0395023
-0.00698085	-0.00746592		-0.0258179	-0.0244905
-0.0169253	0.00319326		0.00114084	0.00108002
-0.00179876	0.00350369		0.0248943	0.00193908
0.0140267	-0.0246421		-0.0119281	0.00951219
0.0470196	-0.00099593		-0.00319036	0.00426174
0.0168954	0.0324853		-0.0142352	0.00287265
-0.00551022	-0.00561131		-0.00271436	0.0244134
-0.00510762	0.0144		-0.0322108	0.0266806
-0.0157529	-0.0108548		0.035798	0.00638567
-0.0216562	-0.00255479		-0.0224852	0.0267244
0.000157076	0.00396088		0.0139367	0.00940604
-0.00625813	-0.0141962		-0.0106487	0.00339203
0.0159854	-0.0181871		-0.0112645	-0.00866847
-0.0338808	-0.0175014		0.011044	0.0362451
-0.00804939	0.00984162		0.00783915	0.00649888
0.0124876	0.0143033		0.0126099	0.00765893
-0.0158314	-0.0212705		0.0138227	0.00734448
-0.00649136	-0.00373652		-0.00216091	0.000591553
0.0152139	-0.0112505		-0.000655126	-0.0229554
-0.0060296	-0.0312337		0.0232251	0.00527443
-0.0325193	0.00157886		-0.00891923	0.0197212
0.00174595	0.0136521		0.000751267	-0.0283537
0.00957156	0.00873445		-0.00462472	0.0108116
0.00381537	0.000931378		-0.00451819	0.0470949
-0.0145716	-0.00512832		-0.00550336	0.00354402
0.0191479	0.00515663		0.000291686	0.00199586
-0.010972	0.000111845		-0.00712166	-0.00414534
-0.0131937	0.0155307		0.0236422	0.0447811
-0.0309331	-0.0043174		-0.000172877	0.0108364
-0.0171302	0.00383296		0.00532594	0.000416448
-0.017603	-0.00149726		-0.000167982	0.0132967
0.00608795	0.00553931		0.0218633	-0.00543201
-0.0219787	-0.0134678		-0.0173993	0.0111814
-0.0166289	0.0148737		-0.0130488	0.00420969
-0.0210527	0.0252632		-0.00559112	0.00707605
-0.0121545	-0.0381694		-0.00451761	0.008187
-0.00199488	-0.0187206		0.0206575	-0.0277487
-0.0172074	-0.00198257		-0.00802889	0.0170477
-0.0265482	0.0369698		0.0145867	0.0133921
-0.0042053	0.0151087		0.0214418	0.0233413
0.00566392	-0.0187579		0.010762	0.0134017
-0.0243569	0.00101114		0.0157218	0.0234252
-0.00394454	-0.0182007		0.00889386	-0.00637873
-0.0104043	0.00880107		-0.0111423	0.016825
-0.0091916	0.0175711		0.00361032	0.0106808
-0.0316805	0.00419539		0.0306744	-0.0120542
0.0022087	-0.00489682		0.0320596	-0.0285401
-0.0121544	-0.0151533		0.0175008	-0.0103332
0.0043926	-0.00845425		0.016999	0.0281202
-0.00575372	-0.000336501		0.040611	-0.00420065
-0.00919131	-0.0254785		0.0192906	0.0122278
-0.0159462	-0.00967172		0.00762987	-0.0386311
-0.025426	0.0192079		-0.00170537	-0.00774478
-0.0292478	-0.00016519		-0.00174986	0.00437716
-0.0112684	0.0211585		0.0097511	-0.00807872
-0.0189951	0.0233626		0.0378999	-0.00220823
-0.00965459	-0.0040731		0.022711	0.00613831
0.00367466	-0.0160857		-0.00275978	0.00295411
0.000608866	0.0108086		0.0112915	-0.0262479
0.0271077	-0.00862599		0.00142713	-0.00520961
-0.0219295	0.015322		0.00496242	-0.0145558
0.0146138	0.0292033		0.0228056	0.0119015
-0.0297588	0.0424294		-0.0392454	0.00762646
0.000420515	0.00537798		-0.00492259	0.0270307
-0.0343054	0.0458952		0.000582099	0.0102637
-0.0124466	0.029		-0.000440346	0.0503887
0.00100038	0.0070871		-0.00423176	0.0260804
0.0341366	-0.0379399		-0.0105701	0.0350079
-0.0291456	0.00508898		0.0401349	0.00389638
-0.0194833	-0.00281527		-0.027038	0.0235153
-0.0089218	-0.00520738		-0.00118759	-0.00877587
0.013372	0.0250992		0.0255015	-0.0038817
-0.019792	-0.0125144		0.00565796	-0.00431251
8.40735e-05	-0.00368585		0.0261041	0.00677737
-0.016011	0.0296124		-0.0338691	0.0160126
-0.00685787	0.0309503		-0.0054259	0.00482511
0.00471907	-0.0167746		0.0350848	0.0223279
0.0107229	-0.0132695		0.0034169	0.00748689
-0.0204753	-0.024162		-0.0102612	0.0199189
-0.00703507	-0.0232733		0.0151012	0.00385822
0.00476852	-0.000293788		0.0208085	-0.0246248
-0.00202151	0.0164284		0.0268692	0.0221797
0.00744728	-0.00264591		0.0140203	0.0116566
-0.0247387	0.0120257		0.00707051	-0.0174363
0.0168894	0.00547415		0.0343083	0.0226083
-0.00403949	-0.00190693		0.0127276	-0.0087123
0.0113322	-0.0198719		0.00116403	0.00900324
-0.0239943	0.0100174		0.0146809	-0.00696548
-0.0144698	0.0319486		0.0354806	-0.00174639
0.0415191	-0.00708458		-0.0121779	0.00655741
-0.00859765	-0.0101742		-0.02249	0.013215
-0.009852	-0.000378508		-0.00981569	0.00497262
0.00852514	-0.0121046		-0.00598276	0.0408488
-0.000437497	0.0073114		-0.0137237	0.0352667
-0.00271402	7.20153e-05		0.0169364	-0.0043908
0.0176758	-0.00522232		0.0179325	0.0225967
-0.00214168	0.00348864		-0.030181	0.0123404
0.00632054	0.0348559		-0.0155757	-0.00175583
0.0208552	0.0260678		-0.00770821	0.024254
-0.0101522	-0.0233347		-0.0144771	-0.00618216
-0.0102305	-0.0020257		0.000960996	-0.00205836
0.000254502	0.00364495		-0.00816636	0.0345915
0.0394845	-0.014075		0.0282446	-0.0164921
-0.0401475	0.0304776		0.00411372	-0.00357045
-0.00506378	-0.00299487		0.00930223	0.0401632
-0.0369985	-0.00967089		0.0351029	0.0307978
0.00508108	-0.00876223		0.00965068	-0.0216417
0.0184491	0.00432482		-0.00702706	0.023474
-0.0292535	0.0100943		-0.00546894	0.0101035
0.000263917	0.0173496		-0.00349489	-0.0336648
0.0115395	0.0179311		0.00789635	0.0165465
-0.0386443	0.0106383		-0.00893141	0.0327958
-0.0174214	-0.0253662		-0.0151615	-0.00486559
-0.00601813	-0.0219168		0.00526056	0.0343342
-0.0105716	0.000341334		0.00619766	0.0626481
-0.0203594	0.0210222		-0.00349806	0.026019
-0.0300292	-0.00110984		-0.0264974	-0.0295859
0.00317361	0.00103138		0.0267171	-0.0172516
-0.004678	0.041772		0.00807034	-0.00775189
-0.0131979	-0.00261486		0.028961	0.0400901
0.00101328	-0.0427027		-0.00263382	0.0375809
0.00397757	-0.00942944		0.0016448	0.00895115
-0.00651062	0.019665		-0.0434482	-0.00284092
-0.0115704	0.014774		0.0146562	-0.013224
-0.00320141	0.00907749		0.000476099	-0.0244884
-0.00664254	0.0149677		0.00326275	0.00338154
-0.0147654	0.0139872		0.0157751	0.0217951
0.0138819	0.0138866		0.0207169	-0.0162949
-0.00792538	0.0129401		-0.00330702	-0.00321797
-0.0150609	-0.0057706		0.00346664	0.0230454
-0.0246812	0.0147117		-0.00230864	0.0286878
-0.0123532	-0.00573674		-0.00614754	-0.0208129
0.00119388	-0.0230912		-0.0060441	0.00251414
0.0164008	-0.024193		0.00565383	-0.00648122
0.00667304	-0.00529022		0.0213967	0.000901189
-0.0221647	-0.0145287		0.0175154	-0.0127798
0.00408863	0.021506		-0.00371188	0.0150876
-0.0231357	0.00248856		-0.0219158	0.00625592
0.00947226	0.0206302		0.00160194	0.0126678
-0.0311562	-0.00589856		0.0372171	-0.00263571
-0.0323029	0.0172786		-0.0128619	0.0369431
-0.00461677	-0.0271496		0.0178065	-0.0284973
0.00459807	0.00985376		0.0272488	0.0112485
-0.0115374	0.00899859		0.0185143	-0.00325204
-0.0319602	0.000562888		-0.00700857	-0.041126
0.0152846	0.0336555		0.0112755	0.0102444
0.00567303	-0.00527887		-0.0231055	-0.00605734
-0.00112981	0.00568374		-0.00600962	-0.0144476
0.0170432	0.00623008		0.0125978	0.0166661
0.0048339	0.00378565		0.0138144	-0.0184245
0.00287753	-0.0203851		0.00119643	0.0223437
-0.0333714	0.0268122		0.00193835	-0.0122128
-0.0102137	-0.0052985		-0.00922936	-0.00219626
-0.0169592	0.00434819		-0.0127047	0.025686
-0.0155201	0.028741		-0.00325995	0.0012067
-0.00812745	-0.00677645		0.0074322	-0.0106078
-0.00883025	0.0202435		0.00803085	-0.00687523
-0.00540658	0.0186337		0.0224577	-0.0111224
-0.00524774	-0.00790719		0.0102585	0.0244115
-0.0185536	-0.0199932		0.0197835	0.00735502
0.0334876	-0.0107517		-0.0219001	-0.00498781
-0.0344924	-0.00867942		-0.00520729	0.0250233
-0.0187113	0.017071		-0.0146113	-0.00870586
0.011112	-0.0076783		-0.00506836	0.0106156
-0.00145692	0.0153876		0.0273181	0.00502709
-0.0329577	-0.0113548		0.000185517	-0.0207864
0.0094961	-0.00754384		0.016378	-0.00424425
0.00336693	0.0109275		0.0160168	0.000575632
-0.00850703	-0.000167377		0.00700907	0.00964504
0.0111728	-0.0405341		0.00343581	0.00836929
-0.0198211	-0.00310323		-0.013926	-0.00271684
-0.00238016	0.0397166		-0.00772086	0.0120128
-0.0179404	-0.0309764		0.0084035	0.0163355
-0.0138956	0.00992446		-0.00508463	0.0119841
-0.00271823	0.0202513		-0.0158367	0.0135931
0.00613506	0.0268339		-0.0387535	0.00916338
0.0118743	0.0239415		-0.000684813	0.0271621
-0.000683476	0.0191459		-0.00497086	-0.00104833
-0.0342521	0.0110528		-0.00127974	-0.0076056
-0.0153002	0.0186652		-0.0226906	0.00805051
-0.00803843	0.00526254		-0.00850605	0.0206561
-0.0236449	0.0164736		0.00309527	-0.00825984
-0.00189121	0.012216		-0.034143	-0.00264043
-0.0274331	0.0271521		-0.0239209	-0.00083837
-0.0223736	-0.0146266		-0.00293008	0.00623319
0.00366195	-0.00482892		0.00707679	0.021055
-0.00595011	0.00757123		0.0296954	0.0108868
-0.000793339	0.000254442		0.00798303	0.0227783
-0.03794	0.0335635		-0.0078879	0.0054565
-0.0246458	0.0018152		-0.00514326	-0.000721224
0.0140238	0.0216702		0.0391024	0.0114465
0.0105914	-0.0127306		0.0112755	0.0141261
0.0185779	0.050495		0.0221324	-0.0308783
-0.0155339	0.0361161		-0.00695282	0.007437
-0.00410054	-0.0221012		-0.0111142	-0.00237348
0.00130414	0.0112607		-0.0113051	-0.00807232
-0.00604504	0.0123364		-0.0149287	0.000753516
-0.0114076	-0.0100035		0.0442874	-0.0154104
-0.00197089	-0.0140914		0.0209262	-0.016516
-0.000324351	-0.00303803		-0.000512356	0.023958
-0.0162811	-0.0240092		0.00443393	0.0366017
-0.00642342	-0.0259493		-0.0326502	0.02678
-0.0042039	-0.0030751		-0.012538	0.0148641
-0.0228445	0.0035011		-0.00899169	-0.00478771
-0.0137977	-0.0103434		-0.00799691	0.0125091
0.00663404	0.00379293		-0.00972874	0.0034445
-0.00543931	-0.0225972		-0.0222001	0.00614358
-0.00584845	-0.00620836		0.0145257	0.0139457
0.00175746	-0.0216111		0.00680494	-0.0182592
0.00130893	-0.0107699		-0.0233856	0.0171258
-0.0142548	0.0132299		0.00524655	-0.00767497
0.0169719	0.0216147		0.0397537	0.0201336
-0.0224193	-0.00875703		-0.0112472	-0.00258437
0.000483448	-0.0178751		0.0047543	-0.0359616
-0.0248188	-0.0304464		0.00316195	0.0216373
-0.0130983	-0.028585		0.0147747	-0.0159804
0.0192867	0.00333334		0.00127509	0.0184756
0.0094347	0.0183141		0.0227515	0.0220745
-0.014446	0.0073746		0.0107903	0.00741821
0.00708522	-0.0315146		0.00638757	0.00825473
-0.000484401	-0.0234833		0.0230085	-0.015002
-0.00826528	0.00669208		-0.0173377	0.0235664
-0.00482275	0.0658612		-6.02821e-05	0.00994382
0.00825488	0.0127238		-0.00798373	-0.0293379
0.0248484	0.0003155		0.00131979	0.0114664
-0.0191468	-0.0366625		-0.00363391	0.0158018
-0.00116695	0.0182648		-0.0145794	-0.00227747
-0.0106128	-0.000706031		0.0229451	0.00327483
0.00802011	0.0213921		-1.29879e-05	0.0440173
-0.01668	-0.00623184		-0.0077343	-0.00863987
0.0020796	-0.0218252		0.000126892	-0.0104018
0.00407031	0.0423975		0.0384464	-0.0400568
0.00816616	0.0265913		0.0291868	-0.0133076
-0.0112879	0.0196652		-0.0294729	0.0280424
-0.00150597	0.00487866		-0.0101143	-0.00638225
-0.0098265	0.0158064		-0.0015918	0.0301567
0.00573873	-0.018731		0.00220447	0.0407296
-0.00928746	0.0444918		0.0141488	-0.00240797
0.0117241	0.0125821		0.0023754	0.0103622
-0.000712353	0.0193457		0.0237081	0.0174484
0.0113313	-0.00628532		-0.0191872	0.00191163
-0.0214688	-0.0138953		-0.0134542	-0.000867532
0.0124258	0.00775912		0.0318462	0.00922574
-0.000114501	-0.00607262		-0.0112854	0.00804748
-0.0175745	-0.000948149		-0.00887192	-0.0247748
0.00447857	-0.0092642		-0.00194673	0.00488186
-0.00325117	-0.019503		0.00592444	0.025542
0.00336533	0.0103229		0.0238409	-0.0156352
-0.00113705	0.00293857		-0.00652224	0.00216407
-0.0187575	-0.0104185		0.0141134	-0.0119742
-0.000746192	-0.027169		0.0160318	-0.0313231
-0.00552607	0.00235021		0.0346145	0.00184214
-0.0136577	-0.0105807		0.00725293	0.0117965
-0.00714063	0.0411979		-0.00440596	-0.00924986
-0.00989915	-0.00880913		-0.0164383	-0.0404434
-0.0310066	-0.0133333		-0.0128911	0.00392539
0.0206004	0.0025119		0.000340442	0.0102591
-0.0118629	-0.0149387		-0.00921848	0.0127596
0.0113511	-0.0074381		0.00359827	-0.00380796
-0.0221514	-0.00688951		-0.0230001	0.033883
0.0332532	0.0302725		-0.0174751	0.00502448
-0.0143735	0.020328		0.0255494	-0.0119864
0.00189317	0.0245921		0.0265435	-0.00567289
0.00270711	0.0619538		-0.015676	0.0197778
0.00911884	0.00279296		-0.0158533	0.000450765
-0.00870529	-0.00946979		0.00616984	-0.00727229
-0.0240421	0.00406055		-0.00750786	0.00559155
-0.0090862	0.0234902		0.00651696	0.0101219
-0.00629456	0.00916783		-0.00135232	-0.00342584
-0.0251711	0.0456552		0.0129891	-0.00413492
-0.00117314	-0.0118445		0.0150962	-0.000908547
0.0208323	0.0295431		-0.0152083	0.0197694
-0.0147785	0.0529141		-0.000807324	-0.0118984
0.0283858	0.0393725		0.0339624	0.000668014
-0.00851976	-0.00282814		-0.0188791	-0.000958743
0.000224194	0.020197		0.0049981	0.00491458
-0.00931124	0.0666477		0.00352792	-0.0165704
0.00544504	0.0340272		0.023237	0.00888562
-0.0345946	0.0214108		-0.00282817	0.025846
-0.00211533	0.0105283		0.0153169	0.0465248
-0.0107118	0.034941		-0.0124097	-0.0064021
-0.0103779	-0.0113674		0.00750719	-0.0167467
-0.00672668	-0.0108174		0.0146163	-0.0256094
-0.0109752	-0.00999762		0.00606761	0.0287029
0.00394534	0.0381467		-0.00196002	-0.0107916
0.00686362	-0.000892337		0.00915861	0.0260984
-0.0166381	-0.00582984		0.0145452	-0.0227833
0.00467521	-0.0170131		0.00298482	0.00262357
0.00532957	0.00166613		-0.0174624	0.0134495
-0.00353606	0.0236432		0.0289172	-0.0157924
-0.0228821	0.0191086		-0.0158651	-0.0243915
-0.00669757	0.0200184		-0.00544143	-0.0152565
0.000868337	-0.00228058		-0.0242973	0.0149841
-0.0146058	-0.00457873		0.0122999	0.0071829
0.00126172	-0.00560939		0.0295945	-0.0128711
0.0131634	0.0186007		-0.00914455	-0.0100432
-0.00271768	0.00104107		-0.00125384	0.00609354
-0.00805278	0.000388391		0.0130049	0.0266764
-0.0309434	-0.00675884		-0.0191556	-0.00401952
-0.0398383	-0.0237534		-0.00239434	-0.00425567
-0.00765705	0.0328087		-0.00939127	-0.00652248
-0.0207083	-0.0169449		-0.0176507	0.00592009
-0.0142378	0.00616581		-0.00589498	0.0267367
-0.0205624	-0.0165224		-0.0240795	0.00691983
-0.0062489	-0.00331819		-0.00634371	0.0198278
0.00454604	-0.0125935		-0.000523838	0.0337006
0.00306819	-0.0397893		0.0195762	0.00302226
0.00829393	0.0105697		0.00516829	0.00732239
0.00765422	0.0140546		-0.0219896	-0.00248816
-0.00187175	-0.0241299		0.0045094	0.00817463
-0.0071774	0.0132365		-0.0228842	0.0166981
-0.000213196	-0.017299		-0.0159016	0.0086518
0.00335585	0.00258314		-0.0243641	0.00513358
-0.00640931	-0.00401195		0.0163524	0.0149812
-0.0278135	-0.016859		0.00904875	-0.00690736
-0.0133337	0.0108517		-0.0203769	0.0338111
0.00242366	0.0184294		-0.00778941	0.0292092
0.00485323	-0.00789482		-0.0077527	0.0260163
-0.00716655	-0.0102452		0.0413681	0.0160863
0.0165688	0.0370009		-0.00295015	0.02613
0.00442461	-0.000315641		-0.0397664	-0.00337994
0.0145798	-0.00560627		-0.00159352	0.0301582
-0.0289238	0.0276807		-0.0158814	0.0251792
-0.00197546	0.0251739		-0.00120971	0.0106513
-0.0273482	0.00361818		0.00977472	-0.0100909
0.000629066	0.00304132		-0.00918777	-0.00499577
-0.0462324	0.00620767		0.00636914	0.0224472
-0.00599544	0.0258357		0.0180249	0.00956504
0.000751782	0.0217015		0.0146433	0.00203978
-0.0233645	0.0161896		-0.0020335	0.014218
-0.0219008	0.00903328		-0.0253288	0.0276707
-0.0276676	0.041985		0.0034115	0.0183412
-0.0079808	-0.00479638		0.0141921	0.0333143
-0.00609208	0.026727		-0.027474	0.00221788
0.0131529	0.0313239		-0.0203792	0.00124047
-0.0199262	0.00336809		-0.0102937	0.0408728
-0.00440429	0.00428766		-0.0226626	0.000389634
-0.0304247	0.0188429		0.0156088	0.00472686
-0.00179694	-0.00410493		-0.0222019	0.014202
-0.00747192	0.00970591		0.0101737	-0.00334515
0.0377014	-0.014207		0.00863601	0.0073554
-0.023898	0.0126444		0.022912	-0.00446514
-0.035498	0.02844		0.00348839	0.0178547
0.00235449	0.0250095		-0.0157665	0.0129194
3.57027e-05	0.00713035		0.0182996	0.00172881
-0.00182448	-0.0053625		-0.0134733	0.00558112
-0.00253823	0.00146727		-0.016421	0.0322848
0.0334826	0.00913386		-0.0238788	0.00362889
-0.00764408	-0.00434602		-0.015655	-0.0199355
-0.00695647	0.013784		-0.00628044	-0.00396498
0.00194749	-0.0145886		0.0235622	-0.00727562
-0.0129982	0.0328217		-0.016272	0.0248071
-0.00317433	-0.000618459		0.00664322	0.0405695
0.00278914	0.0244255		0.0110024	0.00826711
-0.0113153	0.00569192		0.0414193	0.029578
-0.00880559	0.00616213		0.00324683	0.00676197
0.00648942	0.0192771		0.0296831	0.00704035
0.0122529	-0.0117189		-0.00995742	-0.0179717
-0.00328546	0.0061004		0.0324025	-0.0141077
0.00128852	-0.0043277		0.0118883	-0.00285922
-0.00886291	-0.0177076		0.0515316	0.00657421
0.00157172	0.00529889		0.0106902	-0.00347878
-0.0161867	-0.0111092		-0.00339916	0.00512469
-0.00676543	0.0116021		0.0124175	0.0218996
0.0097136	-0.00494645		-0.0146984	0.00918575
0.0153447	-0.023315		-0.0208052	0.00934909
0.0202254	-0.0124349		0.0176027	0.00866931
-0.0167994	-0.00446905		0.00957707	0.0257139
-0.0192544	-0.00629631		0.000825337	0.0135612
-0.0230101	-0.0121004		-0.00390339	0.00353227
-0.00373987	0.00591042		-0.026952	0.00522304
-0.0155273	0.0162458		-0.00891513	0.00556351
-0.0286792	-0.00231949		0.00230536	0.0074098
-0.00744843	0.0147941		0.0077292	0.0165158
0.000267422	-0.025642		0.00087862	-0.0224777
-0.0207688	-0.00826872		0.00305113	0.0239347
-0.0120747	-0.0177947		0.0316039	0.0149669
-0.000898917	0.00119514		-0.0226798	-0.00933362
-0.00647416	-0.00990551		-0.0334086	0.0286883
-0.0267233	-0.0247386		-0.0133953	-0.00547566
0.0299273	-0.00384682		0.0148547	0.0424204
-0.00185263	0.032652		0.00251568	0.0139761
-0.0153973	3.98242e-05		0.00695092	-0.0150682
-0.00948036	0.0110088		0.00786925	-0.0271345
0.00712858	-0.0159145		-0.00870424	-0.0125081
0.00262408	0.0235174		0.0436636	0.00677233
-0.00171103	0.0111782		0.0170942	0.0439228
0.00175511	-0.0100727		0.00617826	0.00994231
-0.000257975	0.00793869		0.0145571	0.00132862
-0.0118385	0.000294046		0.0100457	-0.0109251
0.0261961	0.00885435		-0.0196447	0.0186123
-0.0126319	-0.0135176		0.0224866	0.00356268
0.0187261	0.0111938		-0.00574266	-0.0139226
-0.022344	-0.00689967		-0.000691765	-0.0100644
-0.0415314	-0.024996		-0.0112283	0.0247577
-0.0236529	0.0051195		-0.0168437	0.0237304
-0.00282088	-0.00926444		0.0103112	0.0147222
-0.0228799	-0.019504		0.00658344	0.00535969
-0.0136938	0.0170264		0.00894465	-0.0133108
0.0174892	0.00554112		0.0153289	-0.00341206
0.0114094	-0.0140575		0.0207071	0.029465
-0.0207442	-0.00205327		0.00474055	-0.00144927
-0.0285341	0.0353801		0.00102414	-0.0197676
-0.00733318	0.00175475		-0.00502574	0.00341142
-0.0066668	0.0278994		0.0215051	0.0148341
0.0116667	0.0380155		-0.0159896	-0.00274974
-0.00318615	0.0172244		-0.0171061	-0.0100832
-0.0100304	0.0197932		0.025671	-0.00395718
-0.0355603	0.0350714		0.0321684	-0.00173223
0.0117337	0.000454978		-0.000759957	0.0274282
0.00695307	-0.0234341		0.0126244	0.0345429
0.00227172	-0.00164577		0.00372508	-0.00341287
-0.0055981	-0.014646		0.00804473	-0.0274037
-3.90499e-05	-0.0159985		-0.0470702	-0.0148576
-0.00050674	-0.00429805		0.0127935	0.0144335
0.00983868	0.0301371		0.0129042	0.0462531
-0.0259014	-0.0195539		-0.00388931	-0.00511734
-0.0120049	0.0199122		-0.0336059	0.0199727
0.00738063	-0.019169		-0.0167836	-0.00926274
-0.0161253	-0.0147248		-0.00152359	0.00957392
-0.026592	-0.00178801		0.00147765	0.00928848
0.00143964	0.000859513		-0.00301682	0.014453
0.0071555	0.0234781		-0.0101195	0.0315454
-0.0279473	9.22248e-05		-0.00101838	0.0268615
-0.0160344	-0.00392462		0.0309353	0.0297124
-0.00257744	-0.0117628		0.00791659	0.00471183
0.00339547	0.0119317		0.0180979	0.00358612
-0.0141219	0.00767909		-0.0241435	0.011292
-0.0114631	-0.00841584		0.00552541	-0.0156579
-0.0204398	0.0657276		-0.0193249	-0.0158895
-0.031385	0.0109314		0.0226187	-0.000713933
0.0369693	0.00553181		-0.0148716	0.00648581
-0.0198745	-0.0153973		0.00351037	-0.00515408
0.0100633	0.0189164		0.0449725	-0.014176
-0.00450222	0.00708544		0.00338608	-0.0106685
2.70226e-05	-0.000101989		0.013251	0.0331178
0.000782148	-0.00641296		0.0156161	-0.0192743
0.00930352	-0.00907053		0.0121189	0.00881134
-0.0396289	0.0257237		0.0116433	0.013072
0.0392536	-0.0482064		0.0469751	0.00567278
0.00150076	0.0115211		-0.0466952	-0.0019863
-0.0173429	0.0284176		-0.0090173	0.0293413
-0.0116524	0.0318466		-0.0152516	-0.00290415
-0.00844898	0.0156972		-0.0232603	0.00586094
-0.0148899	-0.015914		-0.0400421	0.0396084
-0.00905091	-0.0176212		-0.00253823	-0.00588274
-0.00964936	-0.00506854		-0.00492052	-0.0106406
-0.00849438	-0.018552		0.002558	-0.00242453
-0.00721791	0.00440016		-0.00273445	0.00462739
-0.00959958	-0.0196051		0.0017849	-0.00187972
0.000316572	0.00462647		0.0202511	-0.00801093
-0.00694666	-0.0211226		-0.0125756	0.00708034
-0.0162	-0.0167294		0.020264	0.0520841
-0.0229702	0.0365516		-0.0176759	-0.00310244
-0.00593408	-0.0248285		0.00556234	0.00574905
0.022866	-0.0180859		0.00560124	0.0218591
0.00140239	0.022269		-0.00256145	0.00947153
-0.00784857	0.0215368		-0.0179731	0.0100678
-0.00152756	-0.0101847		-0.0171165	-0.0427732
0.00371469	0.0034932		0.00515519	0.0359563
-0.0152661	0.00622476		0.00958088	-0.0117449
-0.029663	0.0231145		0.00239547	0.0161815
-0.0121448	0.00596077		-0.00975994	0.038341
-0.0073927	-0.00799108		0.00338006	-0.0314404
-0.00754011	-0.00770203		0.0140767	-0.00649246
0.0280861	-0.00848927		-0.00907076	0.00162175
-0.0202853	-0.00520538		0.0230748	0.0266306
-0.0236595	-0.000797052		0.00439383	-0.00658769
0.00950273	0.0280294		0.0188793	0.0195593
-0.00892256	-0.00229916		-0.00918256	0.00497429
-0.0326979	0.0279293		0.0001624	-0.0109264
-0.00368257	0.0169988		0.0679952	0.00412938
0.00621441	0.00903602		-0.0179363	-0.00119708
-0.00839135	0.0217655		0.0107265	0.0256319
-0.002456	0.00770825		-0.000123504	0.00849408
0.00886987	-0.00369536		-0.0214079	0.00226667
0.00028586	0.00409988		0.00733369	0.00790652
0.0169358	0.0361935		0.0243973	0.0202731
-0.00805131	-0.0123475		-0.00781988	0.00390582
-0.000560158	0.0230435		0.0392641	0.00278079
0.00453209	0.00506738		0.0286686	-0.00567166
-0.0213388	-0.0074581		0.0734598	-0.00219073
-0.0179494	0.0217868		-0.0156143	-0.0103597
-0.00317403	-0.00247438		-0.0241337	0.00365611
0.00763447	-0.0167807		0.00922859	-0.0190882
-0.0392786	0.00310734		-0.00392358	0.0295556
-0.0343161	-0.0103088		-0.00865624	0.0220194
-0.0339567	0.00103705		0.00408105	-0.0105371
-0.0165727	-0.0337086		0.00531599	-0.00902862
-0.0193467	-0.00875455		0.0282006	0.0138708
-0.0111939	-0.00918041		-6.90681e-05	-0.00401717
-0.0210219	-0.00882939		0.00590445	0.00253797
-0.0226457	0.0023654		0.0249261	0.0259749
-0.0176999	0.0380863		-0.00519832	0.0131618
-0.0222303	-0.00603747		0.00608514	0.00315389
0.00254712	0.0247495		0.00577505	-0.0158789
-0.00055776	-0.000833441		-0.00232781	0.022898
0.00507503	0.0263028		0.0120933	0.00281708
-0.0086033	-0.00671187		-0.0143449	0.0113595
-0.00675654	0.02065		0.0190395	-0.00061425
-0.0140022	0.0304096		-0.00966882	0.00630799
0.00396106	0.0183288		0.000819901	0.0270972
-0.00850489	0.0185827		0.026505	-0.00274033
-0.00258025	-0.001784		0.00979858	-0.00393157
-0.00282984	-0.0233912		-0.0162957	0.00973453
-0.00548084	-0.0117042		0.00739051	0.0155726
0.00330621	0.00344157		-0.0159041	-0.00215077
0.00909673	0.00669098		-0.0222404	0.002836
-0.0314954			0.00342213	0.00381569
0.00447075			-0.00601068	0.0190523
-0.0183162			-0.0140626	0.0104268
0.0231301			-0.00766834	-0.0201879
0.0192428			0.0217549	-0.00305617
-0.0165716			-0.00402562	-0.0184186
-0.0207251			0.00710191	-0.0121013
-0.0123781			0.0356023	-0.0106431
-0.00704566			0.00870645	0.00840905
0.00175569			0.00906561	-0.0058268
-0.0143588			0.0326061	-0.00817703
-0.0243794			0.000639509	-0.0303038
-0.0256206			-0.00112963	0.0424574
-0.0103489			-0.0123999	-0.0108845
0.0144558			-0.025479	0.00504073
-0.0023244			-0.00801386	0.0338645
0.0118104			0.0118851	-0.018001
-0.0130961			0.0148865	0.00930715
-0.0131229			0.00758301	0.00593875
-0.00601826			0.0122244	-0.013701
-0.000125014			0.051779	0.026527
-0.00802486			0.0531271	-0.00211772
-0.000392216			0.0185179	-0.00788665
0.023714			-0.000954583	0.00657266
-0.0110955			0.000142263	0.00613284
0.0403469			-0.0112113	-0.00693488
-0.0211293			-0.0075414	-0.0332286
-0.00734207			0.00843564	-0.0101004
-0.00888421			0.0162807	0.017161
0.00785085			-0.012681	0.00588479
0.00360236			-0.0203276	0.0037797
-0.000150997			0.0105678	0.0250442
-0.0211304			-0.00112375	0.0180213
-0.0112883			0.0255926	-0.00418204
0.00210827			-0.0247217	-0.0221153
-0.0119174			0.0171489	0.00102119
-0.015851			-0.0176755	-0.0124819
-0.0272566			-0.00495272	-0.00818268
0.00182201			0.00181109	-0.00227799
-0.0297928			0.0104133	0.0338659
-0.0121216			-0.00175617	0.0254979
-0.0104121			-0.0113787	-0.00466929
-0.0047858			-0.001672	0.0354714
0.00917522			-0.0158875	0.001237
0.0109215			0.0240829	0.0135757
-0.017612			0.0046462	-0.0209236
-0.0169887			0.00787805	-0.0169919
-0.000200225			0.00954066	0.00432946
0.00280751			0.00642215	0.00250383
0.0102024			0.0145709	-0.00267065
0.000433108			-0.0104571	0.0210152
-0.00592921			0.0385475	-0.0420951
-0.0312287			-0.015106	-0.0149263
-0.0270792			-0.0146148	0.00517912
0.0124759			-0.0119535	0.0357681
-0.00964083			-0.0233665	-0.00174265
0.00717811			0.0197383	0.0468361
0.0167996			0.0358811	-0.00753613
-0.0163695			0.0173001	-0.0022729
0.00453125			0.00872645	-0.0188107
-0.0312959			0.010632	-0.00307624
-0.0114137			0.0103684	0.0251791
-0.0018856			-0.0105619	-0.0119426
-0.0152275			-0.0191258	-0.0149056
-0.00936053			0.0116387	-0.0278106
0.00366767			0.00157333	0.0191552
-0.0135667			-0.0209453	0.0136617
0.0212097			0.0226651	0.00431931
-0.0134175			0.00181276	-0.00139239
0.00127187			0.00808221	-0.014925
-0.0200487			-0.018557	-0.00325217
0.0286544			-0.00444406	-0.0308446
0.0051863			-0.00236655	0.0166752
0.00179993			0.0182376	0.0241349
0.00486682			-0.0164923	0.0269531
-0.013835			0.0146207	0.0311401
0.0018669			-0.0183358	0.00169651
0.0279404			0.0331384	-0.00298192
-0.000560871			0.00113039	0.00050241
-0.00305249			0.0154879	0.0298492
0.0115911			0.0343799	0.0012225
-0.0104966			-0.00762007	0.00754891
0.00253855			-0.00838719	-0.0202493
-0.0096022			0.0173991	-0.0242459
-0.00419059			-0.000568851	-0.00641743
-0.00427804			-0.0301208	-0.0219658
0.0014652			0.0116876	-0.00979521
-0.0141991			0.00128328	0.0207534
-0.00904062			0.0134538	0.0100093
-0.00849903			-0.0068866	0.00497005
-0.0186606			-0.0160691	0.021232
-0.0166116			0.00146684	-0.0275305
-0.0130585			0.0276797	0.00420948
-0.0170804			0.00687023	-0.0178814
0.0189493			0.00804943	0.0205415
-0.00266009			-0.00858678	-0.0207706
-0.0167705			0.0227019	0.011109
-0.0153899			-0.0211224	-0.0284847
0.0087906			-0.0245672	0.00567174
-0.0153428			0.0120089	-0.0217711
0.00216689			-0.00499644	0.0154831
0.0090101			-0.025258	-0.0132554
-0.0117172			-0.0149155	0.00166094
0.00693784			0.0246806	-0.0173277
-0.00274457			-0.00187173	0.0144611
0.00995947			0.0261481	-0.0217373
-0.00997515			-0.0174514	-0.0231185
-0.0132896			0.0148033	0.0314256
0.0109356			-0.0153078	-0.01636
0.00410184			0.0226141	0.0198307
0.00118144			0.0227817	-0.0119334
-0.0133348			0.0286547	0.0182241
0.00359534			0.00150424	0.0159373
0.0432086			-0.00593501	0.0163166
-0.0188689			-0.0201834	0.00177092
-0.0129222			0.00288435	-0.0194797
-0.0119031			-0.0211507	0.0488318
-0.00188254			0.00655469	0.0359975
-0.00445669			0.00412685	-0.00501466
-0.0116369			-0.00112046	-0.0258482
-0.0013024			-0.00486535	0.00194615
0.000818965			-0.0207315	0.0416774
-0.000814133			-0.0350016	0.00178014
0.000779558			0.00837635	0.048446
0.0127444			-0.0114376	0.0133698
-0.00655408			-0.0119781	0.000850114
-0.00797631			0.0200514	0.0365901
0.0152386			0.0398446	-0.0216622
-0.0114077			-0.00121564	0.00346833
0.00984185			-0.0102306	-0.0369724
0.00325706			0.0095915	-0.00180012
0.0188709			0.0087235	0.0297781
-0.00688989			-0.0215493	-0.0101055
0.0115062			0.0249364	0.00791395
-0.0163102			-0.0130695	-0.0161008
-0.014506			0.0153136	-0.045792
-0.00177552			0.0190817	0.0295319
0.0174117			0.0284253	-0.0104926
			0.00959303	-0.00528377
			0.00919828	0.0185039
			0.0030048	0.0215431
			-0.015187	0.0203059
			0.0393044	-0.00572633
			-7.83494e-05	-0.0132134
			0.0222404	0.00143479
			-0.0327913	0.0246537
			-0.00639253	0.00613402
			-0.000452893	0.0120783
			-0.00273771	-0.00626645
			-0.00880368	0.00860127
			-0.00218357	0.0109917
			-0.02022	-0.00732829
			-0.0407825	0.0258197
			-0.00923833	0.0308728
			-0.0124542	-0.00133722
			0.010601	0.0502544
			-0.00196983	0.00612946
			-0.0195758	-0.014863
			0.0367423	0.0122221
			0.0101041	-0.000733935
			0.011858	-0.00873714
			-0.0260206	0.00410919
			0.0415853	0.0399149
			0.010986	-0.026673
			-0.0119797	0.0333021
			0.00754949	0.0229057
			0.010537	0.00182393
			0.00434811	-0.00617915
			0.0167261	-0.0101652
			-0.00543441	0.0106983
			0.036688	0.0305996
			-0.0131782	-0.00253191
			0.0394812	0.0367097
			-0.0124171	0.0269305
			-0.0334701	0.0253474
			0.013775	0.0125994
			0.0194626	-0.0122266
			0.0474881	-0.0108533
			0.00182832	0.00193958
			-0.0108972	-0.000766923
			0.0200631	0.00640123
			0.0151772	0.000219804
			-0.00697947	0.00239489
			0.00252303	-0.00495904
			-0.0128561	0.0128502
			0.00672869	0.00821761
			-0.00799693	0.00354012
			0.0127333	-0.0130094
			0.0111321	0.00188408
			-0.00861885	-0.0560935
			0.0202147	-0.0067737
			-0.024783	-0.00580473
			0.00645166	-0.00785773
			0.0119389	0.0266312
			0.0171111	0.0349185
			0.00416288	-0.00642587
			0.0285116	-0.00581554
			0.0128572	-0.0159706
			-0.0149846	-0.0277871
			-0.0173802	0.00358217
			-0.0218301	0.0187242
			-0.00194473	0.0245783
			0.0215612	0.000551757
			0.0219215	-0.01247
			0.036329	-0.00476413
			-0.00330169	0.000905551
			-0.0133037	0.0309076
			0.0060269	0.0323284
			0.00853033	0.0508548
			-0.0117443	-0.0243353
			-0.012142	-0.00656105
			-0.0211533	0.00631505
			0.00729535	0.0158421
			-0.00953917	-0.00642779
			-0.00404171	-0.00802637
			-0.00868609	0.0400244
			0.00533155	-0.00697391
			-0.00523521	3.10687e-05
			-0.0119532	0.0218634
			0.0176195	-0.0374398
			0.0101068	0.014772
			0.000436836	-0.00700705
			-0.00657638	0.0480276
			-0.0249003	0.0185216
			0.021132	-0.00699191
			0.0287465	-0.000241861
			0.0316439	0.0132355
			-0.00496283	0.042991
			0.0125115	-0.0201407
			0.0159677	0.0138187
			0.00978179	-0.00437268
			0.000798397	-0.00130992
			0.0123124	0.0143324
			-0.0282831	0.0157068
			0.00445971	0.0111439
			-0.00720347	0.0188342
			0.0520016	-0.00573136
			0.0224355	-0.0246449
			-0.00248866	0.0174629
			0.00442378	0.0401035
			0.0114684	0.0117864
			-0.0140198	0.0128969
			0.025221	0.0234585
			0.0214309	0.0211604
			0.012377	0.0377491
			0.0122227	0.014193
			-0.0143373	-0.0248054
			0.011971	0.00327868
			-0.0152452	-0.000696901
			0.0222595	-0.00170122
			0.0289301	-0.0145417
			0.0314782	0.00364154
			-0.0190867	0.0287503
			0.0385961	0.0144413
			0.0270551	0.0205405
			0.00784246	0.0142317
			0.011081	0.0179493
			0.0203527	0.0100243
			0.0124115	0.0380812
			-0.0113091	0.0109133
			0.0274401	0.0367909
			0.00493678	0.0231425
			-0.00526682	0.0186664
			0.0038793	0.00376419
			0.0248081	0.0283729
			0.0161803	-0.0195904
			-0.00786416	0.0368104
			-0.00547951	-0.014834
			-0.0221026	0.0111282
			-0.0279264	0.00186032
			-0.0087595	-0.00695967
			0.00840315	-0.00735881
			-0.00338673	0.0265266
			0.00298238	0.00304255
			-0.000286118	0.013772
			0.014411	0.0351248
			-0.0390573	-0.0141046
			0.0060292	0.0247402
			0.00562635	0.0271341
			0.00894325	0.0106534
			-0.0186086	-0.0119883
			-0.00852149	-0.0142823
			0.00786824	0.0140575
			0.0152678	0.00640833
			-0.0015639	-0.0113479
			-0.00501826	-0.0253657
			-0.0241559	0.0219448
			-0.016507	0.0184659
			0.0292879	-0.00945873
			0.0280878	-0.00328006
			0.0259492	0.0166877
			-0.00299882	-0.0186181
			0.00653562	0.00671084
			0.00656564	0.0103815
			0.00782692	0.00365633
			0.0495849	-0.00867909
			-0.00547714	-0.00521643
			-0.000339307	-0.00687572
			0.0056426	0.0143744
			-0.0222235	0.0468155
			0.0253707	0.00322536
			0.00821611	-0.00830707
			0.0202542	0.0127572
			-0.0249903	0.0223357
			0.0279866	-0.00663083
			0.0183903	0.0215141
			-0.0108801	0.0133026
			0.00363476	-0.025754
			0.045906	0.00683531
			-0.00170444	0.0314468
			0.0167438	0.00602166
			0.0232493	0.0119601
			-0.00795947	-0.0381414
			0.00177557	-0.0133908
			0.00809195	0.0245833
			0.019748	-0.00233093
			-0.0132765	-0.00431036
			-0.00182233	0.0272784
			-0.00927037	-0.00212133
			0.0296934	-0.0235692
			-0.0243617	0.0144929
			0.0240867	0.00334069
			-0.0260864	0.011287
			-0.0197846	-0.0241262
			0.0213206	0.019089
			-0.000384245	0.00878747
			0.0132458	0.0162882
			-0.030565	0.0137531
			0.00246163	-0.0103437
			0.0202919	0.0104514
			0.00114658	0.0134202
			-0.0239304	-0.000721014
			-0.0078384	0.00845009
			-0.0177156	0.0167418
			0.00211583	-0.0158262
			-0.00370102	-0.00880616
			-0.00164827	0.0297882
			0.0108148	0.0104414
			0.00530375	-0.0163802
			0.00158636	-0.00693527
			0.021767	-0.0200031
			-0.000173129	0.0375486
			-0.0434635	-0.0125027
			-0.00391009	0.0164593
			0.0136181	0.0245339
			0.00690777	-0.00337565
			-0.0145184	0.0170521
			-0.017388	-0.0245441
			-3.86189e-05	0.0263746
			0.00952066	-0.0131783
			-0.00494597	0.00109436
			0.000299325	0.0228711
			-0.0171652	0.00525208
			-0.0262085	-0.0306191
			0.00512982	0.02637
			-0.0118041	0.00121794
			-0.0284129	0.014966
			-0.0210436	2.27921e-05
			-0.0208879	0.00338027
			0.0113872	0.0309599
			-0.00217443	-0.00119234
			0.00894441	0.0247212
			0.00197007	-0.0363906
			0.00166126	0.0175292
			0.0390758	-0.00543151
			0.0310772	0.0130707
			-0.0229152	0.0413712
			-0.0213001	0.0354836
			-0.00499613	0.0188412
			0.00166741	-0.00164498
			0.00628556	-0.00329796
			0.0292623	0.0305238
			-0.0151082	0.00565077
			-0.0124354	0.00349923
			-0.00139526	-0.00897444
			-0.0078195	0.0193265
			-0.00165568	0.0258368
			0.0125853	0.0127494
			-0.0025031	-0.0367844
			0.0165072	-0.01122
			0.0314496	0.0407773
			-0.020786	0.00876339
			-0.0151719	0.0264696
			0.00719181	-0.00652217
			0.0243163	0.00302502
			0.0344436	0.00310809
			-0.0213759	-0.00102679
			0.00551526	0.0253083
			0.0125561	0.0207307
			-0.016082	-0.00248085
			0.0191164	0.00420034
			-0.0194526	0.0264879
			0.050284	0.000720482
			-0.0188732	0.00475644
			0.00542795	0.00624183
			0.023807	0.00927258
			0.0268384	0.0385405
			0.00397583	0.0318332
			0.0390028	0.0137635
			-0.0267952	-0.00281365
			0.0214187	-0.0100556
			-0.00416626	0.00933749
			0.00582251	-0.000993458
			-0.00490047	0.0147356
			-0.00803764	-0.00221733
			-0.0209776	0.0238469
			-0.00288386	-0.012865
			0.0139284	0.0359925
			-0.00704132	0.0080099
			0.025786	-0.00244018
			0.0175336	0.0402482
			0.00045747	0.0276768
			0.0117078	0.010435
			0.0106475	-0.00599443
			0.0157413	-0.0134756
			0.0236735	-0.00166
			0.0301906	0.0050659
			0.0296309	0.0107812
			0.0261337	0.0302298
			-0.00414645	0.0233603
			-0.0196906	0.0048559
			0.00349785	0.0400732
			-0.0013645	0.0215115
			-0.0199643	-0.000397443
			-0.00913488	0.00991128
			0.0304682	-0.0280104
			0.00280801	0.0021164
			0.0115595	0.00396027
			0.0171401	0.0111962
			0.0126497	-0.0168733
			-0.0189916	-0.00880211
			0.00202069	0.0156647
			-0.0141605	0.0252712
			0.0218657	-0.00757131
			0.0138325	0.0455361
			0.0238407	-0.010286
			0.0445655	-0.0131181
			0.00447603	0.0208043
			-0.00819435	-0.00316228
[truncated: 2,147 more rows]

## Sheet: j
citrate	c12					c13
wt	9680000	10800000	11300000	11200000	12100000	4670000	5490000	5950000	5610000	6420000
Slc25a3fl/flCd4cre	8860000	7650000	9340000	8900000	7190000	6650000	5360000	5490000	5660000	4860000
itaconate	c12					c13
wt	516000	650000	610000	662000	598000	190000	179000	155000	157000	150000
Slc25a3fl/flCd4cre	147000	559000	817000	767000	584000	73300	105000	128000	143000	105000
a-KG	c12					c13
wt	2370000	2220000	2230000	3100000	2080000	589000	481000	539000	665000	499000
Slc25a3fl/flCd4cre	883000	3070000	5210000	4480000	3370000	408000	658000	1070000	988000	716000
succinate	c12					c13
wt	6650000	6360000	6270000	7040000	6350000	1650000	1520000	1620000	1630000	1470000
Slc25a3fl/flCd4cre	2750000	3660000	5010000	4030000	3810000	1290000	1270000	1590000	1360000	1310000
malate	c12					c13
wt	42000000	43700000	42600000	57700000	44400000	12000000	11400000	12100000	15200000	12800000
Slc25a3fl/flCd4cre	24400000	32300000	43900000	32900000	33100000	14000000	12000000	12400000	10600000	10200000
oxaloacetate	c12					c13
wt	2490	2120	3360	2880	1450	432	0.775	1440	1330	0.531
Slc25a3fl/flCd4cre	1570	1570	1430	1440	653	0.572	310	0.524	229	0.239
