# Supplementary material for: Mitochondrial dysfunction promotes the transition of precursor to terminally exhausted T cells through HIF-1α-mediated glycolytic reprogramming
Source: Nat Commun. 2023 Oct 27;14:6858. doi: 10.1038/s41467-023-42634-3 (PMC10611730; doi:10.1038/s41467-023-42634-3)
Supplement: Supplementary file 4 — Source Data [file 41467_2023_42634_MOESM4_ESM.zip › Source Data/Supplementary figure 9.xlsx]

## Sheet: a
PD-1	WT				Hif1afl/flCd4Cre
	0.988	1.012	0.951	1.049	0.785	0.915	0.672	0.985	0.946
Tim3	WT				Hif1afl/flCd4Cre
	0.969	1.031	0.939	1.061	0.2	0.198	0.144	0.076	0.112
Lag3	WT				Hif1afl/flCd4Cre
	1.0991	0.900901	0.959016	1.04098	0.417417	0.6997	0.42042	0.260656	0.229508
GzmA	WT					Hif1afl/flCd4Cre
	0.929	1.071	0.949	1.051	1.064	0.309	0.285	0.281	0.404	0.349	0.232	0.226	0.243

## Sheet: b
CD62L	WT					Hif1afl/flCd4Cre
	1.134	0.866	1.068	1.001	0.931	2.089	2.118	1.882	1.589	1.999	2.228
Ly108	WT					Hif1afl/flCd4Cre
	1.035	0.965	1.098	0.902	1.064	1.689	1.748	1.839	2.211	1.993

## Sheet: c
tim3	WT mock	WT 2-DG	Slc25a3fl/flCd4cre mock	Slc25a3fl/flCd4cre 2-DG
	47.9	30.4	136	35.6
	30.7	20.3	151	42.6
	27.7	21.9	154	52.7
gzma	309	362	495	287
	219	296	532	302
	231	288	586	363
lag3	26.7	26.7	38.3	31.7
	28.1	25.2	40.4	31.4
	28.1	31.6	36.3	31.6

## Sheet: e
P14 cells(%)	P14-untreated						P14 2-DG
SP	7.93	2.38	2.62	3.2	3.69	2.85	41.6	23.1	10	13.6	21.6	15.4
LNs	6.12	8.7	8.45	6.81	8.37		37.5	24.7	37.8	37.9	35.4
Tpex/Tex	P14-untreated						P14 2-DG
SP	1.73	3.5	3.24	1.16	1.88	1.77	10.27	6.5	5.26	5.2	9.97	7.63
LNs	0.71	0.34	0.42	0.73	0.66		3.92	1.41	1.53	2.15	2.16

## Sheet: f
spleen	P14-untreated						P14 2-DG
0	0.5	0.5	0.5	0.5	0.5	0.5	0.5	0.5	0.5	0.5	0.5	0.5
10	0.18	0.17	0.2	0.2	0.21	0.17	0.82	0.83	0.8	0.8	0.79	0.83
21	0.18	0.1	0.1	0.07	0.1	0.07	0.82	0.9	0.9	0.93	0.9	0.93
LNs	P14-untreated						P14 2-DG
0	0.5	0.5	0.5	0.5	0.5	0.5	0.5	0.5	0.5	0.5	0.5	0.5
10	0.24	0.15	0.2	0.22	0.26	0.27	0.76	0.85	0.8	0.78	0.74	0.73
21	0.1	0.11	0.11	0.11	0.13		0.9	0.89	0.89	0.89	0.87

## Sheet: g
	untreated						2-DG
TNFa+IFNg+IL-2+	5.18	1.51	1.79	9.22	4.21		9.85	8.72	8.83	8.43	8.36
2 cytokines	31.02	21.22	29.15	39.51	31.97		36.13	27.14	35.18	41.42	33.78
1 cytokine	58.63	75.75	66.37	48.64	62.14		50.01	58.5	52.98	47.43	52.43
none	5.17	1.52	2.69	2.63	1.68		4.01	5.64	3.01	2.73	5.44

## Sheet: k
	untreated			2-DG treated
PD-1	1.12344	0.887194	0.989367	0.801664	0.693019	0.740176
Tim3	1.08213	1.04348	0.869565	0.228986	0.170048	0.435749
lag3	0.929047	1	1.07317	0.181375	0.17184	0.310421
tigit	1.07105	0.943162	0.98579	0.177087	0.26643	0.435169
Ly108	1.07393	0.928016	0.998054	3.07782	2.80545	1.57393

## Sheet: i
untreated									2-DG treated
0.312435	0.260268	0.333837	0.369298	0.370753	0.343843	0.539715	0.481363	0.448424	0.964745	1.01046	0.951169	1.74576	0.757418	0.755782

## Sheet: j
untreated
glycoATP	0.378709	0.306497	0.338932	0.352016	0.413924	0.303183	0.285915	0.306267		0.3308
mitoATP	0.621291	0.693503	0.661068	0.647984	0.586076	0.696817	0.714085	0.693733		0.6692
2-DG treated
glycoATP	0.204535	0.154864	0.180673	0.186735	0.254684	0.203752				0.1923
mitoATP	0.795465	0.845136	0.819327	0.813265	0.745316	0.796248				0.8076

## Sheet: l
	no transfer					OT-1 untreated							OT-1 2-DG treated
0	0	0	0			0	0	0	0	0	0		0	0	0	0	0	0
7	212.168	140.728	79.0836			68.3468	28.5623	139.859	142.879	172.263	148.871		49.223	90.6724	155.575	104.512	111.731	135.369
9	199.073	363.189	266.871			82.5853	52.2564	145.52	234.878	207.803	143.698		46.1892	26.6221	115.458	110.371	126.222	187.446
11	193.75	316.271	266.871			130.61	79.0353	163.797	231.217	212.798	112.655		58.094	54.4273	109.671	140.969	115.262	219.018
13	282.911	493.749	377.816			86.9856	58.1795	163.797	231.217	212.798	112.655		108.198	56.8994	109.671	140.969	115.262	219.018
15		508.097	392.051			31.6109	20.8862	101.038	169.175	133.123	186.692		111.134	53.2685	103.909	143.327	131.239	136.443
17		556.833	520.567			37.5617	15.6064	68.7343	213.919	125.367	141.743		77.4964	30.0943	118.3	109.029	128.75	141.028
19						21.6721	16.0965	63.7526	220.123	104.258	117.343		61.3267	24.854	91.4775	110.253	87.5283	144.54
21						21.6721	16.0965	102.82	195.852	148.676	92.3184		61.3267	24.854	48.9026	104.818	60.3671	70.4728
23						170.437	178.136	148.548	161.78	86.3637	141.937		61.3267	24.854	51.9668	106.652	80.2375	110.531
25						170.437	178.136	296.452	205.053	58.2634	350.744		52.1919	60.0452	60.6306	77.1836	105.487	101.581
27						350.257	227.406	383.808	454.047	94.5958	475.773		70.7418	57.409	76.9026	217.885	209.375	161.354
29						527.875	333.703	625.881	565.312	180.338	873.365		184.677	219.259	98.1507	395.214	296.422	268.439
