# Supplementary material for: Mitochondrial dysfunction promotes the transition of precursor to terminally exhausted T cells through HIF-1α-mediated glycolytic reprogramming
Source: Nat Commun. 2023 Oct 27;14:6858. doi: 10.1038/s41467-023-42634-3 (PMC10611730; doi:10.1038/s41467-023-42634-3)
Supplement: Supplementary file 4 — Source Data [file 41467_2023_42634_MOESM4_ESM.zip › Source Data/Figure 4.xlsx]

## Sheet: figure 4a
	fold change	p value (-log10)
Glucose_6-phosphate	-1.72176	2.92022
Phosphoenolpyruvic_acid	-2.02771	4.20251
L-Lactic_acid	-0.512291	3.90862
Fructose_6-phosphate	-1.72176	2.92022
3-Phosphoglyceric_acid	-1.98549	3.69682
D-Glucose	-0.114597	0.467777
D-Glyceraldehyde_3-phosphate	-0.447144	1.7618
Dihydroxyacetone_phosphate	-2.39499	3.09712
Fructose 1,6-bisphosphate	-2.71223	2.5635
Pyruvic_acid	-0.611826	2.38448
Sorbitol	-1.47438	1.18562
Fumaric_acid	-0.332674	1.22689
Citric_acid	-0.251589	1.67769
L-Malic_acid	-0.380647	1.72555
Oxoglutaric_acid	0.49714	0.688605
Succinic_acid	-0.636582	3.73443
cis-Aconitic_acid	-0.466376	3.27639
Oxalacetic_acid	-1.10765	1.4463
L-Glutamic_acid	-0.768525	2.71485
L-Glutamine	-0.652425	0.443199
L-Methionine	0.277243	1.96342
L-Phenylalanine	0.310396	1.3818
Glycine	-0.0534801	0.25978
L-Alanine	0.185454	1.3404
L-Histidine	0.479986	3.38533
L-Leucine	0.150447	0.316182
L-Proline	-0.0293752	0.112602
L-Serine	-0.473455	1.52833
L-Tryptophan	-0.1123	0.405208
L-Valine	0.103446	0.609811
L-Arginine	0.552546	1.96941
L-Asparagine	-0.215006	1.14525
L-Isoleucine	0.150447	0.316182
L-Threonine	-0.0385798	0.123778
L-Cysteine	1.14244	4.57573
L-Lysine	0.41188	3.00487
gamma-Aminobutyric acid	-0.577803	1.35148
L-Aspartic_acid	-1.10459	4.5523
L-Tyrosine	-0.887989	1.11725
N-acetyl aspartate	-0.86035	5.29405
Pyroglutamic acid	-0.717113	4.35231
Taurine	-0.360922	2.14503
Palmitic_acid	-0.831432	2.14934
Stearic_acid	0.0901468	0.0557852
ADP	0.538872	0.906019
AMP	0.67487	1.09847
ATP	-0.0299439	0.0905443
CDP	0.26658	0.432134
CMP	0.260516	0.910046
CTP	-0.173141	0.39195
GDP	0.996216	1.31953
GMP	1.35429	1.91131
GTP	-0.150498	0.581375
TDP	-0.593777	2.17305
TMP	0.097693	0.172705
TTP	-0.441263	1.99904
UDP	-0.250111	0.327047
UMP	0.130784	0.152804
UTP	-0.574771	1.7491
Glutathione	-0.74799	4.38521
NAD	-0.54141	4.46702
NADH	-1.03572	6.04339
NADP	0.467768	0.863809
NADPH	-1.22122	4.81801
Oxidized_glutathione	-0.992839	4.2633
Arachidonic_acid	-0.427559	1.29556
Itaconic_acid	-0.173353	0.280907
Uridine_diphosphate_glucose	-0.802859	2.42046
Uridine_diphosphate_glucuronic_acid	-0.798119	2.93984
Uridine_diphosphate-N-acetylglucosamine	-0.683568	2.72758
Acetyl-CoA	-0.537244	2.98021
Coenzyme_A	-0.90137	2.88416

## Sheet: figure 4b
WT					Slc25a3fl/flCd4cre
0.567	0.722	0.709	0.519	0.662	0.733	0.168	0.11	0.166	0.149

## Sheet: figure 4c
NAME	PROBE	DESCRIPTION<br>(from dataset)	GENE SYMBOL	GENE_TITLE	RANK IN GENE LIST	RANK METRIC SCORE	RUNNING ES	CORE ENRICHMENT
row_0	NQO1	NAD(P)H quinone dehydrogenase 1 [Source:HGNC Symbol;Acc:HGNC:2874]	NQO1	NAD(P)H quinone dehydrogenase 1 [Source:HGNC Symbol;Acc:HGNC:2874]	33	3.3544514179229736	0.102563746	Yes
row_1	PRDX1	peroxiredoxin 1 [Source:HGNC Symbol;Acc:HGNC:9352]	null	null	409	1.7636464834213257	0.13587059	Yes
row_2	SRXN1	sulfiredoxin 1 [Source:HGNC Symbol;Acc:HGNC:16132]	null	null	720	1.496300458908081	0.16459864	Yes
row_3	NDUFB4	NADH:ubiquinone oxidoreductase subunit B4 [Source:HGNC Symbol;Acc:HGNC:7699]	null	null	848	1.3985199928283691	0.20083094	Yes
row_4	G6PD	glucose-6-phosphate dehydrogenase [Source:HGNC Symbol;Acc:HGNC:4057]	null	null	1226	1.1970678567886353	0.2163778	Yes
row_5	TXN	thioredoxin [Source:HGNC Symbol;Acc:HGNC:12435]	null	null	1585	1.0468336343765259	0.22834127	Yes
row_6	SOD2	superoxide dismutase 2 [Source:HGNC Symbol;Acc:HGNC:11180]	null	null	1612	1.0379400253295898	0.2591665	Yes
row_7	PTPA	protein phosphatase 2 phosphatase activator [Source:HGNC Symbol;Acc:HGNC:9308]	null	null	1718	1.0058032274246216	0.28443685	Yes
row_8	ATOX1	antioxidant 1 copper chaperone [Source:HGNC Symbol;Acc:HGNC:798]	null	null	1979	0.9285383224487305	0.2983657	Yes
row_9	PRDX6	peroxiredoxin 6 [Source:HGNC Symbol;Acc:HGNC:16753]	null	null	2198	0.8651213645935059	0.31274074	Yes
row_10	TXNRD1	thioredoxin reductase 1 [Source:HGNC Symbol;Acc:HGNC:12437]	null	null	2222	0.85546875	0.33805633	Yes
row_11	GSR	glutathione-disulfide reductase [Source:HGNC Symbol;Acc:HGNC:4623]	null	null	2487	0.8120675086975098	0.3481274	Yes
row_12	ERCC2	ERCC excision repair 2, TFIIH core complex helicase subunit [Source:HGNC Symbol;Acc:HGNC:3434]	null	null	2650	0.7763586044311523	0.3629664	Yes
row_13	MGST1	microsomal glutathione S-transferase 1 [Source:HGNC Symbol;Acc:HGNC:7061]	null	null	3014	0.6949248313903809	0.36368227	Yes
row_14	IPCEF1	interaction protein for cytohesin exchange factors 1 [Source:HGNC Symbol;Acc:HGNC:21204]	null	null	3031	0.6909731030464172	0.3842786	Yes
row_15	SBNO2	strawberry notch homolog 2 [Source:HGNC Symbol;Acc:HGNC:29158]	null	null	4024	0.49260687828063965	0.34243393	No
row_16	HMOX2	heme oxygenase 2 [Source:HGNC Symbol;Acc:HGNC:5014]	null	null	4036	0.4913720190525055	0.35710236	No
row_17	PRDX2	peroxiredoxin 2 [Source:HGNC Symbol;Acc:HGNC:9353]	null	null	4451	0.4298646152019501	0.34662366	No
row_18	GLRX	glutaredoxin [Source:HGNC Symbol;Acc:HGNC:4330]	null	null	5154	0.37066707015037537	0.31769907	No
row_19	OXSR1	oxidative stress responsive kinase 1 [Source:HGNC Symbol;Acc:HGNC:8508]	null	null	5983	0.23114044964313507	0.27716577	No
row_20	LSP1	lymphocyte specific protein 1 [Source:HGNC Symbol;Acc:HGNC:6707]	null	null	6076	0.21616879105567932	0.2785943	No
row_21	LAMTOR5	late endosomal/lysosomal adaptor, MAPK and MTOR activator 5 [Source:HGNC Symbol;Acc:HGNC:17955]	null	null	6120	0.20736189186573029	0.28257325	No
row_22	SCAF4	SR-related CTD associated factor 4 [Source:HGNC Symbol;Acc:HGNC:19304]	null	null	6576	0.13410121202468872	0.2605202	No
row_23	EGLN2	egl-9 family hypoxia inducible factor 2 [Source:HGNC Symbol;Acc:HGNC:14660]	null	null	7344	0.012230834923684597	0.21668595	No
row_24	MPO	myeloperoxidase [Source:HGNC Symbol;Acc:HGNC:7218]	null	null	8552	0.0	0.1471062	No
row_25	FTL	ferritin light chain [Source:HGNC Symbol;Acc:HGNC:3999]	null	null	11241	-0.028476454317569733	-0.0069617247	No
row_26	JUNB	JunB proto-oncogene, AP-1 transcription factor subunit [Source:HGNC Symbol;Acc:HGNC:6205]	null	null	11549	-0.06691667437553406	-0.022575354	No
row_27	STK25	serine/threonine kinase 25 [Source:HGNC Symbol;Acc:HGNC:11404]	null	null	11659	-0.08340774476528168	-0.026261333	No
row_28	CAT	catalase [Source:HGNC Symbol;Acc:HGNC:1516]	TRPV6	transient receptor potential cation channel subfamily V member 6 [Source:HGNC Symbol;Acc:HGNC:14006]	11855	-0.11726304888725281	-0.033850603	No
row_29	GPX3	glutathione peroxidase 3 [Source:HGNC Symbol;Acc:HGNC:4555]	null	null	11856	-0.11769387871026993	-0.030185318	No
row_30	GPX4	glutathione peroxidase 4 [Source:HGNC Symbol;Acc:HGNC:4556]	null	null	12178	-0.17660067975521088	-0.043190166	No
row_31	SOD1	superoxide dismutase 1 [Source:HGNC Symbol;Acc:HGNC:11179]	null	null	12224	-0.1853436976671219	-0.040012203	No
row_32	GCLM	glutamate-cysteine ligase modifier subunit [Source:HGNC Symbol;Acc:HGNC:4312]	null	null	12413	-0.2178451120853424	-0.044065565	No
row_33	FES	FES proto-oncogene, tyrosine kinase [Source:HGNC Symbol;Acc:HGNC:3657]	null	null	12583	-0.24636921286582947	-0.046135325	No
row_34	NDUFS2	NADH:ubiquinone oxidoreductase core subunit S2 [Source:HGNC Symbol;Acc:HGNC:7708]	null	null	12782	-0.28089264035224915	-0.048801694	No
row_35	GCLC	glutamate-cysteine ligase catalytic subunit [Source:HGNC Symbol;Acc:HGNC:4311]	null	null	12841	-0.2902781665325165	-0.043105215	No
row_36	TXNRD2	thioredoxin reductase 2 [Source:HGNC Symbol;Acc:HGNC:18155]	null	null	12954	-0.3122318387031555	-0.039837975	No
row_37	MBP	myelin basic protein [Source:HGNC Symbol;Acc:HGNC:6925]	null	null	14359	-0.5083138942718506	-0.10494398	No
row_38	NDUFA6	NADH:ubiquinone oxidoreductase subunit A6 [Source:HGNC Symbol;Acc:HGNC:7690]	null	null	14547	-0.5445464253425598	-0.098765396	No
row_39	ABCC1	ATP binding cassette subfamily C member 1 [Source:HGNC Symbol;Acc:HGNC:51]	null	null	14799	-0.6024551391601562	-0.09447277	No
row_40	MSRA	methionine sulfoxide reductase A [Source:HGNC Symbol;Acc:HGNC:7377]	null	null	15180	-0.7115446329116821	-0.09421928	No
row_41	PDLIM1	PDZ and LIM domain 1 [Source:HGNC Symbol;Acc:HGNC:2067]	null	null	15277	-0.7397522330284119	-0.076715626	No
row_42	PRNP	prion protein [Source:HGNC Symbol;Acc:HGNC:9449]	null	null	15781	-0.9005516767501831	-0.07766654	No
row_43	PRDX4	peroxiredoxin 4 [Source:HGNC Symbol;Acc:HGNC:17169]	null	null	16040	-0.9941104054450989	-0.06158032	No
row_44	SELENOS	selenoprotein S [Source:HGNC Symbol;Acc:HGNC:30396]	null	null	16176	-1.0597831010818481	-0.03635832	No
row_45	PFKP	phosphofructokinase, platelet [Source:HGNC Symbol;Acc:HGNC:8878]	null	null	16628	-1.3484716415405273	-0.020362237	No
row_46	CDKN2D	cyclin dependent kinase inhibitor 2D [Source:HGNC Symbol;Acc:HGNC:1790]	null	null	17123	-2.0680534839630127	0.015564629	No

## Sheet: figure 4d
gene	WT_d2_1	WT_d2_2	WT_d2_3	mPiC_d2_1	mPiC_d2_2	mPiC_d2_3
Gpx1	256.565	311.384	285.716	619.465	578.138	642.791
Gpx4	176.792	178.07	176.783	185.518	184.206	176.948
Sod2	25.1418	26.8749	28.5881	43.9355	47.1919	44.1669
Txnrd1	70.8362	50.3592	65.6227	94.8228	103.014	92.933
Txnrd3	1.8256	1.84886	2.23334	2.93849	3.08974	2.85858
Tfrc	71.9133	89.6845	102.774	281.096	244.401	333.337
G6pdx	39.3556	38.2573	47.5167	71.418	69.4702	83.5493
Gss	18.5719	21.935	22.6474	31.7682	31.1565	31.343
Gsr	26.4157	22.3014	30.934	39.2474	37.595	44.7158

## Sheet: figure 4e
		WT					Slc25a3fl/flCd4cre
cell.ROS		645	441	323	448	397	1376	1425	1396	1192	1370
mito.ROS		1120	1221	1128	1587	1165	2494	1855	1496	1788	1403

## Sheet: figure 4f
	WT								WT+NAC								Slc25a3fl/flCd4cre								Slc25a3fl/flCd4cre+NAC
CellROX	1.06796	0.932039	1.03008	0.969916	1.01307	0.986928	0.917389	1.08261	0.553398	0.677184	0.984749	0.976035	2.30325	2.00963	0.611207	0.745234	2.3665	2.44175	1.57882	1.56679	3.04357	2.59695	5.50087	6.27614	1.4733	1.48058	0.864019	1.73767	1.35512	1.15251	0.885038	0.975159
PD-1	1.05106	0.948936	0.91129	1.08871	0.975659	1.02434			1.17021	1.28936	0.887097	0.927419	0.577079	0.587221			3.76596	2.79149	3.8871	4.02419	2.76876	2.67748			1.4	1.53191	0.887097	0.927419	1.29817	1.27789
Tim-3	1.023	0.976996	0.877069	1.12293	1.09677	0.903226			0.782138	0.709066	0.347518	0.397163					5.23681	3.46414	7.35225	6.99764	6.00496	3.89578			2.341	1.38024	0.737589	0.711584	1.41439	1.00744
GzmA	1.07527	0.924731	1.01907	0.980932		0.732975			0.836918	0.851695	0.805085						5.35842	5.43011	5.14831	4.08898					1.04839	1.08423	1.39407	1.25847

## Sheet: figure 4g
	Slc25a3fl/flCd4cre					Slc25a3fl/flCd4cre+nac
TNFa+IFNg+IL-2+	8.12	7.37	2.79	3.97	2.51	13.19	13.93	7.61	12.13	12.36
2 cytokines	45.28	22.18	18.53	29.73	17.34	52.26	32.22	25.31	32.61	32.86
1 cytokine	25.17	32.02	36.65	39.11	48.56	20.15	36.24	31.34	44.96	42.12
none	21.43	38.43	42.04	27.19	31.59	14.4	17.6	35.74	10.3	12.65

## Sheet: figure 4h
Term	Overlap	Count	P-value	Adjusted P-value	Old P-value	Old Adjusted P-value	Odds Ratio	Combined Score	Genes
Th cell differentiation	41/87	41	1.106989311475062E-11	3.354177613769438E-9	0	0	2.933485015973184	74.00241640538854	NOTCH3;MAML2;H2-DMA;IL4RA;CD3G;GATA3;CD3E;RBPJ;CD3D;IKBKB;H2-DMB2;MAPK9;PPP3CC;H2-DMB1;STAT4;H2-OA;IKBKG;JAK2;IL12RB1;JAK1;IL12RB2;MAPK3;JAG2;STAT5A;JUN;H2-EB1;CHUK;IFNGR2;NFATC3;TYK2;H2-AA;MAPK13;ZAP70;CD4;IFNG;LCK;IL2RB;PRKCQ;CD247;LAT;H2-AB1
TCR signaling pathway	41/101	41	3.125836657972097E-9	1.8942570147310908E-7	0	0	2.5268633305907624	49.48498939769172	ITK;PIK3CD;CD3G;PIK3CB;CD3E;RASGRP1;CD3D;IKBKB;MAPK9;NRAS;PAK1;PPP3CC;GRAP2;AKT3;AKT1;CTLA4;IKBKG;MAP2K7;ICOS;MAPK3;VAV3;JUN;CHUK;NFATC3;CD8B1;VAV2;MAPK13;ZAP70;CD4;PTPRC;IFNG;CD8A;LCK;CD28;PRKCQ;GRB2;LCP2;PDCD1;CD247;RAF1;LAT
Apoptosis	52/141	52	1.5389865370245434E-9	1.1657823017960917E-7	0	0	2.295638507570089	46.58342195645844	CTSZ;PRF1;PIK3CD;CTSW;PIK3CB;CTSS;ACTG1;BBC3;CASP9;IKBKB;CASP7;CASP8;AIFM1;CASP6;CTSL;CASP3;AKT3;AKT1;CTSH;BCL2A1C;CAPN1;BCL2A1D;IKBKG;BCL2A1A;BCL2A1B;CTSB;APAF1;CHUK;TUBA4A;TNFRSF1A;CSF2RB2;IL3RA;RAF1;ATF4;BIRC3;CSF2RB;MAPK9;NRAS;LMNA;PMAIP1;BAK1;MAPK3;JUN;GADD45B;GZMB;GADD45G;FASL;TRP53;BCL2;CYCS;BAX;TUBA8
NK cell-mediated cytotoxicity	40/118	40	1.4597041691793967E-6	2.457168684785318E-5	0	0	2.1100719007000164	28.35362012718404	SHC1;PRF1;ICAM2;PIK3CD;PIK3CB;ICAM1;NRAS;PAK1;KLRB1C;KLRK1;PPP3CC;CASP3;SH3BP2;PLCG2;RAC2;CD244A;KLRC1;MAPK3;VAV3;FCER1G;KLRC2;SYK;IFNGR2;SH2D1A;GZMB;VAV2;NCR1;ZAP70;TYROBP;FASL;IFNG;LCK;GRB2;LCP2;SH2D1B1;CD247;RAF1;HCST;LAT;IFNAR1
FoxO signaling pathway	40/132	40	3.075219394509262E-5	3.583813371293486E-4	0	0	1.886276396080318	19.597561456675045	CDKN1A;PRKAA1;AGAP2;PIK3CD;PIK3CB;NLK;FOXO1;GABARAP;IKBKB;MAPK9;NRAS;CCND1;AKT3;S1PR1;AKT1;S1PR4;PCK2;MAPK3;PLK4;PRKAB2;GABARAPL1;CDKN2B;SMAD3;GADD45B;CHUK;HOMER2;INSR;PLK2;BNIP3;PRKAB1;GADD45G;TGFBR2;MAPK13;FASL;BCL6;GRB2;SGK3;RAF1;IL7R;SGK1
Autophagy	39/130	39	4.921892230091405E-5	5.326190520420342E-4	0	0	1.8674136321195145	18.523309820342504	RAB7;PRKAA1;MTMR14;PIK3CD;PIK3CB;MTMR4;GABARAP;MAPK9;NRAS;LAMP1;CTSL;LAMP2;AKT3;AKT1;PRKACB;TRP53INP2;CTSB;MAPK3;SH3GLB1;ATG3;UVRAG;RUBCN;GABARAPL1;DAPK1;ATG9B;DAPK2;BNIP3;PRKCD;ATG14;RAB33B;VAMP8;MRAS;RRAGC;RRAGD;BCL2;ATG4C;PRKCQ;RAF1;RAB7B
HIF-1 signaling pathway	28/104	28	0.003260169704982615	0.0156798638192021	0	0	1.6758840288252053	9.596071775121992	CDKN1A;PFKFB3;ENO1B;SLC2A1;PIK3CD;ENO1;PIK3CB;ENO2;ENO3;HK3;MKNK1;AKT3;EIF4EBP1;PLCG2;AKT1;VHL;PDK1;MAPK3;PDHA1;INSR;IFNGR2;RPS6;CYBB;ARNT;IFNG;BCL2;LTBR;TLR4
MAPK signaling pathway	70/294	70	3.4404470219333256E-4	0.002672962686271276	0	0	1.482074311205964	11.819155752370555	FLT3;ARRB2;DUSP16;IKBKB;RPS6KA3;PPP3CC;CASP3;AKT3;STMN1;KDR;RAC2;AKT1;IKBKG;PRKACB;MAP2K3;DUSP5;MAP4K2;DUSP3;CHUK;DUSP1;PLA2G4A;DUSP9;DUSP6;TNFRSF1A;TGFBR2;CACNB3;MRAS;MAPKAPK3;IL1B;KIT;MAPKAPK2;RASA2;MAPKAPK5;RAF1;MET;EPHA2;ATF4;MAX;NLK;RASGRP2;RASGRP1;RASGRP4;RELB;RASGRP3;MAPK9;NRAS;PAK1;CACNG8;ERBB3;MKNK1;GNA12;CACNA1S;MAP2K7;MAP2K6;MAPK3;JUN;GADD45B;INSR;NFATC3;GNG12;GADD45G;MAPK13;EFNA2;FASL…
Cytokine receptor signaling	64/292	64	0.005061394985270383	0.021908609721956088	0	0	1.3643204618224765	7.211952327081261	ACVRL1;IL1RN;CD40;CXCL9;IL27RA;CXCL16;CCR8;CCR5;CCR4;TNFRSF4;CCR2;IL13RA1;ACVR1;IL11RA2;IL15;IL1R2;IFNGR2;IL18;IL16;LIFR;TNFRSF1B;TNFRSF1A;TGFBR2;CSF2RB2;IFNG;IL1B;IL3RA;LTA;XCL1;TNFRSF25;LTB;TNFRSF21;IFNAR1;IL4RA;CSF2RB;TNFRSF11A;CSF2RA;IL1RL1;CCL9;CCL6;CCL4;CCL3;GM2002;IL12RB1;CCL17;CCR10;IL11RA1;IL12RB2;CCR1;XCR1;CCL22;IL10RA;TNFRSF9;CXCL10;CXCL11;CD4;FASL;TNFSF4;IL2RB;CD27;GM13305;LTBR;IL7R;B…

## Sheet: figure 4i
	Fisher score	Z-score
Klf4	48.288	35.1
SP1	47.631	33.874
MZF1_5-13	32.437	22.79
MZF1_1-4	47.27	21.84
NF-kappaB	31.832	19.728
ZNF354C	50.764	18.33
Tcfcp2l1	27.619	17.266
Pax5	13.842	15.686
Mycn	25.924	15.282
REL	25.945	14.951
INSM1	16.524	14.698
NFKB1	15.356	13.486
EBF1	36.014	13.17
Zfx	23.88	12.387
PLAG1	8.981	12.257
CTCF	17.308	12.179
Myc	21.165	11.756
Stat3	16.509	11.469
HIF1A::ARNT	34.29	11.344
Egr1	18.685	11.082
RELA	17.027	10.347
MYC::MAX	17.34	10.243
Myf	28.844	10.122
MAX	25.362	9.949
Hand1::Tcfe2a	33.193	9.744
NFYA	16.746	8.996
Pax4	3.254	8.629
Myb	30.595	8.099
Esrrb	16.81	7.947
Arnt::Ahr	32.879	7.939
ELK1	29.6	7.769
USF1	21.731	7.471
STAT1	14.133	6.955
RUNX1	31.161	6.642
FEV	32.837	6.613
FOXF2	7.626	6.604
SPI1	42.818	6.604
ZEB1	33.502	6.39
Arnt	22.707	6.378
ELF5	40.87	6.199
RREB1	5.605	5.91
PPARG::RXRA	17.257	5.686
SPIB	41.753	5.417
GABPA	20.791	5.04
TLX1::NFIC	4.011	4.475
Spz1	10.372	4.371
Zfp423	8.606	4.141
NHLH1	10.784	4.012
RORA_2	4.274	3.877
IRF1	10.194	3.439
EWSR1-FLI1	2.556	3.285
Ar	3.535	3.249
RXR::RAR_DR5	5.305	3.075
E2F1	17.831	3.066
ELK4	14.385	2.812
Pax6	3.355	2.128
HLF	6.943	1.976
HNF4A	13.212	1.944
REST	2.162	1.74
Tal1::Gata1	10.586	1.374
PPARG	1.223	1.219
znf143	2.615	0.916
NR4A2	25.746	0.726
Nr2e3	7.201	0.651
SRF	2.508	0.261
AP1	36.214	-0.255
Nkx3-2	29.464	-0.409
PBX1	3.722	-0.426
MEF2A	7.031	-0.461
YY1	23.261	-0.827
RORA_1	13.025	-1.496
SOX9	18.784	-1.753
Ddit3::Cebpa	7.339	-1.991
ESR2	3.351	-2.018
CREB1	15.726	-2.173
Foxq1	4.803	-2.192
NR1H2::RXRA	0.544	-2.355
HNF1A	4.146	-2.455
IRF2	1.51	-2.568
NFE2L2	5.985	-2.73
MIZF	2.817	-3.02
TP53	0	-3.429
TEAD1	3.902	-3.601
NR3C1	2.506	-3.61
NR2F1	4.475	-4.455
Lhx3	1.941	-4.696
Foxa2	13.463	-4.837
TAL1::TCF3	7.337	-5.069
T	1.677	-5.127
Pou5f1	1.676	-5.256
Sox2	1.7	-5.319
NFATC2	28.83	-5.382
RXRA::VDR	0.461	-5.409
Gata1	18.526	-5.74
ESR1	0.372	-5.75
FOXD1	9.821	-5.797
NFIL3	3.739	-6.088
FOXO3	14.8	-6.822
Nobox	13.385	-7.926
Sox17	17.83	-8.388
FOXA1	15.944	-8.812
Sox5	10.695	-8.866
TBP	7.899	-8.918
HNF1B	1.475	-8.934
Gfi	12.271	-9.024
FOXI1	10.461	-9.055
Evi1	0.402	-9.765
Foxd3	5.674	-10.641
HOXA5	27.185	-11.172
NKX3-1	8.779	-11.905
CEBPA	14.49	-12.057
Prrx2	10.599	-13.808
SRY	12.321	-13.922
Pdx1	14.977	-14.186
ARID3A	15.712	-19.096
Nkx2-5	18.973	-22.297

## Sheet: figure 4j
hif1a expression
	day 0			day 2
WT	20.5566	20.7627	20.0354	74.3098	59.2883	83.697
Slc25a3fl/flCd4cre	20.8786	17.9865	21.6058	80.3453	89.4419	75.5584

[truncated: 2 more sheets: figure 4k, figure 4m]
