# Supplementary material for: Mitochondrial dysfunction promotes the transition of precursor to terminally exhausted T cells through HIF-1α-mediated glycolytic reprogramming
Source: Nat Commun. 2023 Oct 27;14:6858. doi: 10.1038/s41467-023-42634-3 (PMC10611730; doi:10.1038/s41467-023-42634-3)
Supplement: Supplementary file 4 — Source Data [file 41467_2023_42634_MOESM4_ESM.zip › Source Data/Supplementary figure 5.xlsx]

## Sheet: a
CD44	WT				Slc25a3fl/flCd4cre
LN	1.03396	1.01299	1.09961	0.853431	0.926373	0.974698	1.01299	1.02576
Spleen	1.12131	1.04641	0.955696	0.876582	1.02215	0.994726	1.00949	0.925105
Tim3	WT						Slc25a3fl/flCd4cre
LN	1.08397	0.91416	0.277692	1.48837	0.614643	1.61929	2.0512	1.296	1.55728	2.7907	1.08183	2.17743
Spleen	0.953717	1.04628	0.22658	1.22876	1.35948	1.18519	0.995792	1.17812	1.00218	1.84749	1.42048	2.56209
ly108	WT							Slc25a3fl/flCd4cre
LN	1.23674	0.815187	1.08488	0.86319	1.03597	0.912518	1.05151	0.586515	0.516692	0.752346	0.347371	0.394532	0.462734	0.208058
Spleen	1.18075	0.954486	0.657997	1.20676	1.03618	0.874403	1.08942	0.723017	0.673602	0.612484	0.615085	0.491468	0.606143	0.366553

## Sheet: c
Spleen	P14-WT								P14-Slc25a3fl/flCd4cre
0	50	50	50	50					50	50	50	50
7	41.35	43.58	41.8	38.35					58.65	56.42	58.2	61.65
13	4.84	34.67	56.09	8.6	10.3	10.11	5.71	0.79	95.16	65.33	43.91	91.4	89.7	89.89	94.29	99.21
LNs	P14-WT								P14-Slc25a3fl/flCd4cre
0	50	50	50	50					50	50	50	50
7	42.23	47.17	38.81	45.93					57.77	52.83	61.19	54.07
13	2.9	34	46.55	3.46	0.64	0.39	0.9	2.19	97.1	66	53.45	96.54	97.56	93.53	99.05	99.84

## Sheet: d
	WT			Slc25a3fl/flCd4cre
d2	1.8	1.76	1.82	1.16	1.13	1.14
d3	2.82	2.84	2.78	1.65	1.77	1.72
d4	4.84	4.99	4.85	3.35	3.26	3.28

## Sheet: e
	WT			Slc25a3fl/flCd4cre
d0	1.4	1.4	1.4	1.4	1.4	1.4
d2	1.58	1.205	1.295	0.379	0.4145	0.425
d4	8.532	6.025	7.1225	1.137	1.76162	1.16875
d6	62.9235	41.4219	49.8575	7.3905	10.0853	7.12938

## Sheet: f
	WT				Slc25a3fl/flCd4cre
	4.12	4.68	2.15	2.24	1.87	2	1.58	1
