# Supplementary material for: Mitochondrial dysfunction promotes the transition of precursor to terminally exhausted T cells through HIF-1α-mediated glycolytic reprogramming
Source: Nat Commun. 2023 Oct 27;14:6858. doi: 10.1038/s41467-023-42634-3 (PMC10611730; doi:10.1038/s41467-023-42634-3)
Supplement: Supplementary file 4 — Source Data [file 41467_2023_42634_MOESM4_ESM.zip › Source Data/Supplementary figure 4.xlsx]

## Sheet: a
CD25	WT			Slc25a3fl/flCd4cre
IL2	1646	2750	1836	1883	1856	1499
IL7+IL15	663	594	501	335	417	461
CD69	WT			Slc25a3fl/flCd4cre
IL2	2779	3032	2569	3353	3121	2868
IL7+IL15	254	142	134	175	179	163
CD44	WT			Slc25a3fl/flCd4cre
IL2	10280	11019	10606	13329	11986	11520
IL7+IL15	6135	4707	5191	4849	3910	3565

## Sheet: b
CD62L	WT			Slc25a3fl/flCd4cre
IL2	1961	2303	1892	1405	1381	1281
IL7+IL15	4721	5822	5440	2142	2451	2766
ly108	WT			Slc25a3fl/flCd4cre
IL2	321	358	315	236	252	281
IL7+IL15	594	725	667	367	423	481

## Sheet: c
PD-1	WT			Slc25a3fl/flCd4cre
IL2	6228	7481	5888	12713	13149	14160
IL7+IL15	3412	3155	2428	4336	4444	4851
Tim3	WT			Slc25a3fl/flCd4cre
IL2	151	150	137	484	459	342
IL7+IL15	223	184	179	146	150	152
Gzma	WT			Slc25a3fl/flCd4cre
IL2	794	778	744	956	987	1126
IL7+IL15	662	579	597	581	616	621
Gzmb	WT			Slc25a3fl/flCd4cre
IL2	711	607	566	1193	1090	1147
IL7+IL15	292	209	204	290	265	228
cellrox	WT			Slc25a3fl/flCd4cre
IL2	72.5	65.1	60.6	101	99.5	107
IL7+IL15	53.9	30.9	31.1	48	45.8	42.6

## Sheet: d
CD25	WT						Slc25a3fl/flCd4cre
acute	2090	2843	2432	3056	2723	2992	2375	2565	2971	2205	1905	1970
chronic	4258	5324	10078	6234	8483	6748	4726	6165	5179	3447	2991	2965
CD69	WT						Slc25a3fl/flCd4cre
acute	1099	1414	1420	2488	2407	2366	1993	2371	3155	2779	2584	2779
chronic	3401	7606	9737	8168	10540	9417	6465	6165	6157	6419	5923	5781
CD44	WT						Slc25a3fl/flCd4cre
acute	6717	7315	7713	9670	9739	9372	8443	8718	9793	11621	11956	12469
chronic	11692	20927	23903	33462	41611	35741	20648	18459	20625	25413	26066	27348

## Sheet: e
CD62L	WT						Slc25a3fl/flCd4cre
acute	3610	3744	2979	2643	2570	2653	1364	1299	1495	1541	1298	1428
chronic	2860	2480	3565	3707	4689	4004	1886	1757	1790	2185	1926	1779
Ly108	WT						Slc25a3fl/flCd4cre
acute	547	511	425	361	355	375	238	224	222	230	231	240
chronic	467	437	613	527	629	581	399	443	388	369	352	321

## Sheet: f
PD-1	WT						Slc25a3fl/flCd4cre
acute	4069	4409	4523	6687	6489	6872	8764	9961	8693	11309	13162	12307
chronic	12986	29221	52554	41551	55109	51289	30770	37038	28233	31743	32243	27253
Tim3	WT						Slc25a3fl/flCd4cre
acute	151	151	139	149	146	133	428	451	337	518	488	517
chronic	494	1745	1507	974	964	820	2201	2936	1920	2642	2337	2670
GzmA	WT						Slc25a3fl/flCd4cre
acute	858	862	824	710	699	690	1220	1037	1112	933	804	821
chronic	2149	2502	2305	1279	1261	1098	1598	1570	1682	1052	894	1108
Lag3	WT						Slc25a3fl/flCd4cre
acute	127	120	109	87.6	86.7	99.8	95.1	107	110	92.9	92.4	95.6
chronic	489	283	283	314	354	332	348	455	424	286	248	292
cellrox	WT						Slc25a3fl/flCd4cre
acute	1.02518	0.944246	1.03058	1.06983	1	0.930168	1.16547	1.11151	1.1223	1.45251	1.3352	1.81564
chronic	1.53777	2.20144	1.6349	1.98324	1.84358	1.74581	2.1259	1.92626	1.94785	1.22207	1.09497	1.43855

## Sheet: g
	acute						chronic
	WT			Slc25a3fl/flCd4cre			WT			Slc25a3fl/flCd4cre
TNFa+IFNg+IL-2+	11.78	12.83	11.82	6.29	5.11	5.44	0.61	0.24	0.23	0.02	0	0.05
2 cytokines	44.74	47.09	42.79	54.34	48.27	43.66	4.83	1.95	1.51	0.6	0.84	1.31
1 cytokine	14.5	15.3	16.11	12.18	11.22	12.84	42.99	47.29	42.48	7.17	9.62	10.81
none	28.98	24.78	29.28	27.18	35.4	38.06	51.57	50.52	55.78	92.21	89.53	87.83
