# Supplementary material for: Mitochondrial dysfunction promotes the transition of precursor to terminally exhausted T cells through HIF-1α-mediated glycolytic reprogramming
Source: Nat Commun. 2023 Oct 27;14:6858. doi: 10.1038/s41467-023-42634-3 (PMC10611730; doi:10.1038/s41467-023-42634-3)
Supplement: Supplementary file 4 — Source Data [file 41467_2023_42634_MOESM4_ESM.zip › Source Data/Figure 5.xlsx]

## Sheet: figure 5d
	Tpex1	Tpex2	Tex1	Tex2
WT	27.15	7.61	18.96	46.28
HIF1afl/flCd4cre	36.49	10.88	16.9	35.73

## Sheet: figure 5e
	fold change	p value (-log10)
Ctse	0.619708	0
Ifi208	0.563022	0
Trav14-1	1.86544	238.534
Mbnl1	0.72596	231.18
Ly6c2	1.63854	163.267
Trac	1.36987	162.021
Eno1	1.36876	126.844
Hif1a	0.766072	106.675
Tpi1	1.3634	82.8789
Trbv13-3	1.40089	75.7151
Gm47283	0.826889	74.2215
Klrd1	1.3868	68.2818
Gapdh	1.21774	66.5298
Itga1	1.32354	65.8645
Ccr2	1.40156	60.908
Klrk1	1.29786	46.8463
AC149090,1	1.25126	46.4067
Ikzf2	0.783259	42.658
Aldoa	1.23875	42.0583
Id2	1.33067	38.767
Gzmb	1.34102	36.4107
Ifngr1	1.19	35.8209
Itgb1	1.215	34.5926
Klrb1c	1.18937	34.1129
Igkc	0.803604	31.6484
Slamf6	0.789888	29.3408
Mif	1.19523	28.5192
Gzma	1.71295	27.2184
Ahnak	1.19237	27.0249
Nr4a2	0.839791	21.9376
Serpinb9	1.20182	21.5435
Tcf7	0.839196	20.5939
Ccl5	1.25863	18.3658
Cx3cr1	1.30546	15.7257
Nrgn	0.828691	13.4217
Zeb2	1.1942	5.7118
Ccl3	0.750833	3.43788
Ccl4	0.789139	0.0491554

## Sheet: figure 5f
p14 cells (%)	P14-WT												P14-HIF1afl/flCd4cre
spleen	9	5.4	7.8	6.9	2.1	3.7	6.4	10.6	12.7	14.5	3.85	11.8	5.1	3.64	7.8	3.1	20	28.4	30	26.9	30.6	42.4	27.5	28.3
LNs	2.8	2.5	4.3	2	5.1	4.8	9.1	10	9.96	16.4	1	10.7	3.7	4.2	10.2	2.1	21.7	27.2	33.2	20.5	19.2	30.8	16.6	18.6
	P14-WT												P14-HIF1afl/flCd4cre
Tpex/Tex ratio	0.02	0.25	0.32	0.21	0.78	0.43	0.3	0.467552	0.495495	0.30039	0.629085	0.416785	0.52	0.73	0.69	0.59	1	0.53	0.61	0.672819	0.510638	0.31357	0.613269	0.402817
	0.89	0.81	1.07	0.78	0.38	0.27	0.33	0.160465	0.302356	0.0632588	0.133787	0.0660236	1.97	1.73	2.32	1.73	1.18	1.04	0.66	0.370879	0.372253	0.108324	0.327563	0.122472
