# Supplementary material for: Mitochondrial dysfunction promotes the transition of precursor to terminally exhausted T cells through HIF-1α-mediated glycolytic reprogramming
Source: Nat Commun. 2023 Oct 27;14:6858. doi: 10.1038/s41467-023-42634-3 (PMC10611730; doi:10.1038/s41467-023-42634-3)
Supplement: Supplementary file 4 — Source Data [file 41467_2023_42634_MOESM4_ESM.zip › Source Data/Supplementary figure 8.xlsx]

## Sheet: d
mitochondrial genes						respiratiory chain
Tpex1	Tpex2	Tex1	Tex2			Tpex1	Tpex2	Tex1	Tex2
2.1021	3.48729	1.97051	2.65839			0.167028	0.198692	0.091758	0.108967
4.07568	3.01934	2.14666	2.89093			0.0713749	0.154596	0.0934474	-0.11875
3.12258	3.87544	4.13665	2.40879			0.0373741	0.237864	0.182093	0.0657824
4.42573	4.38416	2.47037	3.33405			0.176632	0.0800523	0.235275	0.231349
5.6383	5.17565	1.60252	2.9948			0.19864	0.211173	0.0303329	0.0801498
3.90764	2.7585	2.50353	3.98728			0.0502427	0.149159	0.052333	0.128327
3.25811	3.30405	2.35054	3.27635			0.125924	0.0981891	0.215819	0.0474549
4.49458	3.90865	4.1973	2.1378			0.142063	0.238833	0.294434	0.13289
3.34073	4.37833	3.29417	3.54573			0.0897113	0.167531	0.18372	0.188621
4.61867	2.83852	3.71551	3.31987			0.0887076	0.129044	0.279205	0.219573
3.84887	2.39036	3.00702	3.19969			0.0772513	0.160359	0.16293	0.151769
3.81717	3.64392	3.38173	3.8962			0.0959229	0.208431	0.208299	0.167448
3.46325	3.56746	2.78726	1.71323			0.113991	0.115282	0.112475	0.0962603
5.03835	3.33773	1.93849	3.07834			0.090585	0.250552	0.0963252	0.182527
3.16415	3.22817	1.13165	1.75713			0.1921	0.25586	0.0472943	0.133437
4.69102	3.36007	1.80931	2.91029			0.268912	0.217426	0.0296084	0.17202
4.42539	3.8835	2.65263	2.76261			0.178537	0.0836989	0.267223	0.112325
4.16551	4.95006	4.69974	2.10126			0.0854176	0.153998	0.305309	0.075417
3.23617	5.08299	4.17544	3.80799			-0.043408	0.0677162	0.221887	0.14766
4.77466	2.72848	3.658	1.09744			0.0208435	0.180847	0.170084	0.0615104
2.07591	4.03587	2.5764	3.54604			0.125697	0.226473	0.064725	0.139871
5.52843	4.35227	3.85294	2.09631			0.23317	0.144927	0.0903957	0.050403
4.0603	6.97067	3.49873	2.46443			0.120342	0.310733	0.17784	0.0784913
4.29837	2.58216	3.0999	2.68067			0.198952	0.223281	0.114425	0.0309433
6.4147	5.02548	2.72561	2.51671			0.227682	0.0595606	0.0712265	0.125785
3.5451	2.90727	2.39455	2.37562			0.163783	0.228319	0.00312358	0.11072
4.44152	4.20096	2.63879	1.94114			0.11124	0.124265	0.226671	0.0140696
3.30783	5.66653	7.01619	3.47805			0.0858905	0.232836	0.0414904	0.144304
3.72191	2.86041	2.70645	1.27267			0.158935	0.132981	0.0876338	0.0131615
3.58163	1.48992	2.12466	2.63848			0.105633	0.0370959	0.0932734	0.183265
3.96887	2.83454	1.11814	3.21468			0.0998416	0.265021	0.0592964	0.0184388
4.01362	3.2526	2.25974	2.64567			0.208659	0.12895	0.091052	0.0715643
3.97622	4.51492	5.94097	2.39288			0.155795	0.156053	0.202071	0.0718893
4.86165	4.01453	2.48574	2.00142			0.208352	0.125966	0.0264485	0.0852166
4.3469	2.28619	3.13229	1.88679			0.285336	0.247547	0.126358	-0.017352
5.78521	2.72875	1.99287	2.95716			0.113976	0.211809	0.0569047	0.16686
2.99633	2.85114	3.45435	4.01112			0.122847	0.191654	0.0215224	0.128284
3.48631	3.70957	3.30538	2.11039			0.151901	0.133939	0.152956	0.0479094
3.57955	4.10885	2.19755	2.37757			0.0714605	0.148826	0.112364	0.0511989
4.07329	3.5373	4.51117	3.17374			0.181142	0.217532	0.162297	0.112078
3.86123	2.88815	3.5806	2.68917			0.156483	0.207816	0.0468578	0.133474
5.81332	3.07669	1.60395	3.24452			0.0931101	0.202123	0.00167055	0.0930818
2.019	6.09424	1.63084	2.31412			0.128763	0.202059	0.212689	0.104336
2.81981	3.84871	3.11741	1.88447			0.114627	0.107338	0.0944824	0.105709
2.3768	3.28746	2.97222	3.09863			0.118138	0.0975841	0.19416	0.180838
2.75619	7.82806	2.14715	3.61027			0.181778	0.281603	0.108504	0.0829876
3.38889	5.28725	2.22252	2.73769			0.0989657	0.201317	0.191362	0.0999356
3.68217	3.28232	1.84347	2.34891			0.139394	0.099505	0.103624	0.233886
3.06563	3.90151	2.82178	3.46761			0.116107	0.151213	0.199384	0.174933
3.47379	2.85477	1.44323	2.91246			0.056882	0.165353	0.184802	0.197267
3.23068	3.93455	1.89155	1.9957			0.0243551	0.228667	0.126832	0.174373
7.48872	3.19254	1.67381	3.06853			0.084936	0.149833	0.134027	0.0887723
5.58528	4.22466	2.76742	3.10881			0.159377	0.0373386	0.0813222	0.0983245
3.32998	3.46432	3.16915	2.75506			0.174781	0.0667912	0.199025	0.154632
5.75102	3.23499	2.31959	3.73073			0.175161	0.276684	0.153844	0.109366
4.26015	2.02412	2.34303	1.68892			0.0848011	0.2041	0.250058	0.0593208
5.27996	4.09874	2.45047	3.7903			0.249661	0.222836	0.110663	0.264533
3.73739	4.14007	2.24699	4.65393			0.0786568	0.11533	-0.0118167	0.195518
4.91101	2.75738	3.52928	3.41151			0.22558	0.165407	0.273675	0.00219312
2.6246	3.85265	2.56917	3.50328			-0.0377486	0.145182	0.176203	0.173237
2.83511	4.43534	3.88084	4.67109			0.143059	0.0763874	0.179909	0.215391
3.15502	2.13719	1.95366	1.7917			0.10323	0.187858	0.0531504	0.0706742
2.73659	2.27711	1.85668	2.02952			0.0703639	0.215676	0.135279	-0.0118813
2.73657	2.6139	2.50858	2.191			0.0894043	0.330285	0.132201	0.103904
3.82648	4.61904	2.08996	2.78402			0.0840176	0.252981	0.143697	-0.0247194
3.67431	4.75441	1.47944	1.88232			0.0920047	0.0830018	0.0208438	-0.0397337
4.88074	3.80677	1.72693	1.78273			0.0875675	0.133795	0.0586359	0.137932
3.5948	6.60674	1.98077	2.8423			0.183764	0.188033	0.0876639	0.130995
2.59137	4.18417	1.80921	3.71172			0.116801	0.207884	0.0617332	0.120427
3.92324	3.26974	3.84794	2.04991			0.184538	0.192779	0.111833	0.0579675
2.96616	4.43796	4.2324	2.45041			0.27308	0.111794	0.219846	0.0994632
1.97425	4.74607	3.91023	3.67473			0.105515	0.257144	0.147127	0.0912298
2.8576	3.20275	1.86743	2.23696			0.10957	0.170746	0.11064	0.00598101
3.36374	4.40468	3.28572	2.00779			0.208005	0.15435	0.1725	0.108528
3.90478	2.38628	3.86965	2.84561			0.0951807	0.154663	0.109813	0.0270905
5.04044	3.40924	4.81216	2.60701			0.130142	0.158777	0.168977	0.247844
4.53366	3.8806	1.55636	1.45274			0.199558	0.191123	0.0103054	0.0899364
3.52029	4.25261	3.19162	1.50648			0.131417	0.182877	0.276889	0.129007
2.98665	1.7736	2.82698	1.35322			0.057283	0.288609	0.120379	0.0433296
5.82014	4.06486	3.23552	4.77198			0.161157	0.258962	0.118246	0.0717793
4.23743	4.25669	3.15522	1.89738			0.0525335	0.20109	0.168446	0.0639089
3.20876	4.42375	3.8594	2.49313			0.0816758	0.164426	0.28285	0.126419
4.44106	2.81153	4.53109	3.87427			0.116847	0.184448	0.083597	0.125304
3.45401	7.72555	1.77699	1.98534			0.129097	0.106907	0.0771714	0.0984182
3.07184	4.19509	3.44565	4.21679			0.211637	0.198567	0.222068	0.152175
2.49519	4.19561	2.1405	2.72492			0.304569	0.260687	0.0131564	0.145215
3.512	4.43486	2.36714	1.67015			0.16828	0.071584	0.111376	0.0789879
3.51374	3.04004	2.65523	1.8602			0.148586	0.172037	0.231595	-0.0959102
3.21853	4.29009	2.87132	2.98522			0.0646395	0.0463789	0.180159	0.00422352
4.12296	2.01135	3.03916	4.40375			0.126749	0.183613	0.128039	0.125334
3.37546	3.23974	2.36031	2.45293			0.0726894	0.144835	0.178797	0.187589
4.4524	3.79469	2.25767	2.61661			0.220645	0.157406	0.0476171	0.0293685
3.44298	3.64014	2.13848	2.97872			0.05955	0.144433	0.0931874	0.0688387
3.15239	4.33897	3.81809	2.80166			0.141829	0.219918	0.113473	0.0659478
2.94476	2.87583	2.16277	2.53121			0.0589815	0.17076	0.197943	0.0673428
3.38654	3.67965	3.12413	2.37711			0.103728	0.146204	0.144169	0.0805519
5.20039	4.41415	2.77854	0.973882			0.19934	0.140031	0.0446409	0.10807
2.13708	4.12159	2.05128	3.09473			0.0631711	0.106655	0.134671	0.146249
3.64536	4.26913	1.94033	2.16805			0.0876505	0.0897109	0.106309	0.130172
4.62494	6.02593	3.17763	3.84375			0.223977	0.0779321	0.148615	0.136413
5.82166	2.45733	3.68246	2.47607			0.0448794	0.325885	0.173954	0.0397922
3.86522	3.25505	5.16771	2.44436			0.166996	0.184258	0.157271	0.267508
4.5062	3.3818	2.73651	2.88437			0.0615095	0.127796	0.17101	0.0758346
3.70782	4.30078	3.54419	1.56704			0.0842188	0.0818687	0.107785	0.000843446
4.79401	5.33627	2.5193	3.5562			0.234937	0.147955	0.119727	0.113748
4.55434	3.98468	2.94386	1.69522			0.0891076	0.211525	0.136198	-0.0446176
3.44657	3.79142	2.51145	1.45054			0.159656	0.213351	0.119108	0.0884198
2.34483	3.50699	3.69008	2.63428			0.0874845	0.17633	0.180082	0.11888
5.42618	4.41431	2.52203	1.57609			0.150753	0.169907	0.148395	0.155592
2.02307	3.1015	6.00737	2.78878			0.081769	0.188105	0.308766	0.0693506
3.70147	6.57936	3.34695	2.14379			0.0490066	0.149407	0.0121331	0.0750123
2.39676	3.59438	2.53297	3.09813			0.119265	0.13601	0.253367	0.22446
3.13353	6.65555	3.40475	3.90957			0.235213	0.046924	0.21859	0.132271
3.52727	2.92726	2.12337	2.38732			0.210353	0.148937	0.122141	0.0592181
3.60923	4.27916	2.9065	2.2391			0.135173	0.0462064	0.086177	0.0558027
5.23638	1.66516	2.15081	2.92176			0.269075	0.0250837	0.176625	0.0633898
5.47055	4.76914	2.5282	3.32295			0.189792	0.111774	0.0443628	-0.0730004
3.99579	6.38686	2.33288	2.87486			0.163485	0.215822	0.143007	0.0975481
1.55171	3.31064	1.71916	1.69243			0.0964402	0.244037	0.069965	0.0321083
2.90636	2.63757	3.05969	1.02963			0.115588	0.102588	0.12416	-0.0269907
5.03203	3.98816	2.77039	2.27407			0.210361	0.194665	0.093414	0.14663
2.89416	2.79684	1.21786	4.07192			0.172096	0.154889	0.0718475	0.188118
3.76242	4.92074	3.45587	2.43381			0.203351	0.22448	0.200632	0.0712415
5.80159	5.23363	3.35008	1.46867			0.170907	0.0470256	0.133827	0.0982301
3.73408	3.51268	1.71246	2.41694			0.0582762	0.101008	0.0469869	0.0463416
4.21348	3.14974	2.63012	2.63547			0.123447	0.202443	0.150899	0.0734121
2.55847	2.80282	4.63656	3.09724			0.140797	0.190989	0.164735	0.0702064
3.9984	6.49858	2.54539	2.85414			0.197834	0.221121	0.229899	0.124525
5.63492	3.27437	2.13161	2.30432			0.138002	0.0938925	0.136613	0.159468
5.13056	4.55246	2.40789	2.56558			0.217456	0.166686	0.120904	0.092982
2.77253	3.40058	1.78778	3.11688			-0.00377827	0.0392434	0.0406352	0.13709
3.06888	3.03992	2.38009	2.5371			0.0678817	0.232099	0.235766	0.0620537
5.93171	3.37724	3.40325	3.17771			0.192317	0.217374	0.238414	0.0770421
3.57413	3.07205	3.71519	3.03986			0.258569	0.168534	0.251692	0.0938249
4.35407	3.3285	2.28415	4.04665			0.150047	0.11067	0.139477	0.135976
3.46935	1.3058	3.60215	2.39903			0.195877	0.167569	0.112451	0.181512
4.52606	4.43399	1.38096	3.0731			0.204464	0.153078	0.03817	0.113506
4.4955	3.88145	2.77266	3.56968			0.146025	0.163788	0.18288	0.122375
5.82751	4.79187	2.68673	2.91702			0.0243204	0.0949885	0.113379	0.135099
3.32788	4.56788	1.69634	3.18237			0.0987721	0.0682054	0.0614402	0.0643998
3.43664	3.41308	4.40642	3.73304			0.118701	0.117418	0.189472	0.156257
4.47641	3.05449	3.52189	3.96714			0.146514	0.117426	0.106302	0.0782454
3.2631	3.67383	3.55214	4.59757			0.0571452	0.175497	0.32192	0.175246
4.4675	6.64209	3.77154	2.58573			0.084788	0.236021	0.245207	0.111711
2.99412	4.69808	3.23439	1.76088			0.148806	0.123551	0.144289	0.0205569
3.04536	4.98015	5.24204	4.85368			0.136874	0.142405	0.201449	0.0942315
5.01136	2.66168	3.42988	3.26175			0.127536	0.134209	0.124707	-0.00447415
4.78454	3.94702	1.25137	2.44653			0.106737	0.239496	-0.0268817	0.165016
4.08727	4.23389	2.9998	3.27748			0.141974	0.215368	0.216095	0.10357
3.79108	2.47675	1.99045	3.80425			0.0497524	0.184372	0.071536	0.190903
2.75378	4.54169	1.88617	2.92279			0.0659233	0.150477	0.135421	0.0581968
2.91405	2.16606	3.82675	2.6319			0.120338	0.119601	0.225696	0.188092
4.9411	4.86959	4.79678	3.38674			0.210727	0.16652	0.156809	0.0547786
2.96888	4.09371	2.51218	2.23485			0.229869	0.0823427	0.213821	0.095287
2.58782	5.66591	3.7234	3.42029			0.0675362	0.165614	0.128298	0.0590558
2.46914	4.81897	1.1134	1.61817			0.0840328	0.171536	-0.0597823	0.219903
5.03535	3.00744	2.21959	2.71267			0.199162	0.085348	0.0784234	0.101094
3.39528	3.79909	1.47124	1.66156			0.175458	0.178314	0.076495	0.118708
4.35907	5.0469	1.92871	2.83912			0.207015	0.257676	0.177664	0.199302
2.72945	4.14013	2.45157	3.56011			0.0706331	0.182603	0.121874	0.307442
2.70974	4.17502	2.68714	1.8957			0.0882918	0.172079	0.117603	0.103688
5.09119	4.17923	2.90974	2.82995			0.186756	0.166324	-0.0281225	0.223009
4.61509	4.14574	2.83951	2.75517			0.200858	0.244305	0.107912	0.0765856
3.90155	3.00128	1.39931	3.06122			0.0685672	0.118443	0.0703971	-0.0132682
7.37839	4.48472	2.97503	2.44673			0.150349	0.172825	0.184782	0.128179
2.82525	3.63135	3.24564	4.56376			0.0804672	0.091954	0.348423	0.238184
3.46917	5.49482	2.50642	4.1026			0.0359748	0.198629	0.112595	0.150688
6.14887	2.64185	2.14795	2.45763			0.061309	0.137822	0.221605	0.124595
2.57282	2.77986	1.69114	2.95049			0.103204	0.108842	0.00586141	0.151667
4.38428	4.7619	3.05518	3.16111			0.207354	0.232161	0.242768	0.102178
4.76625	3.94381	2.02529	2.545			0.141809	0.173801	0.171063	-0.12358
4.02019	3.42375	1.25301	4.03583			0.0891869	0.136767	0.00555374	0.122972
4.64234	5.23157	3.65434	3.24336			0.195172	0.148531	0.0251812	0.147172
3.83599	3.21587	2.16888	3.24521			0.171725	0.0703494	0.0920702	0.093432
1.63755	4.57182	3.68523	1.81215			0.175415	0.237736	0.283729	-0.00779861
4.72455	5.39804	1.44096	3.8073			0.201437	0.113909	0.00438324	0.174917
2.3685	4.8417	1.56733	2.87588			0.0884074	0.208125	0.0854543	0.141855
4.00355	4.08572	2.29041	1.26701			0.20089	0.169786	0.166004	-0.0519881
4.47392	3.67791	2.46978	3.35139			0.187173	0.0952711	0.209679	0.0082737
5.67648	3.31078	3.20217	2.52813			0.132422	0.18821	0.249787	0.111937
4.28385	5.72956	2.86521	2.79482			0.293053	0.245125	0.0647652	0.129918
4.50665	4.10881	2.56088	1.24138			0.19494	0.193244	0.0414009	0.168482
4.62783	4.49808	2.17106	3.19389			0.159138	0.334265	0.123805	0.175921
3.108	2.81269	3.33851	2.65547			0.04	0.282609	0.26914	0.143074
3.88667	4.2461	3.63084	3.24938			0.243921	0.15209	0.219684	0.242258
5.36364	3.56508	2.37797	1.44195			0.202752	0.198074	0.136542	-0.0188088
4.99495	3.51599	1.84548	1.44399			0.0765299	0.0746424	0.053829	0.0025699
2.59838	5.41704	3.10581	1.91485			0.166392	0.15242	0.183549	0.0934819
3.21806	2.73539	2.10624	1.98288			0.106712	0.20214	0.193789	0.119924
6.197	3.2941	2.63183	1.83989			0.13406	0.0957552	0.233891	0.10384
3.97721	3.69911	5.40847	3.15941			0.0958055	0.0801807	0.256059	0.129861
3.29838	3.75834	1.8727	3.72693			0.0623855	0.193105	0.0903002	0.215778
2.95233	3.50506	2.28265	4.97001			-0.00833141	0.146767	0.0917279	0.214452
4.77487	5.68625	5.73658	1.84392			-0.00345534	0.233227	0.216329	0.102763
5.10127	4.32392	2.17707	2.84091			0.0423258	0.190772	0.0444681	0.0695758
4.16477	3.96195	2.46656	3.10247			0.0971999	0.239371	0.133781	0.0116915
4.89362	4.05943	3.75788	3.43922			0.132768	0.197842	0.107936	0.201064
2.22498	3.85608	2.85941	3.11522			0.102018	0.209967	0.0847648	0.103736
5.59125	5.08673	2.46784	3.45367			0.211133	0.144629	0.0808316	0.219536
3.95028	4.64874	2.64868	2.36846			0.231369	0.199737	0.213091	0.192368
5.73132	2.92812	4.758	2.54541			0.251494	0.145302	0.0399051	0.121624
3.50314	5.00874	3.27839	1.94189			0.0529904	0.143854	0.148289	0.135127
2.04471	2.92409	2.18686	3.14779			-0.0123943	0.20188	0.0965772	0.254319
5.18437	4.39965	3.29351	3.74916			0.132977	0.139312	0.226995	0.0938388
3.26699	3.23401	2.08207	3.67477			0.113688	0.286266	0.0751066	0.128056
2.51926	3.50596	2.91086	2.66468			0.117928	0.155565	0.193785	0.0391844
4.7837	3.24703	3.01547	2.29286			0.174895	0.252551	0.141679	0.0994082
3.49739	4.4805	2.92829	2.43512			0.105493	0.0980082	0.125305	0.0838574
5.91549	2.52446	4.90765	2.46914			0.131846	0.123322	0.210846	0.264465
3.31648	7.59494	2.16625	1.69403			0.139409	0.0444133	0.0497085	0.19066
3.92861	4.73069	2.50561	2.34879			0.204921	0.157564	0.150639	0.0554986
3.88146	4.42523	2.32113	1.86971			0.111356	0.0737004	0.0610951	0.098044
2.58229	3.12925	2.15727	2.46499			0.108058	0.0943845	0.0994306	0.0651421
2.55836	3.39027	2.66569	3.06305			-0.0243825	0.11797	0.0472951	0.0651462
4.54801	5.01265	3.13101	1.98255			0.095312	0.207592	0.0905224	0.167899
3.05518	3.63756	1.37036	3.78778			0.191806	0.192112	0.040195	0.106038
4.94618	4.90075	2.29652	2.68421			0.128389	0.0711456	0.127229	0.0590679
2.89117	2.88062	2.27564	2.42057			0.0715587	0.150727	0.140313	-0.0153355
4.27112	3.57747	5.79376	4.71281			0.093172	0.21132	0.200143	0.0109171
3.87241	3.11967	3.90779	2.98949			0.0616582	0.167279	0.227872	0.118312
2.33859	3.98671	2.94048	2.4742			0.045494	0.235806	0.109362	0.128222
1.04861	2.62028	2.40634	2.37983			0.060296	0.0608854	0.0732401	0.072829
3.87247	4.38704	3.41722	4.28096			0.244531	0.109722	0.0854982	0.253326
3.27508	3.05407	2.86743	1.29691			0.0401706	0.137064	0.00465155	0.0258793
1.63361	6.58546	2.77214	2.41432			0.207588	0.0707552	0.178852	0.186858
4.38765	6.27125	2.28575	2.54528			0.113951	0.22268	0.122051	0.158643
3.14858	3.68295	2.75857	1.95724			-0.0280478	0.134847	0.250096	0.0874671
3.69298	4.34496	4.00094	3.50593			0.15272	0.144967	0.164223	0.130455
4.83826	6.39416	3.79773	2.54319			0.205896	0.135873	0.213221	0.101985
3.16305	4.3255	2.0339	2.61194			0.0447757	0.156698	0.0567799	0.0890464
4.04293	4.16231	2.49355	2.25058			0.15135	0.130727	0.233322	0.192297
2.94992	3.06023	2.00297	2.42565			0.0828924	0.186347	0.0578591	0.18959
2.94523	4.2139	4.73331	2.15812			0.164864	0.152827	0.167417	0.140825
2.58126	5.03099	1.48508	2.50651			0.0568224	0.148031	-0.117536	0.150887
2.48227	3.91431	3.60991	1.5867			0.0306778	0.126706	0.0918238	0.165687
3.14376	4.79104	2.98226	3.79306			0.0932438	0.137612	0.100311	0.0971355
3.39927	4.68211	2.06054	1.88412			0.0709736	0.188272	0.145518	0.122326
3.97592	3.35136	2.84895	2.58858			0.160113	0.0687255	0.212617	0.209768
3.70779	3.33091	1.39562	2.24439			0.11113	0.216098	-0.0711809	0.157995
3.43537	5.96843	3.42881	1.97368			0.14206	0.241783	0.311372	0.0642009
4.48849	5.5653	2.41483	3.25514			0.275345	0.138496	0.0917067	0.223464
4.26103	3.96706	3.06831	2.33013			0.154508	0.136642	0.0361791	-0.0035924
2.87067	2.82918	2.56888	2.46587			0.125434	0.130378	0.0855551	0.140348
4.76476	4.92382	4.58747	2.3776			0.116973	0.206804	0.0878986	0.135818
6.40686	6.09037	2.47383	2.30827			0.150021	0.204372	0.140428	0.121932
2.87149	3.14473	3.09613	1.403			0.10011	0.125483	0.154306	0.144713
2.94458	2.33606	2.70576	3.17511			0.0503488	0.0842329	0.128658	0.105069
3.72801	3.81136	2.98903	3.11703			0.179164	0.23486	0.162758	0.0332491
4.24795	4.08643	2.97628	1.99785			0.00119713	0.186732	0.0472919	0.0436855
3.66676	4.06937	2.82495	1.97816			0.206716	0.266669	0.138789	0.111084
2.64706	3.76198	2.60127	2.11721			0.11022	0.0995555	0.196916	0.0692425
4.1778	2.95858	2.84477	1.76869			0.00894651	0.294259	0.185024	0.0454602
2.98366	4.22472	2.60436	2.83982			0.129061	0.144223	0.16869	0.190322
2.74776	5.2372	3.08208	4.50534			0.0858734	0.181691	0.173981	0.0975595
3.32655	3.96376	2.49764	2.11123			0.145713	0.194433	0.189364	0.190174
3.70849	2.89538	2.34097	3.00655			0.181949	0.13338	0.0772426	0.0903116
2.36097	3.64467	3.04724	4.01781			0.084889	0.135136	0.0948716	0.128279
2.94065	5.28682	3.44623	2.16037			-0.029865	0.229754	0.166019	0.0548056
3.48984	4.82027	2.40668	2.48231			-0.00380287	0.272271	0.131502	0.219159
2.746	7.6204	2.9527	2.63481			0.08629	-0.0355596	0.273058	0.0589574
3.27759	4.20901	2.59067	2.18961			0.149466	0.263727	0.0360393	0.115591
4.919	2.46752	1.76355	2.75819			0.0905163	0.0666431	0.0529248	0.0646989
3.99054	1.72943	6.34456	1.88151			0.125891	0.0875781	0.325941	0.158769
4.21483	3.11276	4.21326	1.40712			0.0757435	0.0332736	0.0659757	-0.0613982
2.54083	3.06168	4.99897	2.59705			0.0518507	0.140844	0.241502	0.126216
3.5848	4.70431	1.98582	3.98779			0.196221	0.145223	0.148544	0.284827
4.04806	5.07354	2.90301	2.79124			0.103624	0.12759	0.134841	0.00897426
4.07204	3.35718	3.28191	2.85082			0.125503	0.103455	0.112552	0.074653
3.77931	3.79028	1.29065	2.30599			0.0493034	0.145753	0.134144	0.124631
3.19767	4.50285	2.94823	2.37258			0.107023	0.228751	0.052549	0.0262194
5.66473	3.08993	2.19755	2.3465			0.218075	0.174696	0.186289	0.00311564
3.9946	3.12847	3.56715	2.43371			0.0396564	0.167174	0.158075	0.0119728
3.41383	4.27742	2.20649	3.15688			0.095428	0.170889	0.0672527	0.136782
4.05996	2.95127	1.56263	4.43934			0.104249	0.185525	0.199728	0.105339
6.12635	3.13121	1.56034	2.21569			0.168545	0.0664832	0.0167275	0.13687
5.6671	3.03894	2.74715	1.72512			0.153322	0.137433	0.0160278	0.0154183
2.85169	3.95036	2.17791	1.82013			0.15963	0.272185	0.138837	0.0803189
6.22951		2.59079	3.37281			0.241375		0.0534751	0.156695
3.95286		4.42512	2.44744			0.239971		0.116889	0.112698
5.07472		2.18293	2.40195			0.26514		0.0786106	0.0315045
3.92658		2.25658	3.03382			0.0696254		0.303538	0.0845215
2.2903		2.26599	2.72858			0.0643584		0.0904282	0.199873
4.22399		1.79015	2.65374			0.136441		0.0560218	0.10613
3.90694		1.63662	2.41919			0.117241		0.146946	0.0478703
3.61408		3.09285	2.58968			0.108903		0.220023	0.0937676
3.34866		3.62646	3.42766			0.126629		0.133925	0.176013
4.46042		2.29801	2.04894			0.142373		0.0974146	-0.0445021
5.04713		2.93674	3.02932			0.168413		0.151038	0.0369284
4.74795		4.20581	2.15365			0.110579		0.224552	0.199492
2.55015		1.9686	3.44444			0.128596		0.133003	0.119326
4.07467		2.72092	3.15819			0.160717		0.328874	0.0891252
3.71864		4.03255	3.00682			0.269143		0.153329	0.169739
4.7468		2.64317	1.85525			0.152779		0.133044	0.00487528
2.93759		1.69669	3.35936			0.157777		0.130477	0.0575016
4.52311		3.66817	2.76829			0.195163		0.173315	0.113849
3.78622		2.55363	2.56705			0.177943		0.199635	0.0504762
3.83933		6.39283	1.8468			0.0877308		0.295436	0.0898235
3.9934		2.1917	3.09963			0.100974		0.0874279	0.0335128
2.45299		3.1724	2.76087			0.0742964		0.0813187	0.0709303
2.88739		1.26638	1.90437			-0.0301206		-0.0161413	0.192566
3.98013		3.59643	3.0624			0.11763		0.185361	0.162691
2.98234		3.13015	2.64168			0.103629		0.0841559	0.163276
2.56838		2.03101	2.29692			0.0683869		-0.0208332	0.092001
2.96604		3.31731	4.78476			-0.0189846		0.149822	0.0405016
2.04759		4.15313	2.08773			0.157988		0.205987	0.181332
4.48938		2.09396	2.13387			0.118919		0.153264	0.234806
3.8845		2.59102	2.25268			0.126867		0.253649	0.0688662
2.44094		4.52468	1.78834			0.0474148		0.139307	0.123394
3.58516		2.03496	5.95763			0.150754		0.12065	0.164042
3.46021		2.84937	3.66106			0.097584		0.173406	0.0438918
4.28305		2.17581	1.36233			0.109617		0.0703669	0.0282963
3.69398		1.99384	2.94337			0.0951461		-0.0319061	0.156676
3.80978		3.97703	2.88471			0.0824389		0.239999	0.130107
3.38034		5.77633	2.45665			0.12838		0.161046	0.0495356
4.73943		2.61194	2.63032			0.0628792		0.139369	0.0481708
5.51962		3.79812	3.52102			0.121678		0.239854	0.0917868
2.81794		3.38662	3.39069			0.164376		0.242444	0.0891759
2.77395		3.60963	2.22578			0.0504315		0.142784	0.0997671
6.34709		2.8492	2.56584			0.0696272		-0.0211229	0.047782
3.28527		1.79549	2.89981			0.196251		0.122957	0.258633
4.05501		2.1406	1.86525			0.171947		0.140536	0.118895
3.84995		3.62007	4.37717			-0.0114631		0.147392	0.130779
2.99573		2.75254	2.50622			0.132707		0.147859	0.110311
5.19044		2.566	3.73239			0.0905811		0.323891	0.141844
4.92317		1.68234	2.3151			0.216545		-0.0314934	0.118052
4.27312		2.7096	3.1346			0.0636797		0.109818	0.0694745
2.90209		2.43902	3.87755			-0.116423		0.0941145	0.163917
4.43238		4.65004	5.23682			0.0857283		0.15022	0.00370103
3.98727		2.82504	1.90056			0.195755		0.0643794	0.0785648
4.01709		1.7673	2.00692			0.00238241		0.165895	0.0895591
3.22424		2.29676	2.96056			0.171525		0.0715816	0.0728553
3.91979		4.1025	2.80352			0.0667436		0.163874	0.201494
3.85107		2.27756	2.83907			0.158508		0.0725842	0.162519
3.66617		2.76828	2.41927			0.117309		0.0499051	0.121634
5.40644		1.62806	2.79797			0.121821		0.166948	-0.102521
4.15853		2.05286	2.83804			0.232863		-0.0103628	0.0796708
4.18384		2.14037	2.64055			0.0895013		0.0348003	0.166197
7.38308		1.89372	3.04965			0.174676		0.104689	0.19771
4.368		7.3913	2.97916			0.123266		0.134588	0.0525729
3.67244		2.63071	2.01121			0.0932569		0.103426	0.0156653
3.5132		3.38237	4.77379			0.151492		0.144542	0.0940242
3.53015		2.25056	3.70429			0.146668		0.196871	0.0957975
3.76827		1.89142	5.17085			0.122037		0.0733174	0.0959216
3.60022		3.42939	3.16867			0.319881		0.21237	0.0352861
3.60577		3.96538	2.12797			0.102807		0.332316	-0.0451874
4.75814		2.82246	2.28639			0.307489		0.174482	0.0336451
3.86727		2.99708	3.18192			0.119085		0.228035	0.19243
2.23247		2.32758	2.43363			0.0934676		0.00114495	0.0334232
3.25198		1.77389	3.45798			0.20805		0.146123	0.232914
3.64541		2.66874	2.80739			0.147328		0.125896	-0.025706
2.93263		3.15467	3.21288			0.0253829		0.0860825	0.150472
3.68119		3.25103	3.50263			0.121203		0.140081	0.175001
7.2137		3.59035	1.64127			0.127344		0.126643	0.112536
3.30751		1.50391	4.13299			0.124073		0.0609663	0.129444
4.26546		3.82446	2.34544			0.181751		0.119374	-0.00212005
2.82841		3.13545	3.83783			0.0614055		0.160172	0.133605
2.8993		5.17856	3.14678			0.177372		0.241121	0.102768
4.01104		4.53103	3.10435			0.191375		0.243557	0.146759
3.6523		4.30882	2.82393			0.194519		0.222594	0.159999
5.50028		2.50801	3.5591			0.202044		0.0681055	0.107403
5.28895		2.16795	3.46139			0.129075		0.167667	0.0552417
3.76473		2.21632	3.60245			0.0704889		0.138668	0.157641
4.78846		5.07662	3.32031			0.278792		0.197671	0.0588722
4.38388		3.02854	3.28221			0.0793529		0.0341298	0.160469
4.42919		1.44881	1.69202			0.0968207		0.124371	0.0515179
4.83403		5.06164	2.74821			0.128845		0.117548	0.139536
3.66412		1.92031	2.34921			0.144591		0.0281776	0.120185
4.33348		4.09733	1.69285			0.11193		0.109984	0.00833287
4.89091		3.06386	1.03864			0.0507119		0.132582	-2.01e-05
2.56924		1.72641	2.27111			0.230858		0.0522491	-0.0150193
4.632		2.42419	1.78424			0.188776		0.164732	0.114093
5.70968		5.61898	1.96958			0.213209		0.175304	0.0561904
3.90344		3.00185	5.91177			0.0223613		0.165601	0.180921
4.43363		2.71555	2.96071			0.201705		0.198426	0.176036
4.06743		2.46209	2.61771			0.171938		0.0274552	-0.0044366
4.5207		3.37227	2.49117			0.151162		0.0433768	0.15826
3.44434		3.5057	1.45455			0.205474		0.122534	0.0855734
5.66563		2.30585	1.47856			0.155028		0.103723	0.0310414
3.15653		2.10401	3.30181			0.070436		0.168393	0.01659
4.02326		2.65636	3.03176			0.0943318		-0.0165333	0.0133575
2.26163		3.51276	0.926256			0.0487472		0.285317	-0.0592
4.23312		2.05335	2.82451			0.296588		0.0897142	0.10466
3.39337		2.03567	1.73839			0.156597		0.077828	0.339136
3.11246		1.92972	1.99698			0.0903226		0.109139	0.070833
5.90118		2.79059	3.8556			0.168238		0.116561	0.152418
2.82412		3.94073	1.40038			0.139875		0.0273404	-0.0673393
4.2313		2.61662	1.80803			0.153267		0.230814	0.0947344
2.27081		1.26764	2.00443			0.0956551		0.0360425	0.146669
2.86418		2.14359	2.4932			0.0851706		0.106033	0.144772
4.49261		2.15683	2.85922			0.0848811		-0.0119979	0.162007
4.20351		2.52863	2.66393			0.149609		0.186152	0.14217
3.69385		2.03765	3.81782			0.166721		0.07625	0.169547
4.04798		3.52291	2.51653			0.136942		0.135209	0.146086
3.87753		2.26156	2.97852			0.182009		0.172033	0.200968
3.71083		2.1194	1.37122			0.24886		0.069406	0.0955374
4.49042		3.95585	2.03252			0.220331		0.180178	0.0654169
1.64644		2.56425	3.09278			0.101095		0.124752	0.15643
2.29035		3.20812	2.57674			0.264735		0.221441	0.0620486
4.86494		2.2169	2.87433			0.165106		0.246978	0.129741
3.21192		2.97619	2.2806			0.156165		0.0567819	0.111864
4.1594		4.27397	2.42674			0.297683		0.094074	0.134411
4.76565		1.73536	4.79147			0.147059		-0.0125211	0.0971596
3.44677		1.46161	3.23471			0.186735		-0.0634738	0.128876
4.87957		3.44194	2.96657			0.0916247		0.0756774	0.0876836
3.43291		2.28888	2.86405			0.0656838		0.0505267	0.0998139
4.3753		2.38095	2.98397			0.143235		0.0699214	0.204199
3.26663		3.11459	2.35084			0.198366		0.160906	0.0436473
4.01129		2.79841	2.26998			0.289991		0.103816	0.167277
3.47186		2.88623	2.6444			0.209271		0.119934	0.135694
5.12408		1.04924	2.49411			0.183525		0.0853293	0.00471799
3.15375		1.77957	3.52744			-0.0647452		0.122515	0.0840751
4.66872		2.69663	5.89088			0.211407		0.129648	0.203216
5.13496		2.68857	3.57196			0.104076		0.110518	0.0487718
4.23576		2.65092	1.97563			0.181721		0.0404933	0.107553
4.04197		4.31655	1.18354			0.1092		-0.00332425	0.0404801
3.79683		2.08783	1.36076			0.187424		0.229456	0.075599
2.78497		3.71812	2.65939			0.114964		0.0205334	0.114549
2.34067		2.03349	1.89193			0.114581		-0.000334511	0.194316
4.66303		3.64689	1.59084			0.118754		0.25284	0.025125
3.60684		4.65271	2.07016			0.107072		0.233312	0.0122253
2.62557		2.82479	2.30405			0.102014		0.170726	0.130207
5.40638		3.03987	3.19561			0.260348		0.138826	0.290518
3.67351		3.20409	2.20518			0.0883172		0.110544	0.0725791
4.00528		2.44288	2.84028			0.136655		0.306411	0.103445
2.15484		2.20639	1.93293			0.113273		0.0450429	0.16546
1.93338		2.24661	2.89348			0.0424323		0.112671	0.0430595
4.25182		3.30761	3.21009			0.202808		0.0755124	0.0900546
3.28281		3.97112	2.57776			0.0214769		0.110744	0.00667435
2.87148		1.87179	2.93569			0.104733		0.159039	0.290911
3.25303		3.46517	2.22495			0.136138		0.194162	0.143153
3.52819		3.96175	2.91567			0.15394		0.193798	0.0973505
4.66034		2.89077	2.32692			0.182769		0.110826	-0.00152096
3.26617		2.54027	1.66604			0.15247		0.0803874	0.0310993
3.33798		1.89582	2.80943			0.171496		0.0840219	0.225632
3.92325		2.66071	1.166			0.185682		-0.00286716	0.0910125
4.87104		2.09466	2.50623			0.1888		0.051298	0.0742855
4.29939		4.06472	3.01107			0.069242		0.183077	0.219675
3.17472		3.39343	2.97481			0.154194		0.296294	0.109738
3.74549		4.70085	2.47581			0.195796		0.277737	0.106164
3.57573		1.8018	2.30295			0.21513		0.123629	0.0573916
4.35989		2.37996	2.66344			0.0878028		0.0937505	0.115352
4.77085		2.52988	1.22335			-0.0721985		0.011536	0.0203568
5.01362		1.96752	1.71739			0.239705		0.0615882	0.024182
4.53419		2.58459	2.59169			0.265008		0.0769027	0.132919
3.07843		2.06986	3.6347			0.0727902		0.134601	0.155216
3.30523		2.10886	2.5675			0.132731		0.13082	0.0812914
4.01158		5.49666	3.09033			0.10961		0.291435	0.193019
3.51585		1.64189	3.09336			0.0817104		0.201361	0.0356375
3.73977		2.09373	2.83132			0.113347		0.155705	0.0822224
1.2771		2.24961	3.14031			0.092586		0.194962	0.089762
3.66868		2.67305	2.48997			0.220889		0.219143	0.164535
3.83196		2.43902	2.07297			0.165193		0.0797839	0.304764
3.63171		1.81886	1.55913			0.0644337		0.104665	0.0642794
3.6675		1.44837	1.74647			0.143985		0.0960542	0.0503881
2.1955		2.31746	1.63653			0.10588		0.0401838	0.0426059
3.62122		2.12393	4.06132			0.163078		0.0359306	0.0635808
2.20903		3.33316	3.62732			0.1751		0.233946	0.117761
3.17281		2.57496	1.79679			0.0817163		0.0730197	0.0900124
4.22363		3.51965	4.96308			0.240185		0.162676	-0.0519744
2.18891		1.12739	2.50435			0.059624		0.0609804	0.195122
3.01083		4.76506	4.28127			0.104441		0.326446	0.16325
3.44523		2.33043	2.60283			0.144781		0.0949302	0.146747
4.43167		2.71972	2.29213			0.0909821		0.0553289	-0.0116796
3.30771		2.002	2.72161			-0.0267602		0.0699683	0.196878
3.61589		3.53018	2.36097			0.117249		0.00250719	0.170882
2.96159		1.30289	4.84805			0.126899		0.0117164	0.19388
4.38447		3.66	2.11892			0.11699		0.198673	0.0811093
3.53702		1.31205	3.28968			0.095025		0.291371	0.328183
3.39901		4.79432	2.80056			0.152103		0.183369	0.150489
3.04043		4.09887	3.01256			0.0761425		0.238576	0.107268
3.70664		5.65471	2.93311			0.114391		0.17786	0.190398
3.24938		3.35112	1.89193			0.111686		0.121311	0.0289233
3.1443		2.40474	1.983			0.0853884		0.101884	0.156545
3.81468		4.27613	1.91036			0.0523083		-0.0199894	0.193571
3.03911		3.30102	1.93311			-0.00366469		0.128808	0.0440433
3.08986		2.82552	4.24621			0.152555		0.172212	0.059524
1.61253		1.46891	1.60307			0.0725605		0.166625	0.0577931
3.34445		2.3541	1.51094			0.114687		0.173353	-0.0464314
4.41398		3.1578	2.72926			0.159445		0.115077	0.173425
2.56151		2.61519	2.0837			0.130056		0.0757904	0.0570091
2.38277		2.7769	3.0303			0.176275		0.232836	0.0602209
4.77766		2.59785	2.39958			0.17618		0.0929644	0.194134
4.40371		4.93975	1.91753			0.184616		0.296177	0.0647205
6.26095		5.34579	3.94104			0.0552967		0.0931839	0.0594999
3.73		3.11066	3.14456			0.0970645		0.0947661	0.0529597
4.47374		2.64414	1.92108			0.129998		0.0557169	0.201461
2.59574		2.64352	2.38663			0.095302		0.126896	0.0271137
4.53091		2.14825	1.97087			0.0449777		-0.014679	0.0837148
5.21402		2.23052	2.33546			0.163946		0.184583	0.0948776
3.84311		1.29003	2.00081			0.186549		0.0111041	0.0988577
6.97942		2.2239	3.07318			-0.0634831		0.151248	0.136784
2.82797		3.42339	1.66644			0.0877472		0.0633235	-0.0641471
4.40202		2.81313	2.26565			0.0269285		0.105987	0.122482
3.56483		3.03415	1.90355			0.169932		0.13843	0.0357257
2.90079		4.0589	2.80365			0.0427877		0.266147	0.208323
3.56161		3.19819	1.43077			0.0946651		0.192364	0.189282
4.92792		2.90882	3.36676			0.0949188		0.190075	0.203715
3.38136		3.14731	1.82507			0.143993		0.120026	0.112078
3.52329		4.20258	1.99285			0.149522		0.138551	0.110655
2.32323		4.14046	2.69212			0.0441172		0.0869756	0.179652
4.3109		1.81575	2.26929			0.192479		0.0870083	0.0856624
5.62667		4.12394	2.83358			0.0580217		0.115343	0.085352
2.52021		1.81399	4.97471			0.0847514		0.0891637	0.226634
4.04064		4.05748	2.67983			0.11037		0.0642242	0.0870825
4.31903		3.29171	2.63158			0.142799		0.0092725	0.0362761
3.76578		3.49493	2.36407			0.119136		0.0692424	0.165936
3.67757		4.15138	2.46559			0.132474		0.196759	0.0687524
3.93227		5.03374	3.37959			0.187242		0.230927	0.184031
1.63022		3.54274	1.88711			-0.0460775		0.208767	0.125022
3.54456		2.10796	2.35926			0.101044		0.124255	0.104317
3.35796		2.72438	1.7237			0.0691689		0.0850374	0.140536
3.51147		2.44491	3.22828			0.114462		0.0895243	0.173927
4.33678		1.23293	1.91889			0.152855		0.195531	0.0430693
2.87996		1.36492	2.35087			0.161391		-0.00867771	0.11351
4.19038		2.61733	3.09474			0.153198		0.000492093	0.0935982
4.53487		2.49236	2.1148			0.0965735		0.071065	-0.0654257
3.57924		1.99339	2.25548			0.00646456		0.149955	0.0220753
4.27107		2.38718	2.94698			0.133803		0.246877	0.0109864
4.78947		3.39706	1.04389			0.218268		0.0389341	0.0868675
5.23776		3.07759	2.21179			0.00479658		0.239488	0.0571155
3.34504		2.30366	1.67221			0.0754864		0.186315	0.0744532
4.53125		2.42942	2.48427			0.135061		0.162776	0.199656
3.07449		2.10223	2.50664			0.144851		0.123914	0.188194
3.98894		1.43063	3.22487			0.127038		0.12491	-0.00336508
3.21853		3.20641	2.81555			0.119977		0.107368	0.126928
2.72983		3.5261	2.50646			0.126025		0.151535	0.0507983
2.98096		2.99948	3.83061			0.272479		0.00477693	0.111213
2.47542		3.51196	1.80197			0.145472		0.180743	0.012489
4.19771		2.30993	2.57759			0.187959		0.00744343	0.0832381
2.36986		2.71147	1.33256			0.0831306		0.0965317	0.104776
3.18106		1.30926	2.77445			0.0697995		0.0316097	0.0156381
4.10688		2.56381	1.63793			0.141761		0.0767051	0.0382058
4.44768		2.53437	3.63516			0.1532		0.195635	0.104761
1.98217		2.53802	1.98714			0.112399		0.231859	0.0192965
5.33427		3.50092	1.87844			0.161895		0.141685	0.190722
3.86389		2.19502	2.01641			0.10476		0.106393	0.00991077
3.91328		4.02911	1.90275			0.0950685		0.230772	0.0924512
4.54441		2.77043	2.80475			0.0883675		0.106517	-0.0267339
4.11533		2.74593	2.96944			0.278067		0.141623	0.0865109
3.61757		3.99542	2.50323			0.152894		0.0658792	-0.00754921
2.82341		1.88912	3.01102			0.130155		-0.00888549	0.0311745
3.83257		3.44392	3.03668			0.0835979		0.0450519	0.126172
4.39084		3.47429	2.84059			0.104473		0.261947	0.0963564
3.69261		4.31121	1.81883			-0.00757146		0.236283	0.0148921
2.82848		3.1727	3.1546			0.0100444		0.0141992	0.2481
2.46696		1.6477	4.00511			-0.0155554		0.0709796	0.0257215
4.2318		4.21515	3.63809			0.0326618		0.155821	0.231711
2.50674		3.29403	2.39267			0.124021		0.169141	0.0853918
3.60269		2.89646	4.85681			0.013212		0.101836	0.145291
4.12781		2.86556	4.87225			0.14071		0.14667	0.268339
3.40426		5.14386	1.4898			0.0862802		0.304883	0.146375
4.02943		2.8075	2.17423			0.127108		0.055497	0.074006
2.66052		2.331	7.17123			0.150659		0.0264301	-0.0569252
3.27227		2.15288	3.92691			0.0850529		0.0646644	0.121432
3.08454		1.90394	3.5848			0.16805		0.0674323	0.111014
5.48905		2.13351	3.37136			0.198179		0.191285	0.0319301
5.84789		2.49038	1.91755			0.158512		0.186829	0.077209
3.81202		2.08676	2.62638			0.158698		0.00965821	0.150951
3.16486		2.65539	5.61776			0.133366		0.166647	0.127017
3.82807		3.10365	1.98249			0.122182		0.221529	0.138719
4.18834		2.78456	3.91126			0.146806		0.103815	0.170258
2.84946		2.78916	3.66489			0.131053		0.14669	0.0874367
3.11037		2.10691	2.14916			0.19605		0.104042	0.076132
2.60852		3.12061	2.28197			0.122883		0.243025	0.06367
7.14545		2.64587	1.9329			0.248609		0.102372	0.11388
3.38853		2.89062	4.02348			0.187849		0.140741	0.0502842
3.77755		1.63818	2.40717			0.116651		0.134478	0.134095
4.43877		2.64184	2.56534			0.146203		0.0665128	0.0898779
3.10947		5.0071	1.65365			0.0386182		0.135881	-0.0285992
4.46167		1.56984	5.33494			0.237682		0.0720356	0.0960564
6.59092		2.27303	2.15205			0.160327		0.00589096	0.0664532
3.03926		1.58165	1.83108			0.0649504		0.0447963	0.0724913
3.73351		1.86005	2.62105			0.0482602		0.0855919	-0.0660889
3.38044		2.72054	1.50479			0.124853		0.0123603	0.137008
2.67392		3.98184	3.40368			0.0723038		0.09913	0.201007
5.01975		2.7098	3.55042			0.238479		0.138617	0.169819
3.50209		3.60068	2.2226			0.136879		0.218808	0.00493188
2.79356		3.27207	2.81764			0.135923		0.17673	0.248384
5.90316		1.31098	2.38942			0.20142		-0.00861589	0.210817
4.02558		4.01963	1.74359			0.179155		0.0703876	0.0679802
3.07868		2.98464	2.43118			0.149158		0.0569493	0.0935723
3.84532		1.75904	1.87825			0.0620667		-0.103186	0.0532531
3.28152		1.64138	1.49153			0.192007		0.126498	0.0518551
2.65901		1.65914	2.62009			0.131001		0.0315378	0.000678354
4.31937		2.89195	3.24846			0.0697523		0.187549	0.148
4.07296		2.37013	3			0.0881816		0.150667	0.0859531
4.78593		2.26502	2.92434			0.122585		0.159041	0.121032
3.27702		2.19661	2.92974			0.150218		0.218607	0.151703
2.64662		2.25653	1.65725			0.0437627		0.210104	0.0128065
3.50297		2.5288	3.34511			0.0917244		0.216233	0.0542654
3.84743		1.56124	3.12165			0.122742		0.155867	0.106213
3.70883		1.38561	7.37063			0.0399722		0.0937792	0.121384
5.96653		4.34193	2.08932			0.169835		0.0893705	0.103547
3.59602		4.95133	1.63592			0.257828		-0.0101349	0.121942
3.74774		2.17251	2.36332			0.130122		0.191669	-0.00858914
4.16702		3.70862	1.994			0.0584245		0.155517	0.0768926
3.07795		3.84403	1.88895			0.105712		0.189277	0.0656396
2.81853		1.62585	3.19799			0.0646621		0.0880702	0.198217
3.2219		1.96839	1.33447			0.111457		0.227284	-0.0225485
3.34466		3.85019	3.09998			0.0813602		0.139421	0.0216573
5.4132		3.83103	2.76628			0.0640022		0.141407	0.0839415
3.87523		2.98103	1.4777			0.131112		0.143293	0.0196857
5.47622		2.16313	1.85374			0.154547		0.244137	0.0507269
2.80624		2.06327	2.8367			0.105646		0.118079	0.055902
3.02383		4.02361	1.29834			0.0949766		0.143696	-0.0176725
7.17589		2.54275	2.5829			0.0834687		0.035954	-0.0137811
4.42262		3.93403	2.38343			0.212977		0.276828	0.107055
1.8283		3.01142	2.32371			0.0313415		0.0433859	0.0667598
3.05344		4.0357	1.49204			0.081322		0.102927	0.0804083
2.75384		2.79892	1.27535			0.0944539		0.122731	0.0402685
3.89804		2.90439	1.41264			0.0584571		0.174568	0.061128
6.70921		2.08008	3.24643			0.249665		0.118795	0.0637295
3.20796		3.30659	2.30976			0.0905504		0.163618	0.0900267
2.85674		3.20685	3.44397			0.0844978		0.245235	0.0967489
4.22397		2.57371	1.46819			0.110132		0.0455486	0.00482571
4.69647		3.41375	2.63797			0.149247		0.124121	0.17679
3.89719		4.85377	4.11932			0.0902094		0.114007	0.0746813
5.86134		2.25023	1.47059			0.143056		0.164102	0.0475876
2.65683		3.04264	2.72363			0.20238		0.131562	0.134898
3.7971		2.67359	2.71677			0.107965		0.140211	0.140018
3.23526		2.25556	1.86488			0.0881449		0.101821	0.16257
3.41476		2.08122	3.17835			0.111396		0.0185223	0.109277
5.02163		3.39847	2.96064			0.137482		0.16144	0.12067
4.32977		2.15034	2.18425			0.14254		0.00250331	0.126502
3.2503		3.07498	4.02			0.194092		0.165855	0.141434
6.49803		3.74174	3.4035			0.126518		0.0853314	0.176152
2.27309		0.95646	2.30616			0.115334		0.0431725	0.203629
3.23541		2.54217	2.9264			0.020453		0.164156	0.112236
4.52719		2.27527	2.98421			0.12979		0.150877	0.0764076
3.11996		2.84979	1.61583			0.154054		0.122924	-0.0100896
4.04372		2.45869	1.80608			0.0800821		0.0518586	0.159084
5.23307		1.29044	2.52976			0.0934843		0.084368	0.216661
3.97227		3.33028	2.55543			0.0509131		0.260293	0.0827942
2.93096		2.06856	2.03674			0.092634		0.124534	0.100516
2.85855		2.97673	4.06964			0.136794		0.120759	0.0799111
2.71306		1.50555	2.45098			0.0763874		-0.0203683	0.22166
4.47738		3.61391	1.41456			0.0495809		0.173726	0.0103568
3.63836		3.49419	1.79478			0.129395		0.144607	0.0550976
4.05785		1.91703	2.16417			0.204123		0.07624	0.0707517
4.01802		3.07465	2.08765			0.146527		0.0828485	0.0578243
4.8986		1.89099	2.52822			0.146931		0.0267891	0.208585
4.12121		3.14673	2.76382			0.26194		0.231068	0.050343
3.24979		4.91226	2.57937			0.0896437		0.0469212	0.170581
2.74321		2.40436	2.55414			0.180513		0.189016	0.151075
2.86323		3.72631	1.87675			0.169535		0.134721	0.0565601
3.70413		4.1639	2.76787			0.142364		0.0702077	0.0520835
1.70207		3.09521	2.43998			0.0207804		0.20885	0.0698895
3.08051		1.4111	3.17246			0.155889		0.127948	0.064238
4.25023		2.90496	3.37175			0.231903		0.0966778	0.0931869
3.64828		3.11762	7.10444			0.186399		0.179864	0.0785824
5.63231		2.28405	2.78927			0.253669		0.142297	0.198748
5.90602		4.20243	2.16612			0.0783391		0.189292	0.209437
6.18373		1.76514	3.79894			0.264687		0.232897	0.0912512
3.43359		3.15235	2.19541			0.133215		0.0955542	0.151026
4.36755		3.80747	3.49757			0.136588		0.240747	0.149747
6.46924		2.18285	2.95349			0.206261		0.103469	0.0881753
5.64466		2.42646	4.40469			0.179869		0.261647	0.191565
4.01713		2.32163	2.46914			0.118324		0.14193	0.134205
4.04587		3.15868	1.81391			0.154235		0.208298	0.09256
3.96028		1.9599	2.7617			0.215681		-0.0152118	0.130491
3.84176		7.56437	3.23757			0.0242974		0.156483	0.161776
3.78908		2.37226	2.95254			0.15317		0.0589968	0.0741893
3.68561		3.46821	1.27796			0.0612325		0.264037	-0.0153082
4.04692		3.38579	3.77847			0.0937313		0.193239	0.133684
3.26857		2.69316	2.05143			0.129296		0.301147	0.0972329
3.56416		2.28855	1.97388			0.200281		0.214919	0.0480676
4.74625		3.00565	3.3523			0.10659		0.131435	0.223351
2.76959		3.2208	3.05825			0.253689		0.230345	0.0558995
2.96916		2.54963	3.69192			0.160656		0.117975	0.152253
3.72751		3.0233	2.5974			0.244829		0.207553	0.0194722
4.5257		3.62751	3.28215			0.00676091		-0.0304915	0.0813892
4.83217		4.85346	3.70047			0.232516		0.0397195	0.224408
4.30771		3.10815	3.07503			0.068168		0.182525	-0.031118
3.24593		2.33775	2.66422			0.126601		0.046416	0.0704034
2.55989		5.27327	2.74583			0.250468		0.103247	0.0643789
3.16623		3.5168	3.02183			-0.000818191		0.163559	0.155482
5.86979		4.0076	2.80025			0.191794		0.13437	0.112099
2.30954		3.46941	1.72385			-0.0417875		0.0803415	-0.0830537
3.62516		2.53502	2.7298			0.0993158		0.129875	0.107873
4.04175		3.4632	2.42886			0.16671		0.0462356	0.0294884
2.75054		2.07061	3.35807			0.224972		0.262548	0.144985
5.27827		2.88766	3.18073			0.271054		0.0326559	0.258552
3.81537		3.82271	1.96147			0.0553497		0.315695	0.00483748
4.23463		2.85786	2.94634			0.215536		0.0921456	0.190135
4.53951		4.16393	3.12705			0.0046862		0.19258	0.110278
3.57901		2.94581	2.7497			0.167191		0.213846	0.108202
3.42041		1.4747	2.31501			0.0565315		0.0214677	0.0507551
3.68689		3.36304	2.81303			0.108653		0.0786718	0.16736
1.29089		3.48792	1.07711			0.209566		0.0179741	0.0223548
2.71189		3.87351	2.83365			0.186272		0.18973	0.194304
2.73465			3.14188			0.077532			0.197985
5.2362			5.0759			0.0894823			0.0668955
7.01243			3.42445			0.130632			0.172737
4.15598			2.17871			0.133043			0.091212
3.35861			2.08635			0.0581068			0.0627878
5.84665			1.56571			0.115978			0.0332172
3.11154			2.65544			0.19084			-0.0026906
4.54662			1.50117			0.103771			0.0775657
3.78069			2.96464			0.0552466			0.0714139
4.00897			3.7392			0.0477829			0.176381
4.89489			2.13629			0.157058			0.142885
3.98829			2.50726			0.0141083			0.085912
3.01601			2.04483			0.100523			0.140057
3.21261			2.39004			0.0694459			0.0407113
2.83019			2.95602			0.163037			0.124024
3.25133			2.87858			0.00853562			0.133727
2.73122			1.43922			0.14218			0.086086
4.23537			2.55877			0.0809641			0.00926965
5.59731			1.47679			0.176535			0.123485
4.8099			3.25197			0.153197			0.210629
5.12002			1.73051			0.0931059			0.202462
6.05207			2.65999			0.0542152			0.07286
3.15964			3.1355			0.197002			0.0424092
3.65983			1.96928			0.227838			0.117467
3.7063			3.27245			0.103198			0.0929432
2.70882			2.26929			0.147365			0.0490176
3.47545			2.30114			0.153294			0.0825559
2.48789			1.61651			0.0767922			-0.0480645
2.63093			1.85458			0.108967			-0.00810784
4.78938			3.26582			0.107755			0.107299
4.45489			3.48427			0.119582			0.105466
4.55394			1.45977			0.199755			-0.0203633
5.74986			3.3486			0.248406			0.158605
3.23378			2.68743			-0.00284669			0.174565
3.46251			1.94993			0.140552			0.117637
3.70992			2.86405			0.0910884			0.0785617
4.20437			2.48183			0.151643			0.0104279
2.03538			2.02787			0.0649754			0.219399
6.21222			2.98297			0.212973			0.213167
4.39352			2.36514			0.038314			0.0801106
5.6391			2.63569			0.0585746			0.0966653
3.5459			1.20412			0.14533			0.0840895
3.8634			2.95218			0.177483			0.133651
3.49646			3.59027			0.220668			0.0466492
5.88856			2.13536			0.156972			0.124618
3.34799			3.34956			0.139966			0.0366254
5.56637			3.24804			0.0283683			0.0827512
3.21379			2.53312			0.0804433			0.0810948
2.69784			2.80573			0.00667656			0.124346
3.96194			3.15947			0.11885			0.156936
2.88901			2.83005			0.122228			0.116029
4.38341			3.14493			0.0234181			0.0630113
3.93242			3.2531			0.119867			0.0870941
2.22703			2.57427			0.169759			0.14322
3.55668			2.59844			0.0753447			0.0347361
4.49124			2.34533			0.17563			0.069637
4.57883			4.92758			0.120569			0.162687
3.16921			2.06245			0.125619			0.0146924
3.87162			2.54279			0.202247			0.0223447
3.29741			3.27887			0.124712			0.0893214
3.94575			1.4408			0.119103			0.10355
3.8511			3.54006			0.185375			0.128837
5.22388			2.20472			0.124769			0.0804593
2.7982			2.67035			0.244727			0.069703
4.72069			2.99877			0.111448			0.199998
2.94644			2.23319			-0.0236185			0.0806197
3.12957			2.48659			0.0520038			0.107246
3.57855			2.64011			0.0369294			0.0746183
3.73929			3.06969			0.112821			0.274255
2.12312			3.09965			0.208002			0.120802
2.90781			2.63158			0.192899			0.0413517
4.78005			3.86774			0.0912441			0.148747
5.2485			1.87446			0.201272			0.00588767
4.08432			3.30506			0.0792131			0.118639
3.66599			2.12404			0.0772783			0.115368
3.18205			1.11397			0.186288			0.177322
3.3696			2.16406			0.0767509			0.0446757
2.23662			2.83777			0.110225			0.111249
3.84895			5.24847			0.120203			0.139393
2.7799			2.44191			0.118206			0.0356908
3.8143			2.7027			0.118657			0.148388
1.42682			2.85545			0.041757			0.0588267
3.13637			3.19558			0.138766			0.0793464
4.27844			2.34522			0.0830782			-0.00475428
3.59058			2.77739			0.0176408			0.100222
4.23237			2.07965			0.103792			0.0637835
3.83791			2.19283			0.115433			0.0582295
3.20102			2.97866			0.0100938			0.217808
5.06895			2.86023			0.0774845			0.167738
3.46049			0.947542			0.0903969			0.00675067
2.89615			1.94735			0.0508763			-0.0903159
3.01176			1.71263			0.106747			0.159547
6.23066			2.01586			0.144866			0.0168133
4.06209			2.41964			0.114958			0.175646
2.56363			2.24582			0.102716			0.0980582
5.34979			2.38638			0.0924603			0.0620829
1.93139			2.34049			0.069034			0.0429474
2.60665			2.70811			0.0737307			0.0306076
5.22404			2.9002			0.128714			0.154298
3.09257			3.14164			0.05901			0.0836433
2.68817			2.20868			0.0812715			0.0629168
4.11423			2.27677			0.181554			0.185673
3.54075			3.18372			0.104585			0.0663622
3.58326			3.04104			-0.0422342			0.0961648
3.44933			3.1029			0.193051			0.0799927
4.27529			1.82421			0.0798853			0.14195
4.0614			2.34604			0.0495825			0.147897
4.6248			2.52899			0.136982			0.147176
7.8156			2.02715			0.232302			0.0798837
1.62653			1.35475			0.116419			-0.130202
4.06721			4.43378			0.0603525			0.00275074
2.89548			2.8088			0.0734664			0.0945493
2.99014			1.24193			0.0768521			0.0444837
4.55053			2.59285			0.189771			0.183442
4.36743			2.34599			0.245977			0.0137081
4.09559			2.25368			0.158314			0.100862
4.96795			2.74686			0.159747			0.154664
4.45162			2.38169			0.0772444			0.0834141
3.71328			1.42555			0.107661			0.0912455
4.58854			1.64001			0.0277165			0.000685429
2.44056			2.46112			0.190833			0.137109
2.62423			2.4217			0.123291			0.0863528
2.87469			1.95706			0.166877			0.0264968
4.99503			2.60376			0.306141			-0.0203403
6.49198			3.85004			0.1339			0.209326
2.96056			2.91429			0.078172			0.0977842
3.54977			2.24776			0.110484			0.0965529
2.36009			2.74068			0.153854			0.115458
2.67857			2.2081			-0.101968			0.0866426
0.895876			2.74408			0.00644291			0.023679
3.34617			1.65728			0.144209			0.021413
2.90401			1.86038			0.0694566			0.0372768
4.72658			2.25069			0.117086			0.144947
2.56671			1.37634			0.130395			0.0611318
3.38944			2.34884			0.187377			-0.0536136
2.57903			2.72266			0.038171			0.00552604
6.16674			3.68373			0.113977			-0.0114185
3.02395			2.53496			0.124241			0.0991475
4.2827			2.51216			0.225705			0.0541371
3.66903			2.54074			0.224246			0.0445625
3.0097			2.14702			0.111171			0.1226
2.00032			1.39699			0.17755			-0.0286092
4.27484			2.24068			0.195355			0.127941
3.54424			0.866441			0.180164			-0.0129866
4.33387			3.08104			0.203801			0.110882
3.51491			4.32392			0.149149			0.12846
3.31534			3.26062			0.222174			0.192867
4.21687			2.80892			0.174581			-0.00505713
3.26132			2.80228			0.122128			0.123761
2.30533			2.64151			0.0313395			0.0856548
4.11027			1.80921			0.22523			0.123479
4.55153			2.64957			0.176442			0.141975
3.48779			2.34528			0.0580454			0.0268842
1.78378			3.62091			0.086508			0.222346
3.67785			2.82696			0.232052			0.102077
4.71534			1.6835			0.0484905			0.156103
4.72189			2.94977			0.0052585			0.176518
1.70268			2.79531			0.0604167			0.141078
3.15564			2.21792			0.172146			0.120591
4.52464			1.89992			0.111052			0.00616602
3.10665			2.95696			0.124356			0.124655
5.43521			1.41638			-0.0413051			0.133642
2.65368			1.78094			0.03948			0.170905
4.10436			2.04116			0.211225			0.198489
3.94099			2.34907			0.180678			0.126189
1.97368			2.10607			-0.000539731			0.0402483
4.90823			1.30359			0.147043			0.242993
3.68791			1.67224			0.186546			0.0653422
2.82117			2.41833			0.122083			0.130786
3.91254			2.67145			0.103889			0.0574354
4.00624			3.36066			0.148135			0.0725142
3.7091			2.75253			0.0740741			0.0108259
3.51833			3.95076			0.227949			0.0332068
3.48435			2.80143			0.20487			0.0528329
4.20804			2.93366			0.0428143			0.157716
4.68779			3.45431			0.132118			0.173659
2.44026			2.4778			0.166399			0.0713088
3.06604			2.60035			0.114641			0.231085
1.92644			1.89007			0.167028			0.0423653
2.22113			3.36488			0.025019			0.20249
2.01286			2.61261			0.0759523			0.193822
3.07082			3.65348			0.0577817			0.105673
3.85212			2.59245			0.0454922			0.149715
5.18417			3.33897			-0.0503762			0.247095
1.37944			2.48147			0.173713			0.033147
3.28923			2.947			0.154092			0.20203
2.12955			0.970681			0.0466468			0.0123148
3.06371			1.47076			0.0475475			-0.00859335
3.21909			4.24328			0.187667			0.139867
4.66174			2.55527			0.180457			0.102661
3.07194			3.52921			0.20572			0.141631
5.36348			1.8164			0.0392579			0.0375533
3.62975			3.22431			0.0651821			0.205655
3.21903			1.38776			0.162319			-0.069951
3.36285			2.40642			0.0627572			0.0923176
2.83091			1.69945			0.184099			-0.070797
2.80037			5.39511			0.127562			0.210995
5.03677			2.4381			0.139545			0.128763
3.86934			3.13095			0.206415			0.19775
3.99725			1.72494			0.21596			-0.00495587
3.70711			0.826788			0.118489			0.131451
3.70938			2.95756			0.163401			0.129704
2.92357			2.78916			0.0212467			0.0366641
3.61352			3.71717			0.158423			0.268771
2.14894			3.32397			0.104166			0.14683
2.85179			2.51586			0.0271921			0.125185
3.05386			3.25407			0.114176			-0.0297705
3.62355			2.74124			0.193184			0.117988
3.34119			3.12635			0.198378			0.267368
4.33733			2.86694			0.0924118			0.112305
3.21285			2.31689			0.183721			0.0544253
4.90351			1.8018			0.181231			0.0548429
4.15501			2.40195			-0.0279439			0.13339
3.63173			2.24836			0.0377147			0.0923539
3.86468			3.36442			0.223395			0.0653428
3.22458			3.14435			0.0842941			0.109109
5.40246			2.46531			0.0789424			0.113865
3.60098			1.7004			0.157492			-0.00688269
4.24575			2.45916			0.0563557			0.00775636
2.90042			2.68682			0.0532177			0.131786
4.44104			2.40944			0.162179			0.228168
6.45118			2.30623			0.0851939			0.156094
4.16532			1.76847			0.0874017			0.136192
3.83019			3.82661			0.129756			0.0674508
3.76516			1.23072			0.0815192			0.00916721
5.18965			1.45938			0.131609			0.115424
3.81679			1.91939			0.103641			0.0457368
3.83024			2.87667			0.0649414			0.109006
4.26203			3.25616			0.104379			0.101753
6.10942			1.95312			0.0719753			0.0107513
2.95681			2.78844			0.018626			0.129958
3.16889			2.55663			0.194588			0.23631
4.62714			1.85858			0.166494			0.122038
2.88056			2.65093			0.0861425			0.326503
3.60172			2.00304			0.218404			0.12167
5.02971			2.43745			0.0349188			0.161209
3.67919			3.58588			0.156879			0.104204
2.84408			1.79621			0.185885			0.14112
5.2375			2.29751			0.0812356			0.0448478
4.49554			1.93322			0.0798494			0.0787591
4.47999			3.45857			0.193231			-0.0470215
3.02403			2.21806			0.00907544			0.162641
3.64264			3.46535			0.138025			0.202192
4.12362			2.61166			0.145576			0.239782
3.06884			1.49466			0.181772			0.0392834
6.04508			2.93165			0.231624			-0.0237799
4.87633			2.19019			0.189456			0.119155
4.24332			2.76611			0.167978			0.024471
5.82052			2.17727			0.10813			0.172417
2.15983			2.05985			0.0785434			0.0857922
2.10815			3.18764			0.166558			-0.0191671
6.45793			2.13436			0.177621			0.00592172
3.54006			2.23844			0.0740168			0.00985406
3.26982			2.55743			0.118131			-0.018966
3.74674			2.25759			0.142518			0.132418
3.9234			5.01299			0.106306			0.119133
2.55418			2.77696			0.100797			0.132333
2.85389			2.84953			0.0613535			-0.0109698
4.18259			2.46225			0.0589634			0.132523
2.43485			3.94612			0.156174			0.246562
3.79494			3.59576			0.130772			0.277748
6.90997			2.74845			0.146344			0.0502826
3.57143			2.99177			0.134903			0.124389
3.25793			2.29113			0.276307			0.139707
3.3824			2.42077			0.303694			0.095206
3.03881			1.59694			0.174954			0.0600393
1.72603			2.28325			0.00455691			0.0411673
4.87951			2.0675			0.11337			0.0941447
7.06248			2.09169			0.070783			0.13024
4.56557			2.90411			0.113038			0.187109
3.69051			2.19884			0.120516			0.10275
3.33136			1.92754			0.210805			-0.0227255
5.14501			3.3374			0.188993			0.14305
2.42956			2.63984			0.195455			0.0743844
3.29409			3.67758			0.17843			0.208971
5.45651			2.82985			0.220175			0.104854
3.13224			3.80585			0.0722594			0.201528
3.96626			1.77476			0.173401			0.152839
5.35092			3.16447			0.139991			0.150509
6.97856			2.91518			0.0785539			0.123065
5.29055			2.74102			0.12648			0.0825026
5.17762			3.19799			0.171457			0.137745
2.1689			2.27102			-0.0426201			0.150832
3.53057			1.97338			0.189375			0.131156
3.19422			3.0101			0.152954			0.0919127
3.34562			2.69039			-0.000681084			0.165935
3.68224			3.58812			0.21399			0.145506
2.43446			2.3756			0.0581074			0.0872773
4.80823			1.94017			0.0346731			0.216568
2.11654			2.52978			0.0812392			0.0887344
3.56975			3.13956			0.117765			0.102292
4.56968			2.10855			0.178315			0.109477
2.64326			2.6376			0.0328245			0.0502199
4.20987			2.10134			0.145383			0.052568
4.28816			2.45207			0.178654			0.126027
4.02274			1.80816			0.0747826			0.0977887
2.73526			1.58464			0.0691316			0.0719757
3.43663			2.754			0.176112			-0.0197177
			2.37135						0.0981913
			2.13483						0.0936887
			1.5317						0.0774866
			3.76361						0.177765
			2.89093						0.10531
			2.5552						0.0106532
			2.55087						0.127603
			2.78283						0.101017
			1.6686						0.00459835
			3.84791						0.125293
			3.2181						0.19165
			1.09501						0.0246115
			3.21202						0.108536
			2.66166						0.184034
			2.07504						0.0821884
			2.49799						0.197811
			2.30253						0.227195
			1.78177						0.156304
			3.48025						0.121786
			3.18904						0.201252
			2.64192						0.176328
			1.6568						0.0580504
			2.1752						0.0850965
			2.48463						0.199849
			2.38833						0.0336273
			1.91557						0.0895669
			3.16432						0.0951506
			2.71214						0.110095
			3.0552						0.18661
			1.48011						0.0823643
			2.42138						0.143452
			1.64998						0.0406928
			2.75394						0.055217
			2.39341						0.126793
			2.49947						0.275923
			2.31631						0.132616
			3.97414						0.187946
			1.28889						0.0708829
			2.70303						0.114701
			1.56271						0.0241381
			2.09776						0.250696
			3.99542						0.110747
			2.8169						0.180654
			2.77604						0.081641
			1.67268						0.036512
			4.06043						0.149943
			3.00773						0.240649
			3.00261						0.118068
			2.406						0.138984
			3.30956						0.15404
			3.53342						0.0776126
			4.33273						0.220304
			2.13551						0.134762
			3.55597						0.0981195
			2.01854						0.0641631
			4.16889						0.154545
			2.70224						0.137583
			5.2673						0.0272129
			2.3874						0.0711684
			2.84347						0.13933
			4.54776						0.0354068
			3.59632						0.13196
			1.91046						0.190493
			3.66315						0.19256
			3.70953						0.11684
			1.26704						0.155876
			2.97793						0.108427
			2.02445						0.012637
			2.45681						0.047754
			4.03932						0.135215
			2.76168						0.116261
			2.0662						0.0715
			1.13227						0.00437267
			2.31575						0.266685
			3.18648						0.110026
			1.29438						0.109457
			3.15703						0.223885
			4.44469						0.115955
			4.21811						0.118976
			2.12009						0.102752
			1.95035						0.0150809
			3.63517						0.0214462
			2.0389						0.0798617
			1.3196						0.139248
			3.64863						0.221396
			2.38007						0.229955
			3.69767						0.116664
			1.69713						0.066857
			3.96239						0.124846
			2.22886						0.036001
			2.18305						0.0282265
			3.5965						0.132755
			3.35533						0.156017
			2.95707						0.131671
			2.03456						-0.00180547
			1.89953						0.184991
			2.14993						-0.0555106
			2.62514						0.216877
			1.14608						0.080084
			2.70074						0.00805291
			3.87397						0.166176
			4.85981						0.205956
			3.28386						0.140764
			1.55817						0.171429
			3.37156						0.178633
			3.35696						0.0808079
			1.30525						0.0208606
			2.8174						0.0569755
			2.01784						0.0530731
			3.84061						0.144885
			1.74847						0.0290532
			3.49134						0.213064
			2.45089						0.170985
			2.58982						0.23074
			3.42417						0.114304
			2.71196						0.177674
			1.98434						0.254688
			2.32885						0.0132853
			2.62156						0.183029
			2.72077						0.0797892
			2.39254						-0.0471504
			2.48847						0.1554
			3.42889						0.0446012
			3.64096						0.153007
			2.55554						0.0805046
			3.48618						-0.00134499
			1.27918						-0.033908
			2.82146						0.0465146
			2.21192						0.182037
			2.48841						0.0835893
			2.29921						-0.00816602
			2.44417						0.129218
			2.37585						0.143545
			2.60309						0.233674
			3.54887						0.163277
			2.43096						0.0870477
			2.0778						0.0506183
			1.94815						0.0631446
			1.92515						0.0855182
			3.52719						0.0368392
			2.46665						0.197034
			2.80715						0.103494
			3.00604						0.0292249
			2.52076						0.0529886
			1.52271						-0.00960759
			1.94249						-0.0871858
			3.07824						0.0896721
			3.16976						0.0865876
			2.44918						-0.0143836
			1.80423						0.0936511
			2.48312						0.0920772
			2.56188						0.179585
			2.00028						0.0608485
			2.50635						0.0327762
			1.99346						0.0721707
			2.59989						0.00718037
			1.83895						0.188853
			0.998962						0.0238837
			2.21014						0.163066
			1.61317						0.0387409
			2.92687						0.259772
			1.76592						-0.0144833
			2.26718						0.156886
			4.21168						0.188625
			1.96594						0.0942108
			3.00367						0.111805
			3.8224						0.215123
			2.54663						0.144763
			2.13846						0.195817
			1.90102						0.0137252
			2.19018						0.0862122
			3.34014						0.165492
			3.33153						-0.0679545
			3.8383						0.278573
			2.2028						0.259166
			1.40114						-0.0705735
			2.7284						0.15843
			2.31537						0.081423
			4.26026						0.112423
			4.7393						0.246105
			3.72887						0.104502
			2.73548						0.191018
			2.83019						0.0463138
			2.94186						0.167376
			3.35693						0.281292
			3.69707						0.119356
			2.46355						0.104611
			2.01514						0.0686624
			2.7276						0.0653836
			3.2954						0.141133
			3.75414						0.0704155
			2.77648						0.0342367
			2.62953						0.100885
			1.17021						0.146187
			3.66961						0.0819418
			2.37064						0.110877
			1.8732						0.0568808
			3.44876						0.189993
			3.92699						0.213262
			3.52884						0.0693876
			5.22511						0.211718
			2.88219						0.105285
			3.08865						0.144549
			3.16732						0.121999
			2.05425						0.0310533
			3.45684						0.0834882
			2.63524						0.157173
			2.64484						-0.0319178
			2.37613						0.0209693
			4.59227						0.107508
			1.79042						0.0778889
			1.42653						-0.0342409
			2.54176						0.222285
			3.20382						0.188203
			1.5978						0.058143
			2.76272						0.148622
			1.55589						0.108432
			2.62391						0.176722
			2.15101						0.0800259
			1.63539						0.108955
			1.22016						0.0243861
			1.80288						0.0871543
			1.53282						0.108257
			1.93091						0.0262142
			3.47648						0.0653612
			2.42801						0.0121411
			3.0445						0.19636
			3.02835						0.217659
			4.83489						0.109223
			3.20614						0.125611
			2.60194						0.127389
			1.87093						0.0524278
			3.0438						0.0479184
			3.69967						0.169161
			2.35466						0.104813
			4.29589						0.0471849
			3.28285						0.152441
			3.30759						0.214623
			1.79054						0.0928371
			1.51922						0.147024
			2.4932						0.0757308
			2.35212						0.142477
			2.60474						0.0665059
			2.984						0.0182447
			1.95546						0.0698692
			2.58376						0.0995773
			3.62107						0.098504
			3.23971						0.111667
			1.76706						0.0151438
			1.62263						0.156138
			4.65017						0.0484894
			1.99896						0.0839794
			1.72655						0.0182602
			3.37682						-0.0529476
			2.93212						0.101972
			1.02628						-0.0361798
			1.68265						0.0963293
			2.55698						0.0808138
			2.2454						0.0920912
			3.01552						0.171147
			2.65707						0.0747637
			2.07841						0.0147764
			1.37337						0.0293699
			3.17762						0.0756334
			2.85671						0.103737
			1.53013						0.0466994
			2.29885						0.134658
			2.44189						0.0635283
			1.96578						0.146621
			2.7748						0.165343
			2.50671						-0.0772696
			2.13912						0.0182998
			1.01106						0.034384
			1.66088						0.0798576
			2.90873						0.16507
			1.66743						0.0853113
			2.22195						0.194168
			3.55978						0.209672
			3.03935						0.111414
			1.0466						0.0531428
			2.08685						0.107762
			2.81316						0.22823
			1.81089						0.0592637
			4.92683						0.172904
			2.22722						0.170428
			1.32521						0.0410178
			2.59705						0.209822
			3.12848						0.167493
			2.92807						0.249039
			1.88707						0.0808038
			2.56048						0.0504454
			1.7133						0.131526
			2.78879						0.125021
			2.94884						0.0103637
			3.57789						0.193979
			3.44608						0.254307
			2.06186						0.161864
			1.58298						0.0702602
			2.00196						0.167108
			3.27009						0.0295208
			2.14116						-0.0637113
			2.30796						0.0967858
			2.19894						0.0250412
			2.57103						0.033518
			1.74219						0.0134735
			3.43391						0.152629
			2.04433						0.0272584
			6.00798						0.210493
			3.29775						0.144846
			1.52167						0.176335
			2.35869						-0.00673837
			2.37312						0.02762
			2.50329						0.164903
			1.89204						0.196507
			3.36765						0.0501332
			3.27966						0.19851
			1.99018						0.0665203
			3.88776						0.125833
			2.30906						0.0838531
			4.41263						0.0973866
			4.55561						0.234799
			2.45522						0.129512
			2.71522						0.0150393
			2.19636						0.178854
			2.31306						0.081203
			2.89648						0.0947115
			2.51325						0.136728
			1.32023						0.0853603
			3.45296						0.132534
			1.99268						0.0286883
			2.45155						0.104108
			4.48597						0.253469
			6.08079						0.127731
			1.35397						0.0169571
			1.48612						0.0241549
			2.38362						0.0140191
			4.67724						0.170565
			2.29823						0.0597797
			3.97698						0.206668
			3.23675						0.124128
			7.61392						0.0767097
			2.49942						0.0833224
			1.5505						-0.0656626
			3.48684						-0.0149303
			1.5584						0.12462
			4.46601						0.143316
			2.4234						0.142235
			1.95043						0.213355
			3.27009						0.258681
			2.28082						0.0508679
			3.68106						0.00834253
			2.70939						0.235841
			3.17273						0.197813
			1.56858						0.0954398
			2.47009						-0.0257951
			2.91336						0.223517
			2.60699						0.15468
			2.05778						0.00972941
			2.32924						0.116317
			1.77265						0.0680293
			3.53794						0.23018
			2.59294						0.0281234
			2.63448						0.0323455
			3.01205						0.174702
			2.57255						0.0492082
			2.63822						0.0304121
			1.65424						0.069482
			1.00533						-0.0113126
			2.26748						0.110183
			1.61061						-0.0717245
			1.96606						0.186705
			2.53083						0.104757
			3.34619						0.0496882
			1.53533						0.0505624
			2.05148						0.141185
			4.3506						0.183786
			2.08462						-0.0610054
			1.72883						-0.017226
			1.52909						0.0971645
			3.46213						0.181437
			1.34956						0.140683
			1.99231						-0.027208
			2.45553						-0.0645454
			5.18721						0.27641
			2.25358						0.0808936
			2.00419						0.17837
			0.849396						-0.0452702
			4.17273						0.181473
			2.69597						0.0996173
			2.8735						0.0673588
			1.67628						0.126645
			1.62338						0.0552348
			1.3051						0.0174853
			1.3906						0.0333455
			1.51154						0.019086
			3.99259						0.196859
			1.86025						0.0833096
			2.53521						0.00966651
			3.45123						0.202473
			2.6624						0.164361
			1.97332						0.0481025
			1.94329						0.0508529
			3.3123						0.0118119
			2.55962						0.096806
			4.1555						0.110753
			1.60924						0.0265367
			2.69865						-0.00369122
			2.58205						0.0953421
			1.93508						0.05186
			2.27315						0.129232
			2.83671						0.0543474
			2.41143						0.0806731
			2.43208						0.135629
			4.37744						0.182679
			2.82968						0.13922
			3.11134						0.0844369
			2.29302						0.149641
			1.44873						0.0837327
			4.12698						0.0949222
			3.41034						0.11548
			1.77788						0.0996244
			1.09529						-0.060088
			2.98457						0.215664
			2.38145						0.230662
			3.94357						0.0706736
			2.25989						0.171794
			2.95162						0.128307
			2.45572						0.161388
			3.63603						0.180198
			1.73542						0.210647
			2.38986						0.00775532
			1.18786						-0.0312574
			3.51275						0.0602261
			3.00316						0.171421
			1.83028						0.0552949
			2.16145						0.0211945
			2.75987						0.195394
			3.89163						0.172898
			1.99234						0.147976
			5.40912						0.21966
			3.68342						0.209784
			3.3569						0.211616
			3.23831						0.0944852
			3.63349						0.146588
			2.07135						0.0202313
			3.49394						0.194447
			1.34338						0.00628401
			3.13022						0.174318
			2.7812						0.0539734
			2.9288						0.101094
			1.28364						0.0329572
			2.98327						0.0525061
			3.78554						0.138001
			2.97313						0.102496
			2.22594						0.203569
			2.39142						0.199515
			2.56134						0.187666
			2.49609						0.169372
			2.51339						0.00901428
			2.48775						0.0701489
			2.51251						0.0815547
			2.05462						0.0669593
			2.85105						0.0680705
			6.03086						-0.0928947
			1.84459						0.0643644
			2.20702						0.0459171
			4.40093						0.212694
			4.12895						0.0958964
			2.29621						0.048336
			2.83529						0.102872
			1.51183						0.0299212
			1.46255						0.0573607
			3.20638						-0.00269316
			4.23529						-0.0913519
			3.14738						0.167274
			3.56745						0.184915
			3.89049						0.0438646
			2.1978						0.0960993
			6.89273						0.0789217
			2.59763						0.196267
			3.89795						0.1075
			2.79581						0.158827
			2.49599						0.18223
			2.39322						0.106484
			2.33784						0.0189418
			2.90481						0.127226
			1.67837						0.0504142
			2.38159						0.015242
			3.49202						0.194462
			2.60897						0.234687
			3.93597						0.144226
			2.72499						0.0752805
			1.09379						0.0469417
			4.0728						0.214746
			2.55666						0.236376
			2.02442						0.04545
			3.49854						0.109548
			4.22095						0.140779
			2.16902						0.0817691
			1.71194						0.145337
			2.41684						0.155735
			2.37304						0.0197246
			2.47253						0.176884
			3.02904						0.143944
			5.68293						0.132127
			3.02649						0.120222
			2.83912						0.0279321
			3.26684						0.222672
			3.73991						0.0980082
			3.14056						0.0905102
			1.96817						-0.0183005
			2.69863						0.0209928
			3.35697						0.163235
			1.15622						0.145592
			3.23036						0.124621
			2.2985						0.142375
			2.32836						0.26369
			2.2585						0.0873895
			2.52948						0.0910432
			2.59588						0.070695
			1.95822						0.0865086
			2.11778						0.0188017
			2.12229						0.035358
			3.08434						0.118667
			2.25699						0.0411381
			1.87525						0.0387227
			3.68858						0.0819111
			2.64777						0.138417
			1.66395						0.095644
			3.25581						0.241015
			2.09244						0.100977
			2.76152						0.0791067
			1.91039						0.220755
			3.32149						0.306484
			1.75547						0.212649
			2.01984						0.117508
			1.84008						0.165299
			4.23106						0.111382
			4.49935						0.159685
			3.49038						0.0962789
			2.76751						0.12065
			4.06901						0.134245
			2.23068						0.00428821
			2.45566						0.0736585
			1.04658						0.0473517
			1.58354						0.0118293
			2.17427						0.138215
			1.89363						0.138046
			3.28764						0.223851
			2.68642						0.069847
			3.713						0.140693
			2.85251						0.157836
			1.82091						0.0228235
			3.68531						0.139772
			3.63423						-0.000142845
			2.18763						0.059024
			4.7134						0.187746
			3.15054						0.198143
			3.2113						0.11007
			1.93766						0.0606774
			1.25476						0.0518975
			2.18182						0.0889715
			1.58367						0.0976689
			2.93483						0.0339466
			3.18406						0.170739
			2.61826						0.179487
			3.52671						0.101287
			1.97195						0.149878
			2.74861						0.0979613
			2.09224						-0.0394862
			3.81955						0.101857
			2.49197						0.0306128
			2.49221						0.0448604
			3.59693						0.266289
			4.13258						0.177902
			1.31322						0.0732213
			2.72679						0.0408798
			3.51098						0.0125404
			3.92677						0.220996
			2.81378						0.0387306
			3.61394						0.0982017
			1.91007						0.0695657
			2.28571						0.112239
			1.76046						0.185372
			2.41618						0.0869014
			3.9382						0.0692538
			3.99595						0.164143
			3.19912						0.0618939
			3.33333						0.14371
			3.03517						0.234707
			2.06875						0.0368604
			1.66168						0.0226678
			1.74479						0.0742952
			3.88302						0.0432836
			2.16166						0.0169255
			1.94639						0.038986
			1.62714						0.0816553
			2.68703						0.0914682
			2.60566						0.0990804
			2.11937						0.0453064
			1.98208						0.0443577
			1.49405						-0.0324686
			1.4954						0.109403
			3.19082						0.0210243
			4.58221						0.140182
			3.24627						0.211038
			2.08487						0.128737
			2.48931						0.149199
			3.89176						0.196589
			2.63395						0.152185
			2.75422						0.284836
			2.18929						0.100624
			1.90815						0.0635449
			1.75931						0.0337944
			2.96824						0.0328932
			1.57682						0.0919147
			1.98824						0.105884
			2.1916						-0.0660514
			1.49843						0.140472
			2.57361						-0.0218792
			1.25212						0.0177575
			3.11701						0.0255907
			2.24198						0.123916
			2.75816						0.0306601
			1.07143						0.0519457
			2.44989						0.0231477
			2.61208						0.161552
			3.29981						0.115893
			3.05914						0.162949
			3.05273						-0.0285799
			3.1773						0.02067
			1.95627						0.148755
			4.94963						0.175133
			2.23527						0.171037
			2.04918						0.119399
			3.09462						0.0279949
			3.13228						0.0999953
			2.5349						0.153499
			2.2169						0.137984
			2.36272						0.112731
			3.91631						0.135496
			4.03855						0.181829
			2.38902						-0.0303834
			2.43488						0.100216
			1.88557						0.0467074
			1.65085						0.0401631
			3.47534						0.0699281
			2.65035						0.259686
			1.94721						0.119508
			2.35306						0.0726836
			2.75681						0.26402
			2.71135						0.115289
			2.74043						0.100445
			2.166						0.070439
			2.45564						0.169946
			4.25423						0.108792
			3.25062						0.173894
			3.15018						0.205544
			3.13097						0.0745331
			3.4653						0.0494129
			1.3625						0.187887
			2.2594						0.144389
			2.04633						0.112015
			2.91965						0.188159
			2.89352						0.229771
			2.02563						0.062337
			4.95096						0.0518277
			2.76						0.202721
			1.94313						0.0444109
			1.90708						0.145961
			2.32165						0.193543
			3.29018						0.129983
			1.91703						0.0910789
			3.21154						0.0552235
			2.41071						0.0509241
			1.93977						0.0126328
			3.16914						0.229396
			2.32133						0.127885
			2.75436						-0.0380875
			3.63672						0.230051
			3.42995						0.0109723
			2.90065						0.0686886
			3.03496						0.0339236
			1.79143						0.0279868
			2.87051						0.107469
			2.55567						0.098148
			2.17352						0.110535
			4.95067						0.141936
			3.07245						0.352725
			2.39353						0.179142
			3.42782						0.0595719
			2.18477						0.151735
			1.45914						-0.0923254
			2.58558						-0.0888966
			1.93967						0.112348
			1.88067						-0.0441393

## Sheet: e
	WT					Hif1afl/flCd4Cre
LN	0.0071	0.0085	0.0076	0.0104	0.0075	0.017	0.0091	0.0148
SP	0.0897	0.0939	0.0761	0.0878	0.082	0.0987	0.133	0.0572

## Sheet: f
all CD44+PD1+	WT					Hif1afl/flCd4Cre
SP	0.618966	0.389781	0.706542	0.693141	0.781925	2.65414	1.58133	2.05
LN	1.28873	0.938735	1.45178	2.04658	1.59409	1.91818	1.24885	1.13377
GP44-41 Tetramer+	WT					Hif1afl/flCd4Cre
SP	0.218324	0.16831	0.180385	0.126549	0.246667	0.756809	0.286501	0.889558
LN	1.20566	0.724752	1.22715	1.19603	1.63636	3.76684	1.26329	3.03478
