# Supplementary material for: Mitochondrial dysfunction promotes the transition of precursor to terminally exhausted T cells through HIF-1α-mediated glycolytic reprogramming
Source: Nat Commun. 2023 Oct 27;14:6858. doi: 10.1038/s41467-023-42634-3 (PMC10611730; doi:10.1038/s41467-023-42634-3)
Supplement: Supplementary file 4 — Source Data [file 41467_2023_42634_MOESM4_ESM.zip › Source Data/Figure 2.xlsx]

## Sheet: figure 2a
Time (minutes)	WT																			Slc25a3fl/flCd4cre
1.22434	351.022	374.425	364.24	344.893	356.712	379.155	388.526	219.578	234.687	224.613	198.915	192.504	180.329	206.558	219.041	169.129	189.325	197.896	204.407	164.392	165.618	181.185	198.877	193.038	160.988	195.463	64.8111	119.1	120.24	104.686	121.272	124.243	99.5577
7.75269	333.982	348.792	337.26	333.692	340.962	368.069	376.408	203.225	227.516	214.16	195.151	166.441	170.65	185.292	190.941	162.201	178.868	176.868	190.41	155.766	171.405	174.184	184.681	181.751	151.279	183.887	53.8227	115.267	105.936	89.7344	109.065	106.007	92.4694
14.2959	329.611	343.237	346.873	330.218	336.915	363.447	374.459	194.899	225.987	211.576	186.686	158.203	167.936	177.219	178.704	159.373	175.385	167.855	188.311	156.55	173.293	171.04	180.979	182.473	146.686	182.486	50.696	111.799	97.5013	84.347	107.379	98.1429	88.7612
20.9636	114.167	76.0426	91.9049	118.698	110.259	117.265	93.8431	76.4791	75.1472	64.9036	58.7152	50.2112	50.2873	58.0773	67.4469	53.1191	44.3092	51.9005	52.8139	33.9428	58.6966	49.5415	73.7464	61.7031	41.1793	54.043	28.9848	30.3744	47.7226	31.0542	47.8351	35.4828	36.9956
27.5106	115.246	94.0732	102.096	124.286	115.153	122.35	107.916	78.2004	76.937	66.2659	63.083	56.2181	51.3917	58.1314	63.8776	55.6195	44.8138	54.1007	54.9117	30.9404	58.4804	53.098	74.4515	63.4708	42.9038	55.7131	29.9626	29.8865	44.8267	29.3692	49.935	34.7145	35.5513
34.059	135.75	94.1562	106.608	109.724	124.984	133.643	122.73	84.2013	87.5245	74.5692	70.7908	63.449	58.4559	64.9654	69.3017	64.2506	53.0199	59.7237	64.5909	36.57	63.2803	54.826	78.8873	66.5396	51.2061	59.9598	32.5814	33.7663	47.2285	32.9799	55.6565	38.6786	49.3131
40.7538	382.009	418.928	555.194	370.83	375.792	413.34	422.121	271.503	254.568	303.375	279.898	233.401	240.953	209.527	166.339	155.577	176.437	129.865	206.202	382.138	348.27	285.484	389.711	266.687	311.86	338.276	56.4809	190.37	126.351	179.826	254.41	188.821	180.628
47.2811	350.675	445.714	492.766	357.63	351.922	408.08	419.156	292.173	286.418	341.36	326.713	291.83	286.468	217.211	197.889	184.837	208.239	148.322	241.125	331.297	329.284	272.551	344.747	263.735	293.485	334.701	57.8723	189.319	124.411	175.217	235.124	179.095	188.323
53.8235	373.52	476.699	511.904	366.127	354.346	430.997	434.643	317.315	330.726	356.656	364.066	314.491	299.154	236.299	215.476	198.998	231.861	158.377	265.192	329.471	329.458	270.687	328.721	262.911	291.487	329.771	60.2634	186.061	124.609	178.963	223.782	171.552	186.28
60.4592	60.0242	45.7845	36.7537	53.7531	71.5549	63.5823	59.4569	52.123	53.7358	40.1328	32.7268	35.7453	33.7939	25.6104	35.37	23.6552	38.8477	57.7926	37.3883	12.695	30.307	39.0207	52.625	52.1631	27.4355	39.0259	23.1907	32.5007	25.1116	32.5684	41.4653	18.1564	21.8427
67.0052	59.6471	44.4452	48.7575	63.6509	76.2803	68.5508	63.7044	46.8882	53.255	44.0483	38.2404	39.4737	29.1446	29.1428	35.9164	25.7511	40.0984	55.91	41.1046	6.75711	27.3444	37.3786	51.6609	47.8785	23.0217	44.5978	21.594	28.6614	24.5857	24.8256	43.0173	15.6418	20.3386
73.5316	59.4344	45.4228	51.3509	63.9488	77.5559	67.5865	62.5595	46.9871	55.3213	45.6797	42.5857	43.0093	32.1155	30.72	40.199	28.4102	41.6516	55.9669	41.6103	4.31853	27.0786	35.4813	46.1682	46.3977	15.4537	43.0308	22.469	27.0971	22.4774	23.0506	43.7219	11.9311	21.71
	WT							Slc25a3fl/flCd4cre
Basal Respiration	269.59	297.45	310.12	276.46	265.36	299.87	315	152.23	146.21	135.56	134.81	136.08	131.23	139.46
Maximal Respiration	313.5	430.91	475.15	312.37	282.79	367.41	375.19	377.82	321.19	250	343.54	220.29	296.41	295.25

## Sheet: figure 2b
seahorse glycolysis
Time (minutes)	WT																							Slc25a3fl/flCd4cre
1.22434	1156.73	1098.94	1089.97	999.589	916.31	930.128	1015.43	989.573	869.564	789.565	826.072	835.33	1037.85	897.721	848.1	852.045	755.345	728.415	778.903	839.324	1069.4	1074.4		1354.67	1233.51	1272.92	1247.36	1328.81	1294.13	1199.69	1333.17	1294.92	1256.94	1266.72	1390.38	1369.18	1314.84	1477.94
7.75269	1107.85	1029.29	1029.71	957.726	929.856	883.867	987.577	940.775	856.331	744.133	791.118	788.531	993.095	866.716	820.77	806.198	711.373	718.711	753.364	817.279	1049.5	1034.98		1309.91	1226.17	1228.67	1183.63	1300.34	1242.01	1160.72	1288.11	1223.63	1153.15	1205.95	1310.86	1300.43	1264.79	1382.03
14.2959	1121.88	1037.02	1060.78	968.195	946.203	850.108	994.37	943.602	867.958	750.92	797.237	791.308	992.959	866.412	831.76	815.849	716.616	726.633	754.425	817.515	1060.21	1055.96		1320.94	1204.68	1222.9	1170.3	1275.97	1207.22	1164.03	1281.62	1213.08	1136.58	1196.35	1296.61	1279.78	1242.88	1381.77
20.9636	1649.55	1544.07	1575.8	1414.89	1390.77	1241.77	1496.66	1429.47	1244.3	1362.61	1345.7	1348.71	1604.68	1342.62	1450.8	1362.56	1331.06	1210.74	1383.46	1375.49	1325.78	958.262		1565.73	1438.59	1520.53	1243.06	1507.72	1334.27	1460.02	1537.93	1467.35	1352.14	1416.27	1507.9	1427	1275.96	1569.44
27.5106	1499.8	1480.09	1479.25	1340.88	1398.51	1250.14	1524	1442.16	1161.53	1298.47	1289.7	1269.7	1483.36	1359.49	1393.61	1314.07	1304.3	1202.27	1307.7	1320.68	1165.21	938.529		1420.23	1425.63	1406.57	1219.39	1455.98	1330.89	1485.43	1537.5	1370.36	1337.07	1327.85	1461.51	1331.82	1159.6	1563.82
34.059	1572.49	1479.3	1522.98	1387.09	1415.88	1278.4	1503.15	1434.61	1178.66	1360.63	1362.46	1354.21	1593.23	1387.12	1439.99	1358.53	1340.19	1235.04	1406.25	1407.58	1198.82	925.206		1484.86	1436.84	1443.19	1244.59	1468.01	1308.61	1473.46	1502.63	1432.55	1386.01	1392.33	1510.31	1433.26	1254.17	1613
40.7538	382.095	262.506	415.221	356.799	358.96	329.434	425.612	342.892	272.867	331.506	283.087	433.132	435.441	381.867	268.142	106.343	255.845	283.702	184.088	139.277	329.802	368.25		390.003	402.864	443.888	327.078	502.707	385.181	493.204	485.303	314.233	342.369	356.691	435.596	427.395	338.58	475.117
47.2811	274.464	226.89	310.834	284.283	285.198	251.438	323.627	266.972	230.448	289.384	219.551	351.957	388.448	315.565	232.75	113.317	243.192	256.342	147.724	149.175	394.9	416.841		281.274	285.959	332.813	242.975	429.704	278.604	352.313	372.639	279.353	267.017	294.534	344.156	299.676	243.896	382.416
53.8235	229.801	203.245	263.781	240.712	244.796	213.17	277.545	227.447	248.103	258.333	219.17	301.439	348.657	281.071	196.061	117.049	216.903	228.693	124.49	144.389	384.872	410.6		206.726	216.243	256.649	187.588	262.761	211.081	263.194	288.851	241.357	215.582	246.126	288.646	291.562	193.623	317.486
basal per
	WT	Slc25a3fl/flCd4cre
	845.726	1243.88
	864.618	1182.22
	761.539	1223
	804.809	1332.62
	805.057	1316.46
	1007.97	1274.17
	876.95	1413.91
	833.543
	824.697
	727.778
	724.586
	762.231
	824.706
	1059.7
	1055.12

## Sheet: figure 2c
atp production
	WT						Slc25a3fl/flCd4cre
unsti.	0.62471	0.55953	0.557232	0.498684	0.532549	0.488603	0.402976	0.428367	0.408984	0.347258	0.377829	0.390574
activated	1.16246	1.49024	2.04561	1.54479	1.55016	1.57815	2.33518	1.64678	1.8067	1.35295	1.40362	1.42307

## Sheet: figure 2d
	mitoATP Production Rate (Basal) (pmol/min)	glycoATP Production Rate (Basal) (pmol/min)				mitoATP Production Rate (Basal) (pmol/min)	glycoATP Production Rate (Basal) (pmol/min)
Slc25a3fl/flCd4cre	445.887	1157.43			wt	828.161	761.049
	514.471	1081.31				880.596	768.412
	466.622	1157.64				927.039	654.401
	392.548	1257.47				850.801	706.748
	561.37	1226.38				806.278	708.97
	597.009	1178.43				1009.77	887.952
	503.674	1329.9				816.896	741.816
						883.085	706.567
						928.056	623.282
						945.188	619.621
						1049.33	635.147
						1268.9	670.287
proportion
	mitoATP Production Rate (Basal) (pmol/min)	glycoATP Production Rate (Basal) (pmol/min)				mitoATP Production Rate (Basal) (pmol/min)	glycoATP Production Rate (Basal) (pmol/min)
Slc25a3fl/flCd4cre	0.278102	0.721898			wt	0.521115	0.478885
	0.322395	0.677605				0.534015	0.465985
	0.287283	0.712717				0.586199	0.413801
	0.237905	0.762095				0.546243	0.453757
	0.31401	0.68599				0.53211	0.46789
	0.33626	0.66374				0.532097	0.467903
	0.274695	0.725305				0.524084	0.475916
						0.555521	0.444479
						0.598229	0.401771
						0.604028	0.395972
						0.62294	0.37706
						0.654346	0.345654

## Sheet: figure 2f
kegg pathway pxidative phosphorylation
NAME	PROBE	DESCRIPTION<br>(from dataset)	GENE SYMBOL	GENE_TITLE	RANK IN GENE LIST	RANK METRIC SCORE	RUNNING ES	CORE ENRICHMENT
row_0	NDUFA4	NDUFA4 mitochondrial complex associated [Source:HGNC Symbol;Acc:HGNC:7687]	null	null	595	0.6134145855903625	-0.012152857	Yes
row_1	NDUFB3	NADH:ubiquinone oxidoreductase subunit B3 [Source:HGNC Symbol;Acc:HGNC:7698]	null	null	649	0.5824979543685913	0.009212423	Yes
row_2	ATP5ME	ATP synthase membrane subunit e [Source:HGNC Symbol;Acc:HGNC:846]	null	null	960	0.46248185634613037	0.008957159	Yes
row_3	ATP5MF	ATP synthase membrane subunit f [Source:HGNC Symbol;Acc:HGNC:848]	null	null	967	0.45983463525772095	0.028126594	Yes
row_4	ATP5F1E	ATP synthase F1 subunit epsilon [Source:HGNC Symbol;Acc:HGNC:838]	null	null	1001	0.4482637643814087	0.04506875	Yes
row_5	ATP5MC3	ATP synthase membrane subunit c locus 3 [Source:HGNC Symbol;Acc:HGNC:843]	null	null	1145	0.42088475823402405	0.053777166	Yes
row_6	UQCRH	ubiquinol-cytochrome c reductase hinge protein [Source:HGNC Symbol;Acc:HGNC:12590]	null	null	1162	0.4180719256401062	0.07052792	Yes
row_7	ATP6V0D2	ATPase H+ transporting V0 subunit d2 [Source:HGNC Symbol;Acc:HGNC:18266]	null	null	1212	0.4087744653224945	0.08476246	Yes
row_8	SDHB	succinate dehydrogenase complex iron sulfur subunit B [Source:HGNC Symbol;Acc:HGNC:10681]	null	null	1285	0.40576890110969543	0.09739104	Yes
row_9	ATP6V0A4	ATPase H+ transporting V0 subunit a4 [Source:HGNC Symbol;Acc:HGNC:866]	null	null	1305	0.40286028385162354	0.11330209	Yes
row_10	NDUFA5	NADH:ubiquinone oxidoreductase subunit A5 [Source:HGNC Symbol;Acc:HGNC:7688]	null	null	1398	0.3907136023044586	0.12400508	Yes
row_11	ATP5PO	ATP synthase peripheral stalk subunit OSCP [Source:HGNC Symbol;Acc:HGNC:850]	null	null	1544	0.36185213923454285	0.13007453	Yes
row_12	UQCR10	ubiquinol-cytochrome c reductase, complex III subunit X [Source:HGNC Symbol;Acc:HGNC:30863]	null	null	1565	0.3581874966621399	0.14402154	Yes
row_13	ATP5MG	ATP synthase membrane subunit g [Source:HGNC Symbol;Acc:HGNC:14247]	null	null	1660	0.33983689546585083	0.1524324	Yes
row_14	NDUFV2	NADH:ubiquinone oxidoreductase core subunit V2 [Source:HGNC Symbol;Acc:HGNC:7717]	null	null	1678	0.33650103211402893	0.16564998	Yes
row_15	SDHD	succinate dehydrogenase complex subunit D [Source:HGNC Symbol;Acc:HGNC:10683]	null	null	1753	0.32328566908836365	0.17464232	Yes
row_16	NDUFV3	NADH:ubiquinone oxidoreductase subunit V3 [Source:HGNC Symbol;Acc:HGNC:7719]	null	null	1788	0.32043126225471497	0.18608397	Yes
row_17	ATP4A	ATPase H+/K+ transporting subunit alpha [Source:HGNC Symbol;Acc:HGNC:819]	null	null	1874	0.3090641498565674	0.19376458	Yes
row_18	UQCRC2	ubiquinol-cytochrome c reductase core protein 2 [Source:HGNC Symbol;Acc:HGNC:12586]	null	null	1945	0.3003518581390381	0.2020387	Yes
row_19	ATP5PF	ATP synthase peripheral stalk subunit F6 [Source:HGNC Symbol;Acc:HGNC:847]	null	null	1948	0.29971739649772644	0.21465603	Yes
row_20	NDUFB8	NADH:ubiquinone oxidoreductase subunit B8 [Source:HGNC Symbol;Acc:HGNC:7703]	null	null	2006	0.2915474772453308	0.2233912	Yes
row_21	SDHC	succinate dehydrogenase complex subunit C [Source:HGNC Symbol;Acc:HGNC:10682]	null	null	2112	0.2775869071483612	0.22844787	Yes
row_22	COX6B1	cytochrome c oxidase subunit 6B1 [Source:HGNC Symbol;Acc:HGNC:2280]	null	null	2237	0.262942910194397	0.23166068	Yes
row_23	ATP5F1B	ATP synthase F1 subunit beta [Source:HGNC Symbol;Acc:HGNC:830]	null	null	2245	0.2620425522327423	0.2423545	Yes
row_24	NDUFA3	NADH:ubiquinone oxidoreductase subunit A3 [Source:HGNC Symbol;Acc:HGNC:7686]	null	null	2261	0.2600584030151367	0.2524498	Yes
row_25	NDUFB6	NADH:ubiquinone oxidoreductase subunit B6 [Source:HGNC Symbol;Acc:HGNC:7701]	null	null	2270	0.25946298241615295	0.26296964	Yes
row_26	NDUFS3	NADH:ubiquinone oxidoreductase core subunit S3 [Source:HGNC Symbol;Acc:HGNC:7710]	null	null	2285	0.2583276629447937	0.2730556	Yes
row_27	NDUFC1	NADH:ubiquinone oxidoreductase subunit C1 [Source:HGNC Symbol;Acc:HGNC:7705]	null	null	2297	0.2572425603866577	0.28328824	Yes
row_28	CYC1	cytochrome c1 [Source:HGNC Symbol;Acc:HGNC:2579]	null	null	2404	0.24627648293972015	0.2869491	Yes
row_29	NDUFB7	NADH:ubiquinone oxidoreductase subunit B7 [Source:HGNC Symbol;Acc:HGNC:7702]	null	null	2425	0.2437966912984848	0.2960315	Yes
row_30	COX4I1	cytochrome c oxidase subunit 4I1 [Source:HGNC Symbol;Acc:HGNC:2265]	null	null	2433	0.2428901195526123	0.30591086	Yes
row_31	NDUFA2	NADH:ubiquinone oxidoreductase subunit A2 [Source:HGNC Symbol;Acc:HGNC:7685]	null	null	2446	0.2408561408519745	0.31538233	Yes
row_32	PPA2	pyrophosphatase (inorganic) 2 [Source:HGNC Symbol;Acc:HGNC:28883]	null	null	2537	0.23206666111946106	0.31946722	Yes
row_33	ATP6V1H	ATPase H+ transporting V1 subunit H [Source:HGNC Symbol;Acc:HGNC:18303]	null	null	2539	0.2318246215581894	0.32926157	Yes
row_34	NDUFA8	NADH:ubiquinone oxidoreductase subunit A8 [Source:HGNC Symbol;Acc:HGNC:7692]	null	null	2550	0.2308320552110672	0.33843532	Yes
row_35	ATP5PD	ATP synthase peripheral stalk subunit d [Source:HGNC Symbol;Acc:HGNC:845]	null	null	2554	0.23064644634723663	0.34805104	Yes
row_36	NDUFB5	NADH:ubiquinone oxidoreductase subunit B5 [Source:HGNC Symbol;Acc:HGNC:7700]	null	null	2566	0.22975042462348938	0.35711452	Yes
row_37	COX6A1	cytochrome c oxidase subunit 6A1 [Source:HGNC Symbol;Acc:HGNC:2277]	null	null	2599	0.2269003689289093	0.3647072	Yes
row_38	NDUFA11	NADH:ubiquinone oxidoreductase subunit A11 [Source:HGNC Symbol;Acc:HGNC:20371]	null	null	2605	0.22631432116031647	0.37401015	Yes
row_39	ATP5F1D	ATP synthase F1 subunit delta [Source:HGNC Symbol;Acc:HGNC:837]	null	null	2613	0.22550851106643677	0.3831503	Yes
row_40	ATP6V0E1	ATPase H+ transporting V0 subunit e1 [Source:HGNC Symbol;Acc:HGNC:863]	null	null	2667	0.22087837755680084	0.38913727	Yes
row_41	NDUFB2	NADH:ubiquinone oxidoreductase subunit B2 [Source:HGNC Symbol;Acc:HGNC:7697]	null	null	2745	0.21375711262226105	0.39327896	Yes
row_42	UQCRC1	ubiquinol-cytochrome c reductase core protein 1 [Source:HGNC Symbol;Acc:HGNC:12585]	null	null	2755	0.21280454099178314	0.40175033	Yes
row_43	NDUFV1	NADH:ubiquinone oxidoreductase core subunit V1 [Source:HGNC Symbol;Acc:HGNC:7716]	null	null	2769	0.21143952012062073	0.4099066	Yes
row_44	NDUFB4	NADH:ubiquinone oxidoreductase subunit B4 [Source:HGNC Symbol;Acc:HGNC:7699]	null	null	2832	0.20646879076957703	0.41470236	Yes
row_45	NDUFA9	NADH:ubiquinone oxidoreductase subunit A9 [Source:HGNC Symbol;Acc:HGNC:7693]	null	null	3031	0.18765436112880707	0.40995765	Yes
row_46	ATP6V1G2	ATPase H+ transporting V1 subunit G2 [Source:HGNC Symbol;Acc:HGNC:862]	null	null	3062	0.1845475286245346	0.41587776	Yes
row_47	NDUFB10	NADH:ubiquinone oxidoreductase subunit B10 [Source:HGNC Symbol;Acc:HGNC:7696]	null	null	3132	0.17979197204113007	0.41908917	Yes
row_48	COX5B	cytochrome c oxidase subunit 5B [Source:HGNC Symbol;Acc:HGNC:2269]	null	null	3180	0.17540235817432404	0.4235278	Yes
row_49	UQCRFS1	ubiquinol-cytochrome c reductase, Rieske iron-sulfur polypeptide 1 [Source:HGNC Symbol;Acc:HGNC:12587]	null	null	3212	0.1726304441690445	0.42887685	Yes
row_50	COX7B	cytochrome c oxidase subunit 7B [Source:HGNC Symbol;Acc:HGNC:2291]	null	null	3239	0.16878730058670044	0.43438378	Yes
row_51	NDUFS8	NADH:ubiquinone oxidoreductase core subunit S8 [Source:HGNC Symbol;Acc:HGNC:7715]	null	null	3406	0.1564594954252243	0.43036905	Yes
row_52	NDUFS7	NADH:ubiquinone oxidoreductase core subunit S7 [Source:HGNC Symbol;Acc:HGNC:7714]	null	null	3424	0.15497258305549622	0.4358669	Yes
row_53	ATP6V1C1	ATPase H+ transporting V1 subunit C1 [Source:HGNC Symbol;Acc:HGNC:856]	null	null	3437	0.15364523231983185	0.44162965	Yes
row_54	NDUFC2	NADH:ubiquinone oxidoreductase subunit C2 [Source:HGNC Symbol;Acc:HGNC:7706]	null	null	3450	0.15237677097320557	0.44733846	Yes
row_55	NDUFS4	NADH:ubiquinone oxidoreductase subunit S4 [Source:HGNC Symbol;Acc:HGNC:7711]	null	null	3552	0.14433984458446503	0.4469857	Yes
row_56	COX7A2	cytochrome c oxidase subunit 7A2 [Source:HGNC Symbol;Acc:HGNC:2288]	null	null	3562	0.1436637043952942	0.45251676	Yes
row_57	UQCRB	ubiquinol-cytochrome c reductase binding protein [Source:HGNC Symbol;Acc:HGNC:12582]	null	null	3735	0.12882567942142487	0.44694126	Yes
row_58	ATP5PB	ATP synthase peripheral stalk-membrane subunit b [Source:HGNC Symbol;Acc:HGNC:840]	null	null	3830	0.12203508615493774	0.4460898	Yes
row_59	COX10	cytochrome c oxidase assembly factor heme A:farnesyltransferase COX10 [Source:HGNC Symbol;Acc:HGNC:2260]	null	null	3868	0.11865437775850296	0.44875783	Yes
row_60	ATP6V1D	ATPase H+ transporting V1 subunit D [Source:HGNC Symbol;Acc:HGNC:13527]	null	null	3901	0.11578226834535599	0.45162508	Yes
row_61	NDUFS1	NADH:ubiquinone oxidoreductase core subunit S1 [Source:HGNC Symbol;Acc:HGNC:7707]	null	null	3931	0.1135571151971817	0.45459047	Yes
row_62	NDUFAB1	NADH:ubiquinone oxidoreductase subunit AB1 [Source:HGNC Symbol;Acc:HGNC:7694]	null	null	4163	0.09680867940187454	0.44386163	No
row_63	UQCRQ	ubiquinol-cytochrome c reductase complex III subunit VII [Source:HGNC Symbol;Acc:HGNC:29594]	null	null	4178	0.09583730250597	0.4470375	No
row_64	NDUFB9	NADH:ubiquinone oxidoreductase subunit B9 [Source:HGNC Symbol;Acc:HGNC:7704]	null	null	4196	0.09431327879428864	0.44995573	No
row_65	NDUFA1	NADH:ubiquinone oxidoreductase subunit A1 [Source:HGNC Symbol;Acc:HGNC:7683]	null	null	4300	0.08632292598485947	0.44700718	No
row_66	PPA1	pyrophosphatase (inorganic) 1 [Source:HGNC Symbol;Acc:HGNC:9226]	null	null	4317	0.08557331562042236	0.449618	No
row_67	ATP6V0A2	ATPase H+ transporting V0 subunit a2 [Source:HGNC Symbol;Acc:HGNC:18481]	null	null	4472	0.07355105876922607	0.44284868	No
row_68	ATP6V1G1	ATPase H+ transporting V1 subunit G1 [Source:HGNC Symbol;Acc:HGNC:864]	null	null	4511	0.07112034410238266	0.44343102	No
row_69	NDUFA7	NADH:ubiquinone oxidoreductase subunit A7 [Source:HGNC Symbol;Acc:HGNC:7691]	null	null	4568	0.06753596663475037	0.44270408	No
row_70	COX7C	cytochrome c oxidase subunit 7C [Source:HGNC Symbol;Acc:HGNC:2292]	null	null	4638	0.06358355283737183	0.4409736	No
row_71	COX8A	cytochrome c oxidase subunit 8A [Source:HGNC Symbol;Acc:HGNC:2294]	null	null	4904	0.043385766446590424	0.4257878	No
row_72	ATP6V0B	ATPase H+ transporting V0 subunit b [Source:HGNC Symbol;Acc:HGNC:861]	null	null	4945	0.040615446865558624	0.4249443	No
row_73	NDUFA10	NADH:ubiquinone oxidoreductase subunit A10 [Source:HGNC Symbol;Acc:HGNC:7684]	null	null	4983	0.03747987002134323	0.4241603	No
row_74	ATP6V1F	ATPase H+ transporting V1 subunit F [Source:HGNC Symbol;Acc:HGNC:16832]	null	null	5075	0.031232386827468872	0.41964018	No
row_75	COX17	cytochrome c oxidase copper chaperone COX17 [Source:HGNC Symbol;Acc:HGNC:2264]	null	null	5128	0.028130313381552696	0.41749457	No
row_76	NDUFA6	NADH:ubiquinone oxidoreductase subunit A6 [Source:HGNC Symbol;Acc:HGNC:7690]	null	null	5414	0.00737856375053525	0.39949214	No
row_77	LHPP	phospholysine phosphohistidine inorganic pyrophosphate phosphatase [Source:HGNC Symbol;Acc:HGNC:30042]	null	null	5469	0.002929615555331111	0.3961463	No
row_78	NDUFS5	NADH:ubiquinone oxidoreductase subunit S5 [Source:HGNC Symbol;Acc:HGNC:7712]	null	null	5484	0.001780366525053978	0.39532226	No
row_79	ATP6V1B1	ATPase H+ transporting V1 subunit B1 [Source:HGNC Symbol;Acc:HGNC:853]	null	null	6073	0.0	0.35753304	No
row_80	ATP6V0E2	ATPase H+ transporting V0 subunit e2 [Source:HGNC Symbol;Acc:HGNC:21723]	null	null	6126	0.0	0.35419115	No
row_81	ATP12A	ATPase H+/K+ transporting non-gastric alpha2 subunit [Source:HGNC Symbol;Acc:HGNC:13816]	null	null	6426	0.0	0.3349752	No
row_82	COX7B2	cytochrome c oxidase subunit 7B2 [Source:HGNC Symbol;Acc:HGNC:24381]	null	null	7305	0.0	0.27854848	No
row_83	ATP4B	ATPase H+/K+ transporting subunit beta [Source:HGNC Symbol;Acc:HGNC:820]	null	null	7959	0.0	0.23658189	No
row_84	COX8C	cytochrome c oxidase subunit 8C [Source:HGNC Symbol;Acc:HGNC:24382]	null	null	8164	0.0	0.22347134	No
row_85	SDHA	succinate dehydrogenase complex flavoprotein subunit A [Source:HGNC Symbol;Acc:HGNC:10680]	null	null	8924	-0.0015826172893866897	0.17475973	No
row_86	ATP6V0C	ATPase H+ transporting V0 subunit c [Source:HGNC Symbol;Acc:HGNC:855]	null	null	8967	-0.005252258852124214	0.17228386	No
row_87	COX7A2L	cytochrome c oxidase subunit 7A2 like [Source:HGNC Symbol;Acc:HGNC:2289]	null	null	9168	-0.01917594112455845	0.16024587	No
row_88	NDUFA4L2	NDUFA4 mitochondrial complex associated like 2 [Source:HGNC Symbol;Acc:HGNC:29836]	null	null	9199	-0.020505117252469063	0.15918985	No
row_89	ATP6V1E1	ATPase H+ transporting V1 subunit E1 [Source:HGNC Symbol;Acc:HGNC:857]	null	null	9619	-0.05264381319284439	0.13450058	No
row_90	COX11	cytochrome c oxidase copper chaperone COX11 [Source:HGNC Symbol;Acc:HGNC:2261]	null	null	9720	-0.06051197275519371	0.13064718	No
row_91	ATP6V0D1	ATPase H+ transporting V0 subunit d1 [Source:HGNC Symbol;Acc:HGNC:13724]	null	null	9814	-0.06964254379272461	0.12763196	No
row_92	NDUFS2	NADH:ubiquinone oxidoreductase core subunit S2 [Source:HGNC Symbol;Acc:HGNC:7708]	null	null	9831	-0.07041217386722565	0.12959805	No
row_93	ATP6V1A	ATPase H+ transporting V1 subunit A [Source:HGNC Symbol;Acc:HGNC:851]	null	null	9953	-0.08147527277469635	0.12528653	No
row_94	ATP6V1B2	ATPase H+ transporting V1 subunit B2 [Source:HGNC Symbol;Acc:HGNC:854]	null	null	9979	-0.08410372585058212	0.12725647	No
row_95	TCIRG1	T cell immune regulator 1, ATPase H+ transporting V0 subunit a3 [Source:HGNC Symbol;Acc:HGNC:11647]	null	null	10506	-0.12814636528491974	0.09890142	No
row_96	ATP6AP1	ATPase H+ transporting accessory protein 1 [Source:HGNC Symbol;Acc:HGNC:868]	null	null	11131	-0.1890956610441208	0.06684012	No
row_97	COX15	cytochrome c oxidase assembly homolog COX15 [Source:HGNC Symbol;Acc:HGNC:2263]	null	null	11379	-0.21349972486495972	0.060045425	No
row_98	COX4I2	cytochrome c oxidase subunit 4I2 [Source:HGNC Symbol;Acc:HGNC:16232]	null	null	11738	-0.2551354169845581	0.047887664	No
row_99	COX7A1	cytochrome c oxidase subunit 7A1 [Source:HGNC Symbol;Acc:HGNC:2287]	null	null	12360	-0.3361454904079437	0.02227264	No
row_100	ATP6V1E2	ATPase H+ transporting V1 subunit E2 [Source:HGNC Symbol;Acc:HGNC:18125]	null	null	12766	-0.3966619670391083	0.013112907	No
row_101	ATP6V1G3	ATPase H+ transporting V1 subunit G3 [Source:HGNC Symbol;Acc:HGNC:18265]	null	null	13394	-0.4585109353065491	-0.007683975	No
row_102	COX6B2	cytochrome c oxidase subunit 6B2 [Source:HGNC Symbol;Acc:HGNC:24380]	null	null	13437	-0.4699873626232147	0.009603593	No
row_103	ATP6V1C2	ATPase H+ transporting V1 subunit C2 [Source:HGNC Symbol;Acc:HGNC:18264]	null	null	14059	-0.6240348815917969	-0.0037685747	No
row_104	ATP6V0A1	ATPase H+ transporting V0 subunit a1 [Source:HGNC Symbol;Acc:HGNC:865]	null	null	15101	-1.1667087078094482	-0.02105515	No
row_105	COX6A2	cytochrome c oxidase subunit 6A2 [Source:HGNC Symbol;Acc:HGNC:2279]	null	null	15218	-1.3459439277648926	0.02872778	No

## Sheet: figure 2g
gse9650 effector vs. Exhausted t cells
NAME	PROBE	DESCRIPTION<br>(from dataset)	GENE SYMBOL	GENE_TITLE	RANK IN GENE LIST	RANK METRIC SCORE	RUNNING ES	CORE ENRICHMENT
row_0	IRF6	interferon regulatory factor 6 [Source:HGNC Symbol;Acc:HGNC:6121]	null	null	4	3.0962448120117188	0.034791835	No
row_1	TNFRSF4	TNF receptor superfamily member 4 [Source:HGNC Symbol;Acc:HGNC:11918]	null	null	11	2.6187539100646973	0.06404927	No
row_2	GPLD1	glycosylphosphatidylinositol specific phospholipase D1 [Source:HGNC Symbol;Acc:HGNC:4459]	null	null	17	2.4051527976989746	0.09095325	No
row_3	F2RL1	F2R like trypsin receptor 1 [Source:HGNC Symbol;Acc:HGNC:3538]	null	null	46	1.9140198230743408	0.110812694	No
row_4	GPM6B	glycoprotein M6B [Source:HGNC Symbol;Acc:HGNC:4461]	null	null	128	1.3789199590682983	0.12119314	No
row_5	COCH	cochlin [Source:HGNC Symbol;Acc:HGNC:2180]	null	null	163	1.2483159303665161	0.13312934	No
row_6	CD22	CD22 molecule [Source:HGNC Symbol;Acc:HGNC:1643]	null	null	173	1.2013839483261108	0.14614822	No
row_7	GCM2	glial cells missing transcription factor 2 [Source:HGNC Symbol;Acc:HGNC:4198]	null	null	384	0.8185843229293823	0.14185761	No
row_8	AFP	alpha fetoprotein [Source:HGNC Symbol;Acc:HGNC:317]	null	null	434	0.7804316282272339	0.1475289	No
row_9	RFLNB	refilin B [Source:HGNC Symbol;Acc:HGNC:28705]	null	null	520	0.6840295791625977	0.14978483	No
row_10	PHLDB2	pleckstrin homology like domain family B member 2 [Source:HGNC Symbol;Acc:HGNC:29573]	null	null	617	0.5996749997138977	0.15037572	No
row_11	GABRR2	gamma-aminobutyric acid type A receptor rho2 subunit [Source:HGNC Symbol;Acc:HGNC:4091]	null	null	809	0.507576584815979	0.14379105	No
row_12	NELFE	negative elongation factor complex member E [Source:HGNC Symbol;Acc:HGNC:13974]	null	null	952	0.46474772691726685	0.13988487	No
row_13	ATP5MF	ATP synthase membrane subunit f [Source:HGNC Symbol;Acc:HGNC:848]	null	null	967	0.45983463525772095	0.14418648	No
row_14	ABCG1	ATP binding cassette subfamily G member 1 [Source:HGNC Symbol;Acc:HGNC:73]	null	null	1065	0.42976143956184387	0.14278935	No
row_15	RGS10	regulator of G protein signaling 10 [Source:HGNC Symbol;Acc:HGNC:9992]	null	null	1161	0.41818806529045105	0.14139032	No
row_16	PBDC1	polysaccharide biosynthesis domain containing 1 [Source:HGNC Symbol;Acc:HGNC:28790]	null	null	1614	0.34769073128700256	0.11614613	No
row_17	ZNF821	zinc finger protein 821 [Source:HGNC Symbol;Acc:HGNC:28043]	null	null	2017	0.2906528115272522	0.09348415	No
row_18	ACADVL	acyl-CoA dehydrogenase very long chain [Source:HGNC Symbol;Acc:HGNC:92]	null	null	2055	0.2858288288116455	0.094331145	No
row_19	GMCL1	germ cell-less 1, spermatogenesis associated [Source:HGNC Symbol;Acc:HGNC:23843]	null	null	2115	0.2771342694759369	0.09365945	No
row_20	FHL1	four and a half LIM domains 1 [Source:HGNC Symbol;Acc:HGNC:3702]	null	null	2166	0.2705494165420532	0.09349423	No
row_21	TM2D3	TM2 domain containing 3 [Source:HGNC Symbol;Acc:HGNC:24128]	null	null	2181	0.26857542991638184	0.09563074	No
row_22	MRPL48	mitochondrial ribosomal protein L48 [Source:HGNC Symbol;Acc:HGNC:16653]	null	null	2471	0.23836900293827057	0.07967193	No
row_23	HINFP	histone H4 transcription factor [Source:HGNC Symbol;Acc:HGNC:17850]	null	null	2479	0.23764723539352417	0.08191023	No
row_24	EXOSC8	exosome component 8 [Source:HGNC Symbol;Acc:HGNC:17035]	null	null	2610	0.22578085958957672	0.0760736	No
row_25	MTRF1L	mitochondrial translational release factor 1 like [Source:HGNC Symbol;Acc:HGNC:21051]	null	null	2792	0.21006304025650024	0.0667666	No
row_26	SPOCK2	SPARC (osteonectin), cwcv and kazal like domains proteoglycan 2 [Source:HGNC Symbol;Acc:HGNC:13564]	null	null	2970	0.19303317368030548	0.057525042	No
row_27	DFFA	DNA fragmentation factor subunit alpha [Source:HGNC Symbol;Acc:HGNC:2772]	null	null	3022	0.18847322463989258	0.056366146	No
row_28	NDUFA13	NADH:ubiquinone oxidoreductase subunit A13 [Source:HGNC Symbol;Acc:HGNC:17194]	null	null	3076	0.18308629095554352	0.055017155	No
row_29	TM2D1	TM2 domain containing 1 [Source:HGNC Symbol;Acc:HGNC:24142]	null	null	3232	0.17003953456878662	0.046935577	No
row_30	KANSL2	KAT8 regulatory NSL complex subunit 2 [Source:HGNC Symbol;Acc:HGNC:26024]	null	null	3347	0.16041406989097595	0.041391905	No
row_31	PNRC1	proline rich nuclear receptor coactivator 1 [Source:HGNC Symbol;Acc:HGNC:17278]	null	null	3414	0.1559372991323471	0.038896333	No
row_32	POLR2C	RNA polymerase II subunit C [Source:HGNC Symbol;Acc:HGNC:9189]	null	null	3444	0.15317732095718384	0.03875815	No
row_33	SUB1	SUB1 homolog, transcriptional regulator [Source:HGNC Symbol;Acc:HGNC:19985]	null	null	3521	0.14727146923542023	0.0355189	No
row_34	RPRD1B	regulation of nuclear pre-mRNA domain containing 1B [Source:HGNC Symbol;Acc:HGNC:16209]	null	null	3617	0.13944412767887115	0.030964445	No
row_35	DDIT4	DNA damage inducible transcript 4 [Source:HGNC Symbol;Acc:HGNC:24944]	null	null	3789	0.12474729865789413	0.021337226	No
row_36	IMMT	inner membrane mitochondrial protein [Source:HGNC Symbol;Acc:HGNC:6047]	null	null	3982	0.11026716977357864	0.010190378	No
row_37	APP	amyloid beta precursor protein [Source:HGNC Symbol;Acc:HGNC:620]	null	null	4041	0.10534796118736267	0.007638585	No
row_38	GSTO1	glutathione S-transferase omega 1 [Source:HGNC Symbol;Acc:HGNC:13312]	null	null	4085	0.10227642208337784	0.006020388	No
row_39	LCLAT1	lysocardiolipin acyltransferase 1 [Source:HGNC Symbol;Acc:HGNC:26756]	null	null	4121	0.10015705227851868	0.004894662	No
row_40	SPOUT1	SPOUT domain containing methyltransferase 1 [Source:HGNC Symbol;Acc:HGNC:26933]	null	null	4325	0.08478742837905884	-0.0072507584	No
row_41	FAM207A	family with sequence similarity 207 member A [Source:HGNC Symbol;Acc:HGNC:15811]	null	null	4384	0.07973732799291611	-0.010092468	No
row_42	GTF3C4	general transcription factor IIIC subunit 4 [Source:HGNC Symbol;Acc:HGNC:4667]	null	null	4484	0.07220538705587387	-0.01566631	No
row_43	METAP2	methionyl aminopeptidase 2 [Source:HGNC Symbol;Acc:HGNC:16672]	null	null	4613	0.06504949927330017	-0.023193333	No
row_44	MRPS2	mitochondrial ribosomal protein S2 [Source:HGNC Symbol;Acc:HGNC:14495]	null	null	4693	0.059772491455078125	-0.027616763	No
row_45	TERF1	telomeric repeat binding factor 1 [Source:HGNC Symbol;Acc:HGNC:11728]	null	null	4827	0.04838038980960846	-0.03565527	No
row_46	CELA1	chymotrypsin like elastase 1 [Source:HGNC Symbol;Acc:HGNC:3308]	null	null	4991	0.037168897688388824	-0.04575743	No
row_47	VAMP7	vesicle associated membrane protein 7 [Source:HGNC Symbol;Acc:HGNC:11486]	null	null	5038	0.033726610243320465	-0.048345298	No
row_48	SLC12A2	solute carrier family 12 member 2 [Source:HGNC Symbol;Acc:HGNC:10911]	null	null	5106	0.029184145852923393	-0.0523403	No
row_49	SPRED2	sprouty related EVH1 domain containing 2 [Source:HGNC Symbol;Acc:HGNC:17722]	null	null	5130	0.028055569157004356	-0.053507537	No
row_50	ZRANB1	zinc finger RANBP2-type containing 1 [Source:HGNC Symbol;Acc:HGNC:18224]	null	null	5298	0.015159659087657928	-0.064117074	No
row_51	ZFP28	ZFP28 zinc finger protein [Source:HGNC Symbol;Acc:HGNC:17801]	null	null	5339	0.013311788439750671	-0.0665487	No
row_52	LIN9	lin-9 DREAM MuvB core complex component [Source:HGNC Symbol;Acc:HGNC:30830]	null	null	5349	0.012693430297076702	-0.066986024	No
row_53	MSX1	msh homeobox 1 [Source:HGNC Symbol;Acc:HGNC:7391]	null	null	5457	0.00394416181370616	-0.07384906	No
row_54	NSDHL	NAD(P) dependent steroid dehydrogenase-like [Source:HGNC Symbol;Acc:HGNC:13398]	null	null	5520	7.698141853325069E-4	-0.07784292	No
row_55	AARD	alanine and arginine rich domain containing protein [Source:HGNC Symbol;Acc:HGNC:33842]	null	null	5843	0.0	-0.09863053	No
row_56	EFS	embryonal Fyn-associated substrate [Source:HGNC Symbol;Acc:HGNC:16898]	null	null	5880	0.0	-0.10095461	No
row_57	STRA6	stimulated by retinoic acid 6 [Source:HGNC Symbol;Acc:HGNC:30650]	null	null	5924	0.0	-0.1037306	No
row_58	FRK	fyn related Src family tyrosine kinase [Source:HGNC Symbol;Acc:HGNC:3955]	null	null	6014	0.0	-0.10947624	No
row_59	TM4SF1	transmembrane 4 L six family member 1 [Source:HGNC Symbol;Acc:HGNC:11853]	null	null	6222	0.0	-0.1228397	No
row_60	COL19A1	collagen type XIX alpha 1 chain [Source:HGNC Symbol;Acc:HGNC:2196]	null	null	6256	0.0	-0.12497011	No
row_61	PLA2G10	phospholipase A2 group X [Source:HGNC Symbol;Acc:HGNC:9029]	null	null	6268	0.0	-0.12568024	No
row_62	PTK6	protein tyrosine kinase 6 [Source:HGNC Symbol;Acc:HGNC:9617]	null	null	6445	0.0	-0.1370424	No
row_63	CXCL13	C-X-C motif chemokine ligand 13 [Source:HGNC Symbol;Acc:HGNC:10639]	null	null	6601	0.0	-0.14704886	No
row_64	CXCL14	C-X-C motif chemokine ligand 14 [Source:HGNC Symbol;Acc:HGNC:10640]	null	null	6602	0.0	-0.14704886	No
row_65	NEUROD1	neuronal differentiation 1 [Source:HGNC Symbol;Acc:HGNC:7762]	null	null	6759	0.0	-0.15711989	No
row_66	NRK	Nik related kinase [Source:HGNC Symbol;Acc:HGNC:25391]	null	null	6798	0.0	-0.15957308	No
row_67	CLCA1	chloride channel accessory 1 [Source:HGNC Symbol;Acc:HGNC:2015]	null	null	7003	0.0	-0.17274286	No
row_68	HAO2	hydroxyacid oxidase 2 [Source:HGNC Symbol;Acc:HGNC:4810]	null	null	7111	0.0	-0.17965055	No
row_69	SCN1A	sodium voltage-gated channel alpha subunit 1 [Source:HGNC Symbol;Acc:HGNC:10585]	null	null	7150	0.0	-0.18210374	No
row_70	SCN7A	sodium voltage-gated channel alpha subunit 7 [Source:HGNC Symbol;Acc:HGNC:10594]	null	null	7195	0.0	-0.18494429	No
row_71	LHCGR	luteinizing hormone/choriogonadotropin receptor [Source:HGNC Symbol;Acc:HGNC:6585]	null	null	7236	0.0	-0.1875266	No
row_72	GDNF	glial cell derived neurotrophic factor [Source:HGNC Symbol;Acc:HGNC:4232]	null	null	7687	0.0	-0.2165776	No
row_73	GATA2	GATA binding protein 2 [Source:HGNC Symbol;Acc:HGNC:4171]	null	null	7707	0.0	-0.2178042	No
row_74	IL1A	interleukin 1 alpha [Source:HGNC Symbol;Acc:HGNC:5991]	null	null	7763	0.0	-0.22135487	No
row_75	VCAM1	vascular cell adhesion molecule 1 [Source:HGNC Symbol;Acc:HGNC:12663]	null	null	7792	0.0	-0.22316249	No
row_76	SCRG1	stimulator of chondrogenesis 1 [Source:HGNC Symbol;Acc:HGNC:17036]	null	null	7830	0.0	-0.22555113	No
row_77	PIK3C2G	phosphatidylinositol-4-phosphate 3-kinase catalytic subunit type 2 gamma [Source:HGNC Symbol;Acc:HGNC:8973]	null	null	7840	0.0	-0.22613215	No
row_78	RHAG	Rh associated glycoprotein [Source:HGNC Symbol;Acc:HGNC:10006]	null	null	8037	0.0	-0.23878548	No
row_79	ADAM7	ADAM metallopeptidase domain 7 [Source:HGNC Symbol;Acc:HGNC:214]	null	null	8044	0.0	-0.23917282	No
row_80	CRISP2	cysteine rich secretory protein 2 [Source:HGNC Symbol;Acc:HGNC:12024]	null	null	8085	0.0	-0.24175513	No
row_81	FGF6	fibroblast growth factor 6 [Source:HGNC Symbol;Acc:HGNC:3684]	null	null	8252	0.0	-0.25247172	No
row_82	CKMT2	creatine kinase, mitochondrial 2 [Source:HGNC Symbol;Acc:HGNC:1996]	null	null	8368	0.0	-0.25989586	No
row_83	SLC6A4	solute carrier family 6 member 4 [Source:HGNC Symbol;Acc:HGNC:11050]	null	null	8449	0.0	-0.26506048	No
row_84	IRS1	insulin receptor substrate 1 [Source:HGNC Symbol;Acc:HGNC:6125]	null	null	8470	0.0	-0.26635164	No
row_85	GDAP1	ganglioside induced differentiation associated protein 1 [Source:HGNC Symbol;Acc:HGNC:15968]	null	null	8548	0.0	-0.2713226	No
row_86	MAGEL2	MAGE family member L2 [Source:HGNC Symbol;Acc:HGNC:6814]	null	null	8640	0.0	-0.27719736	No
row_87	NCAN	neurocan [Source:HGNC Symbol;Acc:HGNC:2465]	null	null	8704	0.0	-0.28126448	No
row_88	KIAA1217	KIAA1217 [Source:HGNC Symbol;Acc:HGNC:25428]	null	null	8801	0.0	-0.28746206	No
row_89	CANX	calnexin [Source:HGNC Symbol;Acc:HGNC:1473]	null	null	9103	-0.014835469424724579	-0.306726	No
row_90	RBM15	RNA binding motif protein 15 [Source:HGNC Symbol;Acc:HGNC:14959]	null	null	9175	-0.019540689885616302	-0.31108838	No
row_91	AUH	AU RNA binding methylglutaconyl-CoA hydratase [Source:HGNC Symbol;Acc:HGNC:890]	AGMAT	agmatinase [Source:HGNC Symbol;Acc:HGNC:18407]	9390	-0.03633046895265579	-0.32449248	No
row_92	PTGER2	prostaglandin E receptor 2 [Source:HGNC Symbol;Acc:HGNC:9594]	null	null	9440	-0.039316337555646896	-0.32721075	No
row_93	MITF	melanocyte inducing transcription factor [Source:HGNC Symbol;Acc:HGNC:7105]	null	null	9915	-0.0783059298992157	-0.3569247	No
row_94	NKIRAS1	NFKB inhibitor interacting Ras like 1 [Source:HGNC Symbol;Acc:HGNC:17899]	null	null	10033	-0.08882009238004684	-0.3634725	No
row_95	ACSL1	acyl-CoA synthetase long chain family member 1 [Source:HGNC Symbol;Acc:HGNC:3569]	null	null	10063	-0.09144730120897293	-0.3643095	No
row_96	RXYLT1	ribitol xylosyltransferase 1 [Source:HGNC Symbol;Acc:HGNC:13530]	null	null	10125	-0.09669190645217896	-0.36715293	No
row_97	POU2F1	POU class 2 homeobox 1 [Source:HGNC Symbol;Acc:HGNC:9212]	null	null	10204	-0.10334102064371109	-0.3710186	No
row_98	MAP2	microtubule associated protein 2 [Source:HGNC Symbol;Acc:HGNC:6839]	null	null	10238	-0.10629300028085709	-0.37194574	No
row_99	SCAND1	SCAN domain containing 1 [Source:HGNC Symbol;Acc:HGNC:10566]	null	null	10262	-0.10820485651493073	-0.37220567	No
row_100	CPSF2	cleavage and polyadenylation specific factor 2 [Source:HGNC Symbol;Acc:HGNC:2325]	null	null	10275	-0.11042263358831406	-0.37173036	No
row_101	GNAO1	G protein subunit alpha o1 [Source:HGNC Symbol;Acc:HGNC:4389]	null	null	10452	-0.12447216361761093	-0.3816835	No
row_102	DPP7	dipeptidyl peptidase 7 [Source:HGNC Symbol;Acc:HGNC:14892]	null	null	10484	-0.12705475091934204	-0.3822465	No
row_103	SIX1	SIX homeobox 1 [Source:HGNC Symbol;Acc:HGNC:10887]	null	null	10507	-0.12815991044044495	-0.38221598	No
row_104	COPRS	coordinator of PRMT5 and differentiation stimulator [Source:HGNC Symbol;Acc:HGNC:28848]	null	null	10597	-0.13616839051246643	-0.38642016	No
row_105	HTRA2	HtrA serine peptidase 2 [Source:HGNC Symbol;Acc:HGNC:14348]	null	null	10663	-0.1437368541955948	-0.3889893	No
row_106	CPA3	carboxypeptidase A3 [Source:HGNC Symbol;Acc:HGNC:2298]	null	null	10676	-0.14505061507225037	-0.388122	No
row_107	PER2	period circadian regulator 2 [Source:HGNC Symbol;Acc:HGNC:8846]	null	null	10737	-0.1499072015285492	-0.3902985	No
row_108	CCRL2	C-C motif chemokine receptor like 2 [Source:HGNC Symbol;Acc:HGNC:1612]	null	null	10838	-0.16016140580177307	-0.3949412	No
row_109	INCA1	inhibitor of CDK, cyclin A1 interacting protein 1 [Source:HGNC Symbol;Acc:HGNC:32224]	null	null	10840	-0.16119128465652466	-0.39318106	No
row_110	TRPC1	transient receptor potential cation channel subfamily C member 1 [Source:HGNC Symbol;Acc:HGNC:12333]	null	null	10972	-0.1727440506219864	-0.3996826	No
row_111	CARM1	coactivator associated arginine methyltransferase 1 [Source:HGNC Symbol;Acc:HGNC:23393]	null	null	11025	-0.17800049483776093	-0.40102464	No
row_112	PTPN12	protein tyrosine phosphatase non-receptor type 12 [Source:HGNC Symbol;Acc:HGNC:9645]	null	null	11041	-0.17988364398479462	-0.39995667	No
row_113	POLR1B	RNA polymerase I subunit B [Source:HGNC Symbol;Acc:HGNC:20454]	null	null	11159	-0.1919282227754593	-0.40533727	No
row_114	EOMES	eomesodermin [Source:HGNC Symbol;Acc:HGNC:3372]	null	null	11353	-0.21044683456420898	-0.41541463	No
row_115	SYT1	synaptotagmin 1 [Source:HGNC Symbol;Acc:HGNC:11509]	null	null	11432	-0.21762463450431824	-0.41798657	No
row_116	WFS1	wolframin ER transmembrane glycoprotein [Source:HGNC Symbol;Acc:HGNC:12762]	null	null	11543	-0.2302396446466446	-0.4224816	No
row_117	EIF2AK2	eukaryotic translation initiation factor 2 alpha kinase 2 [Source:HGNC Symbol;Acc:HGNC:9437]	null	null	12171	-0.30780795216560364	-0.45947486	No
row_118	EFNB3	ephrin B3 [Source:HGNC Symbol;Acc:HGNC:3228]	null	null	12288	-0.3256451487541199	-0.46327722	No
row_119	MAP1S	microtubule associated protein 1S [Source:HGNC Symbol;Acc:HGNC:15715]	null	null	12409	-0.3429805040359497	-0.46714154	No
row_120	TAPBP	TAP binding protein [Source:HGNC Symbol;Acc:HGNC:11566]	null	null	12426	-0.34498897194862366	-0.46426913	No
row_121	PLEKHA1	pleckstrin homology domain containing A1 [Source:HGNC Symbol;Acc:HGNC:14335]	null	null	12475	-0.3512127101421356	-0.4633921	No
row_122	SMAD1	SMAD family member 1 [Source:HGNC Symbol;Acc:HGNC:6767]	null	null	12484	-0.3520730137825012	-0.45992303	No
row_123	ATP2A2	ATPase sarcoplasmic/endoplasmic reticulum Ca2+ transporting 2 [Source:HGNC Symbol;Acc:HGNC:812]	null	null	12527	-0.35842573642730713	-0.458577	No
row_124	CSF1	colony stimulating factor 1 [Source:HGNC Symbol;Acc:HGNC:2432]	null	null	12674	-0.3844335973262787	-0.46365058	No
row_125	RIN2	Ras and Rab interactor 2 [Source:HGNC Symbol;Acc:HGNC:18750]	null	null	12918	-0.4072582423686981	-0.4747279	No
row_126	NFIB	nuclear factor I B [Source:HGNC Symbol;Acc:HGNC:7785]	null	null	12935	-0.4084106683731079	-0.47113755	No
row_127	KCNAB1	potassium voltage-gated channel subfamily A member regulatory beta subunit 1 [Source:HGNC Symbol;Acc:HGNC:6228]	null	null	12937	-0.4084106683731079	-0.4665788	No
row_128	PCLO	piccolo presynaptic cytomatrix protein [Source:HGNC Symbol;Acc:HGNC:13406]	null	null	13011	-0.4084106683731079	-0.46666825	No
row_129	SSBP2	single stranded DNA binding protein 2 [Source:HGNC Symbol;Acc:HGNC:15831]	null	null	13087	-0.41750988364219666	-0.4667838	No
row_130	ERCC5	ERCC excision repair 5, endonuclease [Source:HGNC Symbol;Acc:HGNC:3437]	null	null	13206	-0.4219735264778137	-0.4696248	No
row_131	SLC30A1	solute carrier family 30 member 1 [Source:HGNC Symbol;Acc:HGNC:11012]	null	null	13280	-0.43680262565612793	-0.4693928	No
row_132	TWSG1	twisted gastrulation BMP signaling modulator 1 [Source:HGNC Symbol;Acc:HGNC:12429]	null	null	13355	-0.45191875100135803	-0.46905428	No
row_133	EVI5	ecotropic viral integration site 5 [Source:HGNC Symbol;Acc:HGNC:3501]	null	null	13387	-0.4566905200481415	-0.46588576	No
row_134	PRXL2A	peroxiredoxin like 2A [Source:HGNC Symbol;Acc:HGNC:28651]	null	null	13404	-0.4611479938030243	-0.4616984	No
row_135	ZNRF1	zinc and ring finger 1 [Source:HGNC Symbol;Acc:HGNC:18452]	null	null	13408	-0.46185535192489624	-0.4566638	No
row_136	HOXC6	homeobox C6 [Source:HGNC Symbol;Acc:HGNC:5128]	null	null	13509	-0.47840404510498047	-0.45770395	No
row_137	CADM1	cell adhesion molecule 1 [Source:HGNC Symbol;Acc:HGNC:5951]	null	null	13660	-0.507389485836029	-0.46164387	No
row_138	REXO5	RNA exonuclease 5 [Source:HGNC Symbol;Acc:HGNC:24661]	null	null	14067	-0.6253206133842468	-0.4807756	Yes
row_139	DUSP6	dual specificity phosphatase 6 [Source:HGNC Symbol;Acc:HGNC:3072]	null	null	14082	-0.6299131512641907	-0.47454867	Yes
row_140	IFIH1	interferon induced with helicase C domain 1 [Source:HGNC Symbol;Acc:HGNC:18873]	null	null	14138	-0.6520484089851379	-0.47071803	Yes
row_141	PHLDA3	pleckstrin homology like domain family A member 3 [Source:HGNC Symbol;Acc:HGNC:8934]	null	null	14305	-0.7117668390274048	-0.4733773	Yes
row_142	GSTM3	glutathione S-transferase mu 3 [Source:HGNC Symbol;Acc:HGNC:4635]	null	null	14385	-0.7426100969314575	-0.47007087	Yes
row_143	CYP4V2	cytochrome P450 family 4 subfamily V member 2 [Source:HGNC Symbol;Acc:HGNC:23198]	null	null	14441	-0.7675340175628662	-0.46493292	Yes
row_144	AGAP1	ArfGAP with GTPase domain, ankyrin repeat and PH domain 1 [Source:HGNC Symbol;Acc:HGNC:16922]	null	null	14455	-0.7705998420715332	-0.45704883	Yes
row_145	NKX2-2	NK2 homeobox 2 [Source:HGNC Symbol;Acc:HGNC:7835]	null	null	14568	-0.8107689619064331	-0.45510125	Yes
row_146	ENPP2	ectonucleotide pyrophosphatase/phosphodiesterase 2 [Source:HGNC Symbol;Acc:HGNC:3357]	null	null	14606	-0.82637619972229	-0.44813517	Yes
row_147	MYO6	myosin VI [Source:HGNC Symbol;Acc:HGNC:7605]	null	null	14647	-0.8396751880645752	-0.4412122	Yes
row_148	CELF4	CUGBP Elav-like family member 4 [Source:HGNC Symbol;Acc:HGNC:14015]	null	null	14679	-0.8568074703216553	-0.43351427	Yes
row_149	ZNF35	zinc finger protein 35 [Source:HGNC Symbol;Acc:HGNC:13099]	null	null	14683	-0.8595442175865173	-0.42397773	Yes
row_150	SCAMP1	secretory carrier membrane protein 1 [Source:HGNC Symbol;Acc:HGNC:10563]	null	null	14880	-0.9805126786231995	-0.42553148	Yes
row_151	PAWR	pro-apoptotic WT1 regulator [Source:HGNC Symbol;Acc:HGNC:8614]	null	null	14917	-1.0097076892852783	-0.41642547	Yes
row_152	NOTCH4	notch receptor 4 [Source:HGNC Symbol;Acc:HGNC:7884]	null	null	14950	-1.0290948152542114	-0.40684178	Yes
row_153	TNFRSF9	TNF receptor superfamily member 9 [Source:HGNC Symbol;Acc:HGNC:11924]	null	null	14965	-1.0383719205856323	-0.39599103	Yes
row_154	TBX15	T-box 15 [Source:HGNC Symbol;Acc:HGNC:11594]	null	null	14984	-1.0556856393814087	-0.38520253	Yes
row_155	P2RX4	purinergic receptor P2X 4 [Source:HGNC Symbol;Acc:HGNC:8535]	null	null	14985	-1.0567080974578857	-0.37324038	Yes
row_156	IGF1R	insulin like growth factor 1 receptor [Source:HGNC Symbol;Acc:HGNC:5465]	null	null	15004	-1.0742777585983276	-0.3622414	Yes
row_157	SLC7A11	solute carrier family 7 member 11 [Source:HGNC Symbol;Acc:HGNC:11059]	null	null	15040	-1.108784794807434	-0.35194927	Yes
row_158	CHL1	cell adhesion molecule L1 like [Source:HGNC Symbol;Acc:HGNC:1939]	null	null	15072	-1.1378360986709595	-0.34107006	Yes
row_159	TLR7	toll like receptor 7 [Source:HGNC Symbol;Acc:HGNC:15631]	null	null	15155	-1.249253273010254	-0.332222	Yes
row_160	NR4A2	nuclear receptor subfamily 4 group A member 2 [Source:HGNC Symbol;Acc:HGNC:7981]	null	null	15157	-1.2494677305221558	-0.31814235	Yes
row_161	ANXA3	annexin A3 [Source:HGNC Symbol;Acc:HGNC:541]	null	null	15158	-1.2541333436965942	-0.30394533	Yes
row_162	EGR2	early growth response 2 [Source:HGNC Symbol;Acc:HGNC:3239]	null	null	15200	-1.3115218877792358	-0.29174554	Yes
row_163	PTPRJ	protein tyrosine phosphatase receptor type J [Source:HGNC Symbol;Acc:HGNC:9673]	null	null	15252	-1.3964722156524658	-0.27922967	Yes
row_164	GCSAM	germinal center associated signaling and motility [Source:HGNC Symbol;Acc:HGNC:20253]	null	null	15373	-1.6217702627182007	-0.26861787	Yes
row_165	TCF4	transcription factor 4 [Source:HGNC Symbol;Acc:HGNC:11634]	null	null	15384	-1.653200387954712	-0.2505489	Yes
row_166	NQO1	NAD(P)H quinone dehydrogenase 1 [Source:HGNC Symbol;Acc:HGNC:2874]	null	null	15402	-1.7093409299850464	-0.23229633	Yes
row_167	DOCK7	dedicator of cytokinesis 7 [Source:HGNC Symbol;Acc:HGNC:19190]	null	null	15503	-2.0214855670928955	-0.21586852	Yes
row_168	EPCAM	epithelial cell adhesion molecule [Source:HGNC Symbol;Acc:HGNC:11529]	null	null	15554	-2.3042144775390625	-0.19301227	Yes
row_169	TMEM150A	transmembrane protein 150A [Source:HGNC Symbol;Acc:HGNC:24677]	null	null	15574	-2.4295642375946045	-0.16673575	Yes
row_170	WLS	Wnt ligand secretion mediator [Source:HGNC Symbol;Acc:HGNC:30238]	null	null	15576	-2.447896718978882	-0.13908966	Yes
row_171	SPP1	secreted phosphoprotein 1 [Source:HGNC Symbol;Acc:HGNC:11255]	null	null	15584	-2.5018348693847656	-0.11122033	Yes
row_172	RGS16	regulator of G protein signaling 16 [Source:HGNC Symbol;Acc:HGNC:9997]	null	null	15585	-2.5019302368164062	-0.08289801	Yes
row_173	YAP1	Yes associated protein 1 [Source:HGNC Symbol;Acc:HGNC:16262]	null	null	15588	-2.5270235538482666	-0.054420754	Yes
row_174	ADGRG1	adhesion G protein-coupled receptor G1 [Source:HGNC Symbol;Acc:HGNC:4512]	null	null	15595	-2.597622871398926	-0.02540253	Yes
row_175	TGM2	transglutaminase 2 [Source:HGNC Symbol;Acc:HGNC:11778]	null	null	15598	-2.6374998092651367	0.0043253414	Yes

## Sheet: figure 2h
	WT_1	WT_2	WT_3	mPiC_1	mPiC_2	mPiC_3
Pdcd1	7.12843	11.4239	8.59244	38.823	44.0201	41.5
Havcr2	8.90787	7.39478	8.07474	34.4799	33.0625	48.1078
Lag3	15.2775	15.2888	17.2197	29.4842	31.5044	36.1543
Cd244a	2.46563	2.79751	3.33839	13.6094	14.0691	17.9049
Cd38	1.44333	1.43313	1.69188	3.50328	3.93934	3.83718
Cd160	47.7342	42.89	52.3395	73.9961	68.0972	85.8914
Klrg1	0.115851	0.191721	0.236362	1.68817	1.22041	2.25864
Gzma	904.663	780.64	986.214	4152.23	3796.64	4098.26
Gzmb	7535.96	6941.98	7223.89	9992.92	10887.9	11528.1
Gzmk	17.1171	18.2525	22.7364	54.2017	45.0164	53.9905
Prf1	48.4134	36.8949	50.2521	161.293	172.759	240.255
Entpd1	12.2109	13.296	12.3199	17.8191	19.06	24.5266
Nt5e	4.70434	6.92624	5.73172	8.67919	9.01565	9.1501
Id2	476.585	418.728	470.458	546.809	512.832	617.003
Nr4a2	0.30171	0.449368	0.393957	0.605108	0.547376	0.816969
Nr4a3	1.16246	1.10787	1.02491	2.44917	2.80632	3.27137
Tox	1.5044	2.20012	1.39903	2.71351	3.68553	3.43887
Sell	82.3627	90.3564	89.4526	38.1348	40.104	35.6946
Cd5	44.3911	49.6523	41.4025	12.096	13.9015	12.3577
Ccr7	83.1117	105.408	94.683	59.5799	72.9955	57.4331
Tcf7	18.3476	18.7141	16.5178	14.7839	16.9437	14.8751
Slamf6	19.881	24.0471	24.5673	7.85575	9.35512	7.10534

## Sheet: figure 2i
	WT		Slc25a3fl/flCd4cre
	ly108+	tim3+	ly108+	tim3+
	39.6 %	3.77 %	1.49 %	76.7 %
	33.4 %	3.21 %	3.92 %	58.0 %
	51.3 %	3.29 %	7.62 %	47.1 %
	56.9 %	4.30 %	7.51 %	48.3 %
	57.1 %	3.31 %	7.48 %	50.9 %

## Sheet: figure 2j
	WT					Slc25a3fl/flCd4cre
PD-1	0.980834	0.980834	0.992108	1.04848	0.997745	2.50282	4.65051	5.07328	4.39121	4.57159
Tim3	1.14351	1.13368	0.933814	1.02228	0.76671	18.709	9.27261	6.45478	6.48755	7.11009
Lag3	0.990148	0.551724	1.12315	1.1133	1.22167	1.58621	1.94581	1.86207	1.72906	1.85714
Gzma	1.21626	1.01463	0.886179	1.0439	0.839024	2.79675	1.85366	2.45528	2.0813	2.34146

## Sheet: figure 2k
	WT					Slc25a3fl/flCd4cre
CD62L	1.13785	1.1093	0.884992	0.950245	0.917618	0.566884	0.353181	0.366232	0.381321	0.365416
Ly108	0.840995	0.728772	1.05868	1.18848	1.18307	0.154137	0.270416	0.350189	0.323148	0.351541

[truncated: 2 more sheets: figure 2l, figure 2m]
