# Supplementary material for: Mitochondrial dysfunction promotes the transition of precursor to terminally exhausted T cells through HIF-1α-mediated glycolytic reprogramming
Source: Nat Commun. 2023 Oct 27;14:6858. doi: 10.1038/s41467-023-42634-3 (PMC10611730; doi:10.1038/s41467-023-42634-3)
Supplement: Supplementary file 4 — Source Data [file 41467_2023_42634_MOESM4_ESM.zip › Source Data/Supplementary figure 3.xlsx]

## Sheet: b
	WT								Slc25a3fl/flCd4cre
Thymus	45	32	110	70	122	128	148	103	28	109	118	100	158	70	142
Spleen	35	62	67.5	65	48	53.5	36.7	36	48	70	57.5	31.4	49	32	50
LNs	42	49	69	65	22.5	16.3	21.5	26	30	35	76.5	15.5	14	20.5	17

## Sheet: d
CD4 T cells (%)
	WT								Slc25a3fl/flCd4cre
Spleen	31	31.9	17.7	17.6	18.5	17.1	15.5	15.4	15.6	12.7	11.3	7.99	10.2	7.5	7.9
LNs	38.9	51.5	37.6	37.1	34.3	33.2	30.4	28.3	32.8	35.2	26.7	20.9	21.5	19.6	15.9
CD8 T cells (%)
	WT								Slc25a3fl/flCd4cre
Spleen	10.1	8	9.1	9.3	10.6	10.9	9.93	9.1	3	2.3	2.8	2.46	3.26	2.6	2.7
LNs	15	16	21.3	22.6	25.1	21.4	17.8	19.5	6.5	6.7	7.4	5.69	5.57	7.1	5.1

## Sheet: e
	WT								Slc25a3fl/flCd4cre
Thymus	0.54	0.51	0.36	0.21	0.59	0.26	0.36	0.4	0.28	0.29	0.17	0.39	0.33	0.19	0.15
Spleen	6.5	8.8	10.3	9.7	9.63	11.2	10.4	8.1	7.5	6.8	7.6	7.76	8.59	6.7	7.9
LNs	11.6	11.5	10	10.2	7.94	10.4	4.48	11.3	8.6	8	6.9	11.6	9.99	8.9	9.2

## Sheet: f
Spleen:
	naive								effector
WT	75.2	71.3	73.9	76.1	70.7	74	76.2	72.4	19.3	24.4	24.1	21.7	27.3	24.5	21.9	23.9
Slc25a3fl/flCd4cre	60.4	66.9	74.2	63.1	66.9		70.6	73.4	31.9	24.9	23.6	33.4	30.4		21.6	23
LNs:
	naive								effector
WT		87.5	86.4	87.4	88.9	87.8	81.9	85.6		9.72	11.4	9.97	9.59	10.7	13.8	12.1
Slc25a3fl/flCd4cre	80	84	82	79	75.3		85.8	84	15.6	11.3	15.2	18.4	23.3		11.6	13.7

## Sheet: g
Spleen:
	Tnaive								Teffector								T central memory
WT	53.2	50.5	59.5	61.2	63.9	63.1	61.1	67.5	11.7	13.7	7.2	17.6	8.6	7.8	7.8	7.3	28.5	29.8	28.5	18.2	23.9	25.7	27.4	20
Slc25a3fl/flCd4cre	57.3	65.9	62.3	67.6	71.4		72.7	70.8	17	16.1	13.1	15.3	10.4		8.9	11.6	10.3	2.4	16.3	9.1	7.9		8.3	10
LNs:
	Tnaive								Teffector								T central memory
WT		65.2	70	78.5	77.5	72.2	70.4	79.4		7.49	2.89	2.17	2.31	2.22	3.86	1.43		21.1	21.2	15.1	16.4	21.1	17.7	15.1
Slc25a3fl/flCd4cre	80.3	82.4	73.4	81.3	80		85	84	5.28	3.31	4.02	4.5	3.62		1.58	1.14	5.73	3.89	12.8	5.52	9.17		7	6.8

## Sheet: h
Time (minutes)	WT								Slc25a3fl/flCd4cre
1.22434	259.249	234.981	265.046	279.733	273.726	251.678	265.745	249.953	131.662	143.993	143.671	136.78	142.464	133.398	134.406
7.75269	255.369	240.054	248.722	261.3	258.441	235.155	240.41	234.491	129.533	138.317	137.994	128.602	129.579	131.818	114.139
14.2959	253.588	232.784	243.862	255.394	253.834	232.549	239.266	229.906	128.6	136.829	136.572	126.541	125.221	125.086	122
20.9636	86.232	75.2811	66.2523	88.6002	85.0948	73.4632	93.1678	61.4143	53.1163	44.4438	44.1207	47.4529	33.4008	57.7734	30.4049
27.5106	87.609	69.7213	68.0331	91.4929	87.2312	79.5033	95.736	62.8338	51.417	47.2759	46.0526	47.5796	35.3691	56.9871	31.9288
34.059	94.6109	78.6703	69.3874	100.303	94.1745	90.7361	103.722	70.6333	55.6075	49.6616	46.705	49.81	37.7091	51.6965	32.9773
40.7538	595.904	448.718	405.516	521.206	397.95	558.213	510.249	341.442	284.993	141.161	360.359	305.868	303.379	233.581	210.79
47.2811	683.089	519.239	468.962	642.092	508.459	708.33	642.222	402.335	335.575	154.441	435.357	356.878	353.009	262.658	255.132
53.8235	632.5	568.086	498.01	692.675	544.841	658.059	613.672	418.828	376.176	163.431	466.835	381.695	392.198	265.908	279.68
60.4592	67.1546	39.9727	-1.72876	40.0571	39.547	20.173	40.4724	18.3126	30.9081	14.028	33.1221	24.3272	15.7689	23.2354	16.7605
67.0052	69.3768	45.3269	24.1592	51.244	50.2806	38.1831	57.3317	27.1431	34.1183	17.2908	38.806	30.8205	23.2062	30.3062	19.0108
73.5316	70.3952	47.5018	23.0819	53.5063	49.7825	43.4618	60.3152	29.5132	34.3199	17.3562	38.4578	32.15	23.9642	31.1427	21.9832
	WT								Slc25a3fl/flCd4cre
Basal Respiration	186.43	192.81	245.59	215.34	214.29	212.38	198.79	211.59	97.69	122.8	103.45	102.21	109.45	101.85	105.24	139.46
Maximal Respiration	565.35	528.11	499.74	652.62	505.29	637.89	573.2	400.52	345.27	149.4	433.71	357.37	376.43	242.67	262.92	295.25

## Sheet: i
	WT															Slc25a3fl/flCd4cre
day 3	1.64328	1.48894	1.52025	1.45055	1.54696	1.49486	1.44033	1.57754	1.54148	1.43006	1.51626	1.65996	1.61286	1.55875	1.75646	5.23162	4.63372	3.78629	3.93206	5.32489	4.14145
day 6	3.08633	3.11656	2.97448	2.86704	2.9869	3.23178	2.95473	3.46698								5.54729	5.70751	4.71864	4.69063	5.5329	4.8161	4.35319

## Sheet: j
	WT			Slc25a3fl/flCd4cre
2,3-BPG	67.47	53.8	77.13	87.65	91.54	89.88
3-PG	39.78	42.05	53.25	70.74	71.52	69.92
PEP	62.98	60.98	76.37	87.11	36.61	86.96
Pyruvate	61.13	55.87	59.46	42.71	54.72	61.82
Lactate	59.49	54.24	60.73	55.52	55.14	54.71
	WT			Slc25a3fl/flCd4cre
Citrate	8.63	17.61	13.36	4.73	6.58	4.92
a-Ketoglutarate	18.35	20.56	17.41	6.21	5.83	7.15
Succinate	11.75	14.95	11.48	6.91	4.74	5.37
Fumarate	14.7	14.3	15.4	3.31	4.17	4.25
Malate	15.57	17.01	15.96	7.85	6.8	7.2

## Sheet: k
lactate	c13			c12
WT	39931941	4.18996e+07	2.76376e+07	1.58545e+07	16791522	1.84251e+07
Slc25a3fl/flCd4cre	6.44495e+07	4.90974e+07	5.27638e+07	2.78189e+07	2.40186e+07	2.80136e+07
citrate	c13			c12
WT	35098.5	85028.6	71363.7	371605	397814	462796
Slc25a3fl/flCd4cre	24724.5	32468.5	18848.8	497992	460974	364257
	WT			Slc25a3fl/flCd4cre
lactate (m+3)/citrate (m+2)	1137.71	492.771	387.278	2606.71	1512.16	2799.32
