# Supplementary material for: Mitochondrial dysfunction promotes the transition of precursor to terminally exhausted T cells through HIF-1α-mediated glycolytic reprogramming
Source: Nat Commun. 2023 Oct 27;14:6858. doi: 10.1038/s41467-023-42634-3 (PMC10611730; doi:10.1038/s41467-023-42634-3)
Supplement: Supplementary file 4 — Source Data [file 41467_2023_42634_MOESM4_ESM.zip › Source Data/Figure 3.xlsx]

## Sheet: figure 3a
	WT								Slc25a3fl/flCd4cre
Spleen	0.2	0.76	0.35	0.18	0.42	0.27	0.44	0.94	0.29	0.13	0.15	0.14
LNs	2	0.67	1.49	0.69	2.36	1.66	2.2	0.56	0.44	0.22	0.73	0.15

## Sheet: figure 3b
		WT						Slc25a3fl/flCd4cre
	Spleen	2.41818	1.47619	2.61506	3.0655	1.10165		0.975	1.4147	0.578231	0.657941	0.583333
	LNs	0.780847	1.82808	1.33967	1.0523	1.68033	2.12025	0.349381	0.849906	0.465185	0.587379	0.440353

## Sheet: figure 3d
		WT							Slc25a3fl/flCd4cre
	TNFa+ifng+il2+	27.75	9.63	22.64	12.63	54.27	46.01	55.14	16.65	9.27	17.88	9.98	19.98	15.83	13.32
	2 cytokines	48.45	66.17	48.84	58.12	36.56	43.97	36.86	61.15	56.93	57.79	65.03	52.02	78.91	53.36
	1 cytokine	20.59	20.66	21.04	23.7	6.45	8.03	5.65	11.1	30.72	15.53	20	28	5.26	33.33
	none	3.21	3.54	7.48	5.54	2.72	2	2.34	11.1	3.08	8.8	5	0	0	0

## Sheet: figure 3g
	pMIG						mPIC-OE
0	50	50	50	50	50	50	50	50	50	50	50	50
7	49.55	48.36	41.09	42.8	39.2	41.56	50.45	51.64	58.91	57.2	60.8	58.44
14	14.63	26.39	22.22	20			85.37	73.61	77.78	80
21	19.88	11.93					80.12	88.07
28	11.88	16.67					88.12	83.33

## Sheet: figure 3h
	pMIG						mPIC-OE
0	0	0	0	0	0	0	0	0	0	0	0	0
7	2.04721	2.3278	2.18579	2.36201	1.7233	1.68554	2.1188	2.37603	2.27603	2.40682	1.58558	1.55084
14	1.12591	1.25419	1.15286	1.42063			1.62651	1.63064	1.61623	1.8348
21	0.998259	0.628644					1.40654	1.14527
28	0.552911	0.190948					1.12664	1.0115

## Sheet: figure 3i
Time (minutes)	mito ctr										mito oe
1.34472	24.9716	21.9095	19.6993	22.9375	18.1881	19.1698	22.9234	22.868	21.9376	23.4105	35.7362	28.5887	23.685	28.0615	22.216	37.313	27.9777	24.4914	27.7766	32.3633	29.9273	32.1306	32.5865	22.986	30.7309
8.00801	24.4129	20.5442	17.8949	19.1376	16.9941	18.9933	22.2057	20.9091	23.7622	20.6875	33.3299	26.2777	21.3617	26.182	20.8696	36.5886	26.9528	23.9108	27.0891	35.9334	29.2253	30.887	31.4255	23.2897	28.7522
14.7004	23.2003	19.9065	16.8273	18.3383	15.181	16.4976	21.236	20.3602	22.5338	19.9116	32.2499	26.1218	20.6648	25.2552	20.587	35.1469	26.2519	21.786	26.1989	41.4192	28.1368	30.7442	29.4482	21.0378	28.5904
21.5135	13.4422	7.22445	3.20165	10.8285	6.12738						14.249	13.2014	6.99597	8.9794	10.3407	10.9254	7.6699	5.67723
28.1965	12.6077	6.61209	2.98336	8.92829	6.20706						14.3698	15.3121	6.57426	9.15515	11.9998	11.4034	7.29086	5.64974
34.8986	13.7188	6.97258	3.42585	9.74999	7.08127						14.7461	16.1299	7.86631	8.89822	11.9018	11.9701	7.66849	5.97286
41.7077	23.2229	22.3458	24.4504	20.5475	24.4412						43.7376	31.2188	31.2787	34.4725	30.3171	36.5105	30.8621	25.7177
48.3198	24.2231	20.6141	23.9562	20.6715	22.1372						39.3317	31.5212	30.2241	32.3148	29.3199	33.1048	30.8227	25.9955
55.0132	25.4213	21.3958	23.7618	22.0866	22.0204						37.8781	32.9121	29.8306	32.4302	30.3967	33.419	30.4879	26.2255
61.8247	7.26111	9.41637	7.12294	12.5804	2.40024						10.2338	9.12497	12.4374	10.0391	5.11506	9.88754	4.84267	4.64095
68.4982	6.24695	9.63444	8.06576	8.975	3.02625						9.29724	9.66604	11.8892	9.1088	6.47854	9.6323	4.8572	4.7204
75.2187	6.23354	10.8697	10.1391	10.2744	3.43507						9.10026	10.7416	11.2634	9.90775	5.19886	9.72868	5.18523	5.1372

## Sheet: figure 3j
	pMIG-Ctr					mPIC-OE
basal	16.95	10.27	8.76	9.36	12.15	22.95	16.46	8.78	16.15	14.11	25.51	21.39	17.07
maximal	16.98	12.71	16.38	11.57	21.41	34.44	21.55	19.39	25.36	23.84	26.88	26	21
atp	10.59	13.29	13.84	9.41	8.97	18	12.92	13.67	16.28	10.25	24.22	18.58	16.11

## Sheet: figure 3k
	pMIG-Ctr										mPIC-OE
ocr:ecar ratio	0.516068	0.557668	0.449406	0.429536	0.418096	0.45958	0.448365	0.476097	0.517327	0.545734	0.618792	0.547502	0.466764	0.547188	0.486375	0.641519	0.557224	0.559292	0.514462	0.672264	0.535124	0.680772	0.656685	0.434809	0.522739

## Sheet: figure 3l
spleen
pMIG-ctr						mPIC-OE
0.0963	0.0864	0.0733	0.0835	0.3681	0.4168	0.2403	0.1888	0.1912	0.2141	0.3809	0.3939
ln
pMIG-ctr						mPIC-OE
0.2599	0.2088	0.1946	0.1917	0.7439	0.4321	0.3855	0.3875	0.3911	0.3905	0.9605	0.6084

## Sheet: figure 3m
	pMIG						mPIC-OE
SP	1.65	1.89	3.33	2.15	12.4	11.5	3.88	2.49	5.1	3.4	23.1	15.6
LN	8.73	3.43	6.76	3.76	17.2	19	11.6	8.1	9.92	7.89	25.3	23
